# Supplementary material for: FLI1 and FRA1 transcription factors drive the transcriptional regulatory networks characterizing muscle invasive bladder cancer
Source: Commun Biol. 2023 Feb 20;6:199. doi: 10.1038/s42003-023-04561-3 (PMC9941102; doi:10.1038/s42003-023-04561-3)
Supplement: Supplementary file 3 — Supplementary Data 1 [file 42003_2023_4561_MOESM3_ESM.xlsx]

## Sheet: Sayfa1
diffbind_coord	start	end	geneh_coord	gene	p.value
chr1	43471590	43478970	chr1:43471187-43477944	EBNA1BP2	4.44e-10
chr1	43471590	43478970	chr1:43471187-43477944	CDC20	4.44e-10
chr1	43471590	43478970	chr1:43471187-43477944	ELOVL1	4.44e-10
chr1	43471590	43478970	chr1:43471187-43477944	SZT2	4.44e-10
chr1	43471590	43478970	chr1:43471187-43477944	MED8	4.44e-10
chr1	43471590	43478970	chr1:43471187-43477944	HYI	4.44e-10
chr1	43471590	43478970	chr1:43471187-43477944	ST3GAL3	4.44e-10
chr1	43471590	43478970	chr1:43471187-43477944	PTPRF	4.44e-10
chr7	130958322	130962432	chr7:130954570-130963562	COPG2	1.5e-09
chr7	130958322	130962432	chr7:130954570-130963562	MKLN1	1.5e-09
chr9	21678150	21690993	chr9:21674145-21691044	CDKN2A	1.8e-09
chr9	21678150	21690993	chr9:21674145-21691044	MTAP	1.8e-09
chr17	64678389	64684070	chr17:64678305-64684693	DDX42	4.55e-09
chr17	64678389	64684070	chr17:64678305-64684693	FTSJ3	4.55e-09
chr17	64678389	64684070	chr17:64678305-64684693	SMARCD2	4.55e-09
chr17	64678389	64684070	chr17:64678305-64684693	POLG2	4.55e-09
chr17	64678389	64684070	chr17:64678305-64684693	CEP95	4.55e-09
chr17	64678389	64684070	chr17:64678305-64684693	DDX5	4.55e-09
chr17	64678389	64684070	chr17:64678305-64684693	SMURF2	4.55e-09
chr9	5508438	5514969	chr9:5508445-5515799	PLGRKT	4.65e-09
chr9	5508438	5514969	chr9:5508445-5515799	CD274	4.65e-09
chr9	5508438	5514969	chr9:5508445-5515799	PDCD1LG2	4.65e-09
chr19	23547084	23554551	chr19:23547692-23551196	ZNF675	9.77e-09
chr19	23547084	23554551	chr19:23553318-23555728	ZNF675	9.77e-09
chr6	134419004	134424052	chr6:134419157-134426962	SGK1	1.63e-08
chr8	23352325	23356089	chr8:23350601-23357864	TNFRSF10D	2.08e-08
chr8	23352325	23356089	chr8:23350601-23357864	SLC25A37	2.08e-08
chr8	23352325	23356089	chr8:23350601-23357864	ENTPD4	2.08e-08
chr8	23352325	23356089	chr8:23350601-23357864	LOXL2	2.08e-08
chr9	21575393	21581163	chr9:21573872-21593957	FOCAD	7.14e-08
chr1	205291943	205302620	chr1:205293103-205305457	DSTYK	7.24e-08
chr1	205291943	205302620	chr1:205292142-205292442	DSTYK	7.24e-08
chr1	205291943	205302620	chr1:205292142-205292442	NUAK2	7.24e-08
chr1	205291943	205302620	chr1:205293103-205305457	ELK4	7.24e-08
chr1	205291943	205302620	chr1:205293103-205305457	NUAK2	7.24e-08
chr11	12073694	12080164	chr11:12073630-12080941	DKK3	7.45e-08
chr11	12073694	12080164	chr11:12073630-12080941	PARVA	7.45e-08
chr11	12073694	12080164	chr11:12073630-12080941	MICAL2	7.45e-08
chr5	14265874	14268268	chr5:14257780-14271726	TRIO	9.99e-08
chr9	21986433	21997025	chr9:21989561-21990800	KLHL9	2.09e-07
chr9	21986433	21997025	chr9:21996542-21996791	MTAP	2.09e-07
chr9	21986433	21997025	chr9:21989561-21990800	MTAP	2.09e-07
chr9	21986433	21997025	chr9:21986408-21989000	CDKN2B	2.09e-07
chr9	21986433	21997025	chr9:21986408-21989000	CDKN2A	2.09e-07
chr9	21986433	21997025	chr9:21989561-21990800	CDKN2B	2.09e-07
chr9	21986433	21997025	chr9:21989561-21990800	CDKN2A	2.09e-07
chr9	21986433	21997025	chr9:21991000-21991600	CDKN2A	2.09e-07
chr9	21986433	21997025	chr9:21992804-21996531	CDKN2B	2.09e-07
chr9	21986433	21997025	chr9:21992804-21996531	CDKN2A	2.09e-07
chr9	21986433	21997025	chr9:21996542-21996791	CDKN2A	2.09e-07
chr9	21986433	21997025	chr9:21996542-21996791	CDKN2B	2.09e-07
chr5	173455654	173457953	chr5:173450557-173460130	CPEB4	2.54e-07
chr9	22208349	22213299	chr9:22208553-22213035	KLHL9	2.61e-07
chr21	45002312	45006223	chr21:45003388-45005309	SUMO3	3.07e-07
chr11	6318820	6322180	chr11:6317425-6324382	FAM160A2	4.28e-07
chr11	6318820	6322180	chr11:6317425-6324382	TAF10	4.28e-07
chr11	6318820	6322180	chr11:6317425-6324382	RRP8	4.28e-07
chr12	77939298	77944244	chr12:77939129-77944410	NAV3	5.36e-07
chr9	114893897	114896139	chr9:114892905-114896452	ATP6V1G1	7.34e-07
chr9	114893897	114896139	chr9:114892905-114896452	TNFSF15	7.34e-07
chr2	201148290	201153440	chr2:201147904-201153747	CLK1	8.02e-07
chr2	201148290	201153440	chr2:201147904-201153747	PPIL3	8.02e-07
chr2	201148290	201153440	chr2:201147904-201153747	ORC2	8.02e-07
chr2	201148290	201153440	chr2:201147904-201153747	CFLAR	8.02e-07
chr1	183269920	183272399	chr1:183270167-183274324	DHX9	8.81e-07
chr1	183269920	183272399	chr1:183270167-183274324	LAMC1	8.81e-07
chr1	183269920	183272399	chr1:183270167-183274324	LAMC2	8.81e-07
chr1	183269920	183272399	chr1:183270167-183274324	NMNAT2	8.81e-07
chr20	49699573	49703000	chr20:49698001-49703800	ZNFX1	1.06e-06
chr20	49699573	49703000	chr20:49698001-49703800	CEBPB	1.06e-06
chr20	49699573	49703000	chr20:49698001-49703800	TMEM189	1.06e-06
chr20	49699573	49703000	chr20:49698001-49703800	RNF114	1.06e-06
chr20	49699573	49703000	chr20:49698001-49703800	SLC9A8	1.06e-06
chr20	49699573	49703000	chr20:49698001-49703800	B4GALT5	1.06e-06
chr5	151739556	151742494	chr5:151737128-151746989	ZNF300	1.08e-06
chr5	151739556	151742494	chr5:151737128-151746989	SPARC	1.08e-06
chr5	151739556	151742494	chr5:151737128-151746989	ATOX1	1.08e-06
chr5	151739556	151742494	chr5:151737128-151746989	G3BP1	1.08e-06
chr1	39177349	39181146	chr1:39176149-39181668	MACF1	1.12e-06
chr1	39177349	39181146	chr1:39176149-39181668	PABPC4	1.12e-06
chr10	13889762	13895067	chr10:13889712-13892924	FRMD4A	1.53e-06
chr10	13889762	13895067	chr10:13893000-13893150	FRMD4A	1.53e-06
chr10	13889762	13895067	chr10:13893359-13895208	FRMD4A	1.53e-06
chr1	93736950	93740839	chr1:93734671-93741417	GCLM	1.79e-06
chr1	93736950	93740839	chr1:93734671-93741417	BCAR3	1.79e-06
chr2	215528850	215533107	chr2:215526288-215532602	ATIC	1.79e-06
chr7	90381960	90385474	chr7:90382643-90385114	GTPBP10	2e-06
chr7	90381960	90385474	chr7:90382643-90385114	CLDN12	2e-06
chr3	15645085	15649257	chr3:15644362-15650094	CCDC174	2.07e-06
chr3	15645085	15649257	chr3:15644362-15650094	NR2C2	2.07e-06
chr3	15645085	15649257	chr3:15644362-15650094	CAPN7	2.07e-06
chr3	15645085	15649257	chr3:15644362-15650094	EAF1	2.07e-06
chr3	15645085	15649257	chr3:15644362-15650094	BTD	2.07e-06
chr3	15645085	15649257	chr3:15644362-15650094	HACL1	2.07e-06
chr3	15645085	15649257	chr3:15644362-15650094	ANKRD28	2.07e-06
chr9	21832340	21836425	chr9:21830167-21838154	MTAP	2.15e-06
chr6	2874400	2877584	chr6:2874159-2882029	SERPINB1	2.26e-06
chr6	2874400	2877584	chr6:2874159-2882029	PSMG4	2.26e-06
chr6	2874400	2877584	chr6:2874159-2882029	RIPK1	2.26e-06
chr6	2874400	2877584	chr6:2874159-2882029	NQO2	2.26e-06
chr6	2874400	2877584	chr6:2874159-2882029	SERPINB6	2.26e-06
chr6	2874400	2877584	chr6:2874159-2882029	SERPINB9	2.26e-06
chr3	185727168	185732846	chr3:185723657-185738874	VPS8	2.36e-06
chr3	185727168	185732846	chr3:185723657-185738874	TRA2B	2.36e-06
chr3	185727168	185732846	chr3:185723657-185738874	IGF2BP2	2.36e-06
chr9	127519649	127523128	chr9:127516863-127526149	SLC2A8	2.52e-06
chr9	127519649	127523128	chr9:127516863-127526149	ZNF79	2.52e-06
chr9	127519649	127523128	chr9:127516863-127526149	RPL12	2.52e-06
chr9	127519649	127523128	chr9:127516863-127526149	GLE1	2.52e-06
chr9	127519649	127523128	chr9:127516863-127526149	URM1	2.52e-06
chr9	127519649	127523128	chr9:127516863-127526149	GOLGA2	2.52e-06
chr9	127519649	127523128	chr9:127516863-127526149	CIZ1	2.52e-06
chr9	127519649	127523128	chr9:127516863-127526149	NAIF1	2.52e-06
chr9	127519649	127523128	chr9:127516863-127526149	ENG	2.52e-06
chr9	127519649	127523128	chr9:127516863-127526149	FPGS	2.52e-06
chr9	127519649	127523128	chr9:127516863-127526149	CDK9	2.52e-06
chr9	127519649	127523128	chr9:127516863-127526149	TOR2A	2.52e-06
chr9	127519649	127523128	chr9:127516863-127526149	FAM129B	2.52e-06
chr3	71503093	71505347	chr3:71502700-71505471	EIF4E3	2.67e-06
chr3	107215768	107218398	chr3:107215530-107219917	BBX	2.67e-06
chr5	172867960	172872919	chr5:172866152-172876399	DUSP1	2.95e-06
chr5	172867960	172872919	chr5:172866152-172876399	ERGIC1	2.95e-06
chr5	172867960	172872919	chr5:172866152-172876399	RPL26L1	2.95e-06
chr11	34501802	34502957	chr11:34500967-34502945	ABTB2	3.12e-06
chr11	34501802	34502957	chr11:34500967-34502945	CAT	3.12e-06
chr1	210437814	210441271	chr1:210436390-210441689	HHAT	3.18e-06
chr15	55893829	55899444	chr15:55894373-55895802	NEDD4	3.53e-06
chr15	55893829	55899444	chr15:55896554-55898536	NEDD4	3.53e-06
chr15	55893829	55899444	chr15:55899378-55900283	NEDD4	3.53e-06
chr3	155070176	155072048	chr3:155068646-155072547	MME	3.62e-06
chr9	22237267	22239677	chr9:22237247-22241435	CDKN2B	4.14e-06
chr5	34607867	34610140	chr5:34607925-34611398	RAI14	4.17e-06
chr9	112042008	112043677	chr9:112039567-112044651	SUSD1	4.46e-06
chr5	98307513	98309841	chr5:98307213-98316030	RGMB	4.74e-06
chr1	183272647	183274591	chr1:183270167-183274324	DHX9	4.79e-06
chr1	183272647	183274591	chr1:183270167-183274324	LAMC1	4.79e-06
chr1	183272647	183274591	chr1:183270167-183274324	LAMC2	4.79e-06
chr1	183272647	183274591	chr1:183270167-183274324	NMNAT2	4.79e-06
chr9	22103606	22105205	chr9:22101774-22106088	MTAP	4.9e-06
chr9	22103606	22105205	chr9:22101774-22106088	CDKN2A	4.9e-06
chr9	22103606	22105205	chr9:22101774-22106088	CDKN2B	4.9e-06
chr9	22156364	22159016	chr9:22156466-22160601	CDKN2B	4.99e-06
chr3	127798937	127801183	chr3:127798179-127801351	ABTB1	5.04e-06
chr3	127798937	127801183	chr3:127798179-127801351	MGLL	5.04e-06
chr9	125648482	125650949	chr9:125643867-125652531	RABEPK	5.21e-06
chr9	125648482	125650949	chr9:125643867-125652531	PBX3	5.21e-06
chr9	125648482	125650949	chr9:125643867-125652531	MAPKAP1	5.21e-06
chr17	72390486	72395811	chr17:72390349-72395364	SOX9	5.25e-06
chr3	111922201	111925133	chr3:111922194-111927347	PHLDB2	5.33e-06
chr3	111922201	111925133	chr3:111922194-111927347	SLC35A5	5.33e-06
chr3	111922201	111925133	chr3:111922194-111927347	CD200	5.33e-06
chr3	111922201	111925133	chr3:111922194-111927347	ABHD10	5.33e-06
chr12	1474436	1475860	chr12:1472431-1476813	ERC1	5.77e-06
chr12	1474436	1475860	chr12:1472431-1476813	WNT5B	5.77e-06
chr2	190606519	190608741	chr2:190605730-190609099	MFSD6	5.9e-06
chr2	190606519	190608741	chr2:190605730-190609099	NAB1	5.9e-06
chr9	22116695	22119676	chr9:22116507-22119608	KLHL9	6.13e-06
chr9	22116695	22119676	chr9:22116507-22119608	MTAP	6.13e-06
chr9	22116695	22119676	chr9:22116507-22119608	CDKN2A	6.13e-06
chr5	172928390	172933061	chr5:172927834-172933319	ERGIC1	6.15e-06
chr5	172928390	172933061	chr5:172927834-172933319	RPL26L1	6.15e-06
chr1	51897123	51899256	chr1:51896829-51900233	CC2D1B	7.2e-06
chr1	51897123	51899256	chr1:51896829-51900233	RAB3B	7.2e-06
chr3	45122438	45126526	chr3:45117654-45128322	ZNF445	7.22e-06
chr3	45122438	45126526	chr3:45117654-45128322	ZNF35	7.22e-06
chr3	45122438	45126526	chr3:45117654-45128322	FYCO1	7.22e-06
chr3	45122438	45126526	chr3:45117654-45128322	SACM1L	7.22e-06
chr3	45122438	45126526	chr3:45117654-45128322	LIMD1	7.22e-06
chr3	45122438	45126526	chr3:45117654-45128322	TMEM158	7.22e-06
chr3	45122438	45126526	chr3:45117654-45128322	CDCP1	7.22e-06
chr3	120175941	120178676	chr3:120175835-120178797	GSK3B	7.23e-06
chr15	70793431	70796012	chr15:70790681-70796993	UACA	7.32e-06
chr15	70793431	70796012	chr15:70790681-70796993	LARP6	7.32e-06
chr15	39918929	39921423	chr15:39918010-39921646	EIF2AK4	7.36e-06
chr15	39918929	39921423	chr15:39918010-39921646	GPR176	7.36e-06
chr3	111858202	111864567	chr3:111858311-111866907	TAGLN3	7.48e-06
chr3	111858202	111864567	chr3:111858311-111866907	ABHD10	7.48e-06
chr3	111858202	111864567	chr3:111858311-111866907	PLCXD2	7.48e-06
chr3	111858202	111864567	chr3:111858311-111866907	PHLDB2	7.48e-06
chr12	51391253	51394195	chr12:51387373-51396449	SLC11A2	7.58e-06
chr12	51391253	51394195	chr12:51387373-51396449	CSRNP2	7.58e-06
chr12	51391253	51394195	chr12:51387373-51396449	DAZAP2	7.58e-06
chr12	51391253	51394195	chr12:51387373-51396449	GALNT6	7.58e-06
chr7	22560137	22566438	chr7:22559961-22566929	FAM126A	9.33e-06
chr7	22560137	22566438	chr7:22559961-22566929	IL6	9.33e-06
chr3	11567633	11569770	chr3:11566788-11571820	HRH1	9.86e-06
chr3	11567633	11569770	chr3:11566788-11571820	ATG7	9.86e-06
chr3	11567633	11569770	chr3:11566788-11571820	VGLL4	9.86e-06
chr5	173452401	173455423	chr5:173450557-173460130	CPEB4	9.91e-06
chr1	231394663	231396743	chr1:231393210-231397206	COG2	1.05e-05
chr1	231394663	231396743	chr1:231393210-231397206	GNPAT	1.05e-05
chr1	231394663	231396743	chr1:231393210-231397206	C1orf131	1.05e-05
chr1	231394663	231396743	chr1:231393210-231397206	SPRTN	1.05e-05
chr1	231394663	231396743	chr1:231393210-231397206	EXOC8	1.05e-05
chr1	231394663	231396743	chr1:231393210-231397206	EGLN1	1.05e-05
chr7	22576495	22579156	chr7:22575987-22579880	IL6	1.05e-05
chr1	183267282	183269535	chr1:183267391-183269350	NMNAT2	1.1e-05
chr1	183267282	183269535	chr1:183267391-183269350	LAMC2	1.1e-05
chrX	65667345	65669919	chrX:65666764-65672212	MSN	1.29e-05
chr5	172801515	172803309	chr5:172787432-172804051	BOD1	1.53e-05
chr5	172801515	172803309	chr5:172787432-172804051	FBXW11	1.53e-05
chr5	172801515	172803309	chr5:172787432-172804051	SH3PXD2B	1.53e-05
chr5	172801515	172803309	chr5:172787432-172804051	DUSP1	1.53e-05
chr5	172801515	172803309	chr5:172787432-172804051	ERGIC1	1.53e-05
chr9	22101845	22103421	chr9:22101774-22106088	MTAP	1.68e-05
chr9	22101845	22103421	chr9:22101774-22106088	CDKN2A	1.68e-05
chr9	22101845	22103421	chr9:22101774-22106088	CDKN2B	1.68e-05
chr3	192878588	192880694	chr3:192875491-192882735	MB21D2	1.74e-05
chr5	137369680	137371316	chr5:137370031-137371398	SPOCK1	1.78e-05
chr14	105022723	105027784	chr14:105013963-105028753	AHNAK2	1.79e-05
chr14	105022723	105027784	chr14:105013963-105028753	CDCA4	1.79e-05
chr17	60081144	60083357	chr17:60077107-60084036	SMG8	1.94e-05
chr17	60081144	60083357	chr17:60077107-60084036	DHX40	1.94e-05
chr17	60081144	60083357	chr17:60077107-60084036	TUBD1	1.94e-05
chr17	60081144	60083357	chr17:60077107-60084036	RPS6KB1	1.94e-05
chr17	60081144	60083357	chr17:60077107-60084036	PPM1D	1.94e-05
chr17	60081144	60083357	chr17:60077107-60084036	APPBP2	1.94e-05
chr17	60081144	60083357	chr17:60077107-60084036	HEATR6	1.94e-05
chrX	120548830	120550040	chrX:120548050-120551854	C1GALT1C1	1.96e-05
chrX	120548830	120550040	chrX:120548050-120551854	CUL4B	1.96e-05
chr2	27799525	27801314	chr2:27794939-27801566	ATRAID	1.97e-05
chr2	27799525	27801314	chr2:27794939-27801566	SNX17	1.97e-05
chr2	27799525	27801314	chr2:27794939-27801566	MRPL33	1.97e-05
chr1	218496922	218500274	chr1:218493815-218500399	TGFB2	2e-05
chr3	190586064	190587840	chr3:190584744-190588023	IL1RAP	2e-05
chr1	185373415	185377987	chr1:185374658-185377759	EDEM3	2.02e-05
chr1	185373415	185377987	chr1:185373428-185374604	EDEM3	2.02e-05
chr1	185373415	185377987	chr1:185374658-185377759	FAM129A	2.02e-05
chr1	185373415	185377987	chr1:185374658-185377759	RNF2	2.02e-05
chr1	185373415	185377987	chr1:185374658-185377759	TRMT1L	2.02e-05
chr1	185373415	185377987	chr1:185374658-185377759	IVNS1ABP	2.02e-05
chr1	185373415	185377987	chr1:185373428-185374604	IVNS1ABP	2.02e-05
chr1	185373415	185377987	chr1:185374658-185377759	TPR	2.02e-05
chr1	183607823	183610243	chr1:183602601-183610799	SMG7	2.04e-05
chr1	183607823	183610243	chr1:183602601-183610799	ARPC5	2.04e-05
chr9	21591957	21593581	chr9:21573872-21593957	FOCAD	2.09e-05
chr5	74542814	74544404	chr5:74542253-74545112	ANKRA2	2.33e-05
chr5	74542814	74544404	chr5:74542253-74545112	ENC1	2.33e-05
chr5	74542814	74544404	chr5:74542253-74545112	HEXB	2.33e-05
chr9	21707928	21712357	chr9:21707921-21709554	MTAP	2.42e-05
chr9	21707928	21712357	chr9:21709581-21709771	MTAP	2.42e-05
chr9	21707928	21712357	chr9:21710250-21712238	MTAP	2.42e-05
chr21	35085241	35087032	chr21:35084505-35087446	RUNX1	2.45e-05
chr9	21675140	21677948	chr9:21674145-21691044	CDKN2A	2.49e-05
chr9	21675140	21677948	chr9:21674145-21691044	MTAP	2.49e-05
chr19	37997351	37999500	chr19:37997224-38002312	HKR1	2.53e-05
chr19	37997351	37999500	chr19:37997224-38002312	SIPA1L3	2.53e-05
chr19	37997351	37999500	chr19:37997224-38002312	PSMD8	2.53e-05
chr19	37997351	37999500	chr19:37997224-38002312	YIF1B	2.53e-05
chr2	238432897	238441690	chr2:238438353-238442212	TRAF3IP1	2.58e-05
chr2	238432897	238441690	chr2:238437547-238438196	TRAF3IP1	2.58e-05
chr2	238432897	238441690	chr2:238436959-238437109	TRAF3IP1	2.58e-05
chr2	238432897	238441690	chr2:238433088-238436322	TRAF3IP1	2.58e-05
chr2	238432897	238441690	chr2:238438353-238442212	ASB1	2.58e-05
chr2	238432897	238441690	chr2:238437547-238438196	ASB1	2.58e-05
chr2	238432897	238441690	chr2:238436959-238437109	ASB1	2.58e-05
chr2	238432897	238441690	chr2:238433088-238436322	ASB1	2.58e-05
chr10	28087685	28090245	chr10:28087642-28090986	MASTL	2.61e-05
chr10	28087685	28090245	chr10:28087642-28090986	BAMBI	2.61e-05
chr7	117131873	117133652	chr7:117131236-117135315	ST7	2.62e-05
chr5	82404691	82407229	chr5:82404155-82407487	RPS23	2.64e-05
chr19	42932171	42935260	chr19:42930717-42935654	PAFAH1B3	2.66e-05
chr19	42932171	42935260	chr19:42930717-42935654	PSG4	2.66e-05
chr11	128692026	128696003	chr11:128692143-128698793	FLI1	2.68e-05
chr20	35882346	35884091	chr20:35881469-35886101	TRPC4AP	2.86e-05
chr20	35882346	35884091	chr20:35881469-35886101	EIF6	2.86e-05
chr20	35882346	35884091	chr20:35881469-35886101	CEP250	2.86e-05
chr20	35882346	35884091	chr20:35881469-35886101	ERGIC3	2.86e-05
chr20	35882346	35884091	chr20:35881469-35886101	RBM12	2.86e-05
chr20	35882346	35884091	chr20:35881469-35886101	CPNE1	2.86e-05
chr20	35882346	35884091	chr20:35881469-35886101	ROMO1	2.86e-05
chr20	35882346	35884091	chr20:35881469-35886101	NFS1	2.86e-05
chr20	35882346	35884091	chr20:35881469-35886101	RBM39	2.86e-05
chr20	35882346	35884091	chr20:35881469-35886101	PHF20	2.86e-05
chr20	35882346	35884091	chr20:35881469-35886101	DSN1	2.86e-05
chr20	35882346	35884091	chr20:35881469-35886101	AAR2	2.86e-05
chr1	94604896	94607485	chr1:94604979-94610251	F3	2.89e-05
chr1	94604896	94607485	chr1:94604979-94610251	CNN3	2.89e-05
chr1	112904352	112906390	chr1:112903177-112907253	SLC16A1	2.91e-05
chr17	59157516	59159726	chr17:59151479-59161100	MKS1	2.98e-05
chr17	59157516	59159726	chr17:59151479-59161100	RAD51C	2.98e-05
chr17	59157516	59159726	chr17:59151479-59161100	TRIM37	2.98e-05
chr17	59157516	59159726	chr17:59151479-59161100	HEATR6	2.98e-05
chr17	59157516	59159726	chr17:59151479-59161100	RNFT1	2.98e-05
chr17	59157516	59159726	chr17:59151479-59161100	RPS6KB1	2.98e-05
chr17	59157516	59159726	chr17:59151479-59161100	TUBD1	2.98e-05
chr17	59157516	59159726	chr17:59151479-59161100	DHX40	2.98e-05
chr17	59157516	59159726	chr17:59151479-59161100	SMG8	2.98e-05
chr17	59157516	59159726	chr17:59151479-59161100	SKA2	2.98e-05
chr17	59157516	59159726	chr17:59151479-59161100	PRR11	2.98e-05
chrX	120735197	120738134	chrX:120734118-120738029	C1GALT1C1	3.08e-05
chr8	29528311	29530638	chr8:29527252-29531600	DUSP4	3.08e-05
chr4	74363783	74370934	chr4:74370551-74371694	EPGN	3.11e-05
chr4	74363783	74370934	chr4:74369861-74370400	EPGN	3.11e-05
chr4	74363783	74370934	chr4:74363730-74369514	EPGN	3.11e-05
chr4	74363783	74370934	chr4:74363730-74369514	AREG	3.11e-05
chr4	74363783	74370934	chr4:74363730-74369514	EREG	3.11e-05
chr4	74363783	74370934	chr4:74370551-74371694	EREG	3.11e-05
chr4	74363783	74370934	chr4:74369861-74370400	EREG	3.11e-05
chr4	74363783	74370934	chr4:74370551-74371694	AREG	3.11e-05
chr19	37999814	38005727	chr19:38002402-38007219	HKR1	3.34e-05
chr19	37999814	38005727	chr19:37997224-38002312	HKR1	3.34e-05
chr19	37999814	38005727	chr19:38002402-38007219	SIPA1L3	3.34e-05
chr19	37999814	38005727	chr19:37997224-38002312	SIPA1L3	3.34e-05
chr19	37999814	38005727	chr19:37997224-38002312	PSMD8	3.34e-05
chr19	37999814	38005727	chr19:37997224-38002312	YIF1B	3.34e-05
chr19	37999814	38005727	chr19:38002402-38007219	HNRNPL	3.34e-05
chr19	37999814	38005727	chr19:38002402-38007219	PSMD8	3.34e-05
chr19	37999814	38005727	chr19:38002402-38007219	YIF1B	3.34e-05
chr8	11479382	11481003	chr8:11478680-11482352	FAM167A	3.37e-05
chr1	115167637	115168839	chr1:115167265-115170306	NGF	3.39e-05
chr3	120151953	120154795	chr3:120151501-120154918	GSK3B	3.44e-05
chr14	69078200	69080673	chr14:69076848-69081988	ACTN1	3.48e-05
chr14	69078200	69080673	chr14:69076848-69081988	SRSF5	3.48e-05
chr14	69078200	69080673	chr14:69076848-69081988	DCAF5	3.48e-05
chr7	106772311	106780179	chr7:106779574-106780574	CCDC71L	3.51e-05
chr7	106772311	106780179	chr7:106777287-106778887	CCDC71L	3.51e-05
chr7	106772311	106780179	chr7:106772274-106776826	CCDC71L	3.51e-05
chr7	106772311	106780179	chr7:106772274-106776826	CBLL1	3.51e-05
chr7	106772311	106780179	chr7:106772274-106776826	COG5	3.51e-05
chr7	106772311	106780179	chr7:106777287-106778887	PRKAR2B	3.51e-05
chr4	88532222	88535628	chr4:88531260-88535879	PYURF	3.52e-05
chrX	47514806	47517208	chrX:47514644-47516898	NDUFB11	3.63e-05
chrX	47514806	47517208	chrX:47514644-47516898	UBA1	3.63e-05
chrX	47514806	47517208	chrX:47514644-47516898	ZNF41	3.63e-05
chrX	47514806	47517208	chrX:47514644-47516898	ARAF	3.63e-05
chr3	155078799	155081603	chr3:155077933-155083759	MME	3.64e-05
chr11	355245	356446	chr11:352221-356950	BET1L	3.72e-05
chr11	355245	356446	chr11:352221-356950	IFITM2	3.72e-05
chr11	355245	356446	chr11:352221-356950	IFITM1	3.72e-05
chr11	355245	356446	chr11:352221-356950	IFITM3	3.72e-05
chr11	355245	356446	chr11:352221-356950	TSPAN4	3.72e-05
chr11	355245	356446	chr11:352221-356950	TMEM80	3.72e-05
chr11	355245	356446	chr11:352221-356950	PHRF1	3.72e-05
chr11	355245	356446	chr11:352221-356950	B4GALNT4	3.72e-05
chr2	160375086	160377190	chr2:160363400-160382920	ITGB6	3.74e-05
chr2	160375086	160377190	chr2:160363400-160382920	RBMS1	3.74e-05
chr3	45054221	45057583	chr3:45052687-45066370	SACM1L	3.81e-05
chr3	45054221	45057583	chr3:45052687-45066370	LIMD1	3.81e-05
chr3	45054221	45057583	chr3:45052687-45066370	TMEM158	3.81e-05
chr3	45054221	45057583	chr3:45052687-45066370	CDCP1	3.81e-05
chr3	45054221	45057583	chr3:45052687-45066370	ZNF445	3.81e-05
chr3	45054221	45057583	chr3:45052687-45066370	ZNF35	3.81e-05
chr3	45054221	45057583	chr3:45052687-45066370	KIAA1143	3.81e-05
chr3	45054221	45057583	chr3:45052687-45066370	TMEM42	3.81e-05
chr3	45054221	45057583	chr3:45052687-45066370	EXOSC7	3.81e-05
chr3	45054221	45057583	chr3:45052687-45066370	ZDHHC3	3.81e-05
chr3	170801622	170804070	chr3:170800950-170804634	PHC3	3.96e-05
chr7	139679189	139682489	chr7:139679129-139684894	HIPK2	4.01e-05
chr17	80791517	80792824	chr17:80788112-80796851	NPTX1	4.05e-05
chr17	80791517	80792824	chr17:80788112-80796851	RPTOR	4.05e-05
chr17	80791517	80792824	chr17:80788112-80796851	HGS	4.05e-05
chr17	80791517	80792824	chr17:80788112-80796851	NPLOC4	4.05e-05
chr9	33506988	33508102	chr9:33505946-33508272	AQP3	4.13e-05
chr9	33506988	33508102	chr9:33505946-33508272	NOL6	4.13e-05
chr5	14264895	14265619	chr5:14257780-14271726	TRIO	4.17e-05
chr3	16058874	16060343	chr3:16057806-16063193	ANKRD28	4.21e-05
chr3	16058874	16060343	chr3:16057806-16063193	OXNAD1	4.21e-05
chr3	16058874	16060343	chr3:16057806-16063193	DPH3	4.21e-05
chr5	126445108	126449071	chr5:126444047-126452011	ALDH7A1	4.28e-05
chr7	131163909	131165522	chr7:131162801-131166771	MKLN1	4.41e-05
chr1	68384687	68386044	chr1:68383188-68386141	WLS	4.69e-05
chr19	17507648	17508970	chr19:17507201-17513085	CHERP	4.8e-05
chr19	17507648	17508970	chr19:17507201-17513085	MED26	4.8e-05
chr19	17507648	17508970	chr19:17507201-17513085	SMIM7	4.8e-05
chr19	17507648	17508970	chr19:17507201-17513085	SIN3B	4.8e-05
chr19	17507648	17508970	chr19:17507201-17513085	HAUS8	4.8e-05
chr7	93042945	93045335	chr7:93042391-93045855	FAM133B	4.93e-05
chr12	124379288	124382832	chr12:124377870-124399104	DDX55	4.93e-05
chr12	124379288	124382832	chr12:124377870-124399104	EIF2B1	4.93e-05
chr12	124379288	124382832	chr12:124377870-124399104	ATP6V0A2	4.93e-05
chr12	124379288	124382832	chr12:124377870-124399104	NCOR2	4.93e-05
chr2	216370823	216373593	chr2:216370807-216374540	XRCC5	4.96e-05
chr2	216370823	216373593	chr2:216370807-216374540	SMARCAL1	4.96e-05
chr2	216370823	216373593	chr2:216370807-216374540	MARCH4	4.96e-05
chr5	43771650	43774820	chr5:43771782-43774503	ZNF131	5e-05
chr5	43771650	43774820	chr5:43771782-43774503	NNT	5e-05
chr3	98976183	98977597	chr3:98976340-98987381	DCBLD2	5.02e-05
chr18	9016560	9018661	chr18:9015755-9018906	ANKRD12	5.09e-05
chr5	149172476	149175553	chr5:149171365-149176506	ABLIM3	5.15e-05
chr5	149172476	149175553	chr5:149171365-149176506	AFAP1L1	5.15e-05
chr5	38872513	38873938	chr5:38870053-38874669	OSMR	5.2e-05
chr9	35488990	35492250	chr9:35487767-35493221	FANCG	5.25e-05
chr9	35488990	35492250	chr9:35487767-35493221	PIGO	5.25e-05
chr9	35488990	35492250	chr9:35487767-35493221	FAM214B	5.25e-05
chr9	35488990	35492250	chr9:35487767-35493221	UNC13B	5.25e-05
chr9	35488990	35492250	chr9:35487767-35493221	RGP1	5.25e-05
chr9	35488990	35492250	chr9:35487767-35493221	GBA2	5.25e-05
chr9	35488990	35492250	chr9:35487767-35493221	CREB3	5.25e-05
chr9	35488990	35492250	chr9:35487767-35493221	TPM2	5.25e-05
chr9	35488990	35492250	chr9:35487767-35493221	ARHGEF39	5.25e-05
chr9	35488990	35492250	chr9:35487767-35493221	CCDC107	5.25e-05
chr9	35488990	35492250	chr9:35487767-35493221	RUSC2	5.25e-05
chr1	59127669	59129776	chr1:59127719-59129765	JUN	5.32e-05
chrX	23780706	23782943	chrX:23780556-23790913	ACOT9	5.35e-05
chrX	23780706	23782943	chrX:23780556-23790913	POLA1	5.35e-05
chrX	23780706	23782943	chrX:23780556-23790913	ZFX	5.35e-05
chrX	23780706	23782943	chrX:23780556-23790913	EIF2S3	5.35e-05
chrX	23780706	23782943	chrX:23780556-23790913	SAT1	5.35e-05
chr14	73723351	73725522	chr14:73722582-73731427	RBM25	5.41e-05
chr14	73723351	73725522	chr14:73722582-73731427	ACOT1	5.41e-05
chr14	73723351	73725522	chr14:73722582-73731427	PNMA1	5.41e-05
chr14	73723351	73725522	chr14:73722582-73731427	ZNF410	5.41e-05
chr14	73723351	73725522	chr14:73722582-73731427	ELMSAN1	5.41e-05
chr13	110869016	110870247	chr13:110868604-110872647	CARS2	5.43e-05
chr14	95546139	95549685	chr14:95543609-95548963	GLRX5	5.46e-05
chr17	68377326	68379392	chr17:68377015-68388670	NOL11	5.49e-05
chr17	68377326	68379392	chr17:68377015-68388670	BPTF	5.49e-05
chr17	68377326	68379392	chr17:68377015-68388670	AMZ2	5.49e-05
chr17	68377326	68379392	chr17:68377015-68388670	WIPI1	5.49e-05
chr17	68377326	68379392	chr17:68377015-68388670	PRKAR1A	5.49e-05
chr5	159180913	159183468	chr5:159177558-159187011	UBLCP1	5.49e-05
chr5	159180913	159183468	chr5:159177558-159187011	RNF145	5.49e-05
chr9	121233642	121235591	chr9:121233510-121235919	GSN	5.58e-05
chr9	121233642	121235591	chr9:121233510-121235919	RAB14	5.58e-05
chr9	121233642	121235591	chr9:121233510-121235919	STOM	5.58e-05
chr19	38388284	38390140	chr19:38386740-38390778	C19orf33	6.17e-05
chr19	38388284	38390140	chr19:38386740-38390778	SAMD4B	6.17e-05
chr19	38388284	38390140	chr19:38386740-38390778	HNRNPL	6.17e-05
chr8	11508540	11512256	chr8:11506132-11518124	PINX1	6.37e-05
chr8	11508540	11512256	chr8:11506132-11518124	FAM167A	6.37e-05
chr8	128167996	128169670	chr8:128166957-128170264	MYC	6.38e-05
chr5	108801057	108802741	chr5:108800972-108802782	FER	6.67e-05
chr9	70600485	70602526	chr9:70599838-70603029	PTAR1	6.79e-05
chr9	70600485	70602526	chr9:70599838-70603029	SMC5	6.79e-05
chr9	70600485	70602526	chr9:70599838-70603029	KLF9	6.79e-05
chr7	157308772	157311304	chr7:157308625-157312051	DNAJB6	7.06e-05
chr3	15629809	15639001	chr3:15629717-15639255	ANKRD28	7.1e-05
chr3	15629809	15639001	chr3:15629717-15639255	CAPN7	7.1e-05
chr3	15629809	15639001	chr3:15629717-15639255	SH3BP5	7.1e-05
chr3	15629809	15639001	chr3:15629717-15639255	EAF1	7.1e-05
chr3	15629809	15639001	chr3:15629717-15639255	BTD	7.1e-05
chr3	15629809	15639001	chr3:15629717-15639255	HACL1	7.1e-05
chr3	111901876	111903024	chr3:111901219-111907472	ABHD10	7.3e-05
chr3	111901876	111903024	chr3:111901219-111907472	PHLDB2	7.3e-05
chr8	93874229	93876378	chr8:93871910-93876513	RBM12B	7.33e-05
chr8	93874229	93876378	chr8:93871910-93876513	PDP1	7.33e-05
chr8	93874229	93876378	chr8:93871910-93876513	INTS8	7.33e-05
chr2	201695556	201699688	chr2:201695122-201700496	TMEM237	7.44e-05
chr2	201695556	201699688	chr2:201695122-201700496	ALS2	7.44e-05
chr5	111680431	111681846	chr5:111680325-111683152	NREP	7.79e-05
chr3	71495259	71497920	chr3:71492482-71499399	EIF4E3	7.87e-05
chr11	14445603	14449386	chr11:14445010-14447854	RRAS2	7.88e-05
chr11	14445603	14449386	chr11:14445010-14447854	COPB1	7.88e-05
chr5	142472604	142473588	chr5:142471691-142476496	SPRY4	8.05e-05
chr3	99636651	99639889	chr3:99636534-99649322	COL8A1	8.09e-05
chr9	35510204	35512784	chr9:35509300-35512722	RUSC2	8.2e-05
chr9	35510204	35512784	chr9:35509300-35512722	ARHGEF39	8.2e-05
chr9	35510204	35512784	chr9:35509300-35512722	CCDC107	8.2e-05
chr3	185687918	185689725	chr3:185687088-185690216	IGF2BP2	8.33e-05
chr1	17128676	17130306	chr1:17126978-17130718	CROCC	8.54e-05
chr1	17128676	17130306	chr1:17126978-17130718	SDHB	8.54e-05
chr4	74542511	74546064	chr4:74541287-74547892	AREG	8.58e-05
chr11	8866521	8869548	chr11:8865407-8869398	SCUBE2	8.62e-05
chr11	8866521	8869548	chr11:8865407-8869398	AKIP1	8.62e-05
chr11	8866521	8869548	chr11:8865407-8869398	ST5	8.62e-05
chr5	38870654	38872182	chr5:38870053-38874669	OSMR	8.63e-05
chrX	19707606	19710156	chrX:19709121-19711212	SH3KBP1	8.76e-05
chr12	92899160	92900396	chr12:92898401-92901495	UBE2N	8.9e-05
chr12	92899160	92900396	chr12:92898401-92901495	EEA1	8.9e-05
chr7	6282991	6285497	chr7:6281667-6285457	CCZ1	8.95e-05
chr7	6282991	6285497	chr7:6281667-6285457	EIF2AK1	8.95e-05
chr7	6282991	6285497	chr7:6281667-6285457	USP42	8.95e-05
chr7	6282991	6285497	chr7:6281667-6285457	CYTH3	8.95e-05
chr7	6282991	6285497	chr7:6281667-6285457	ZNF12	8.95e-05
chr7	6282991	6285497	chr7:6281667-6285457	ZNF316	8.95e-05
chr7	6282991	6285497	chr7:6281667-6285457	C7orf26	8.95e-05
chr7	6282991	6285497	chr7:6281667-6285457	FAM220A	8.95e-05
chr1	108719550	108721279	chr1:108718969-108721902	PRPF38B	9.29e-05
chr1	108719550	108721279	chr1:108718969-108721902	STXBP3	9.29e-05
chr10	77160987	77164003	chr10:77162084-77166588	POLR3A	9.35e-05
chr3	124985092	124986210	chr3:124984152-124994293	HEG1	9.41e-05
chr7	44377428	44380411	chr7:44377530-44384865	NUDCD3	9.86e-05
chr7	112201775	112206351	chr7:112202240-112208018	ZNF277	9.9e-05
chr7	112201775	112206351	chr7:112202240-112208018	DOCK4	9.9e-05
chr7	44087141	44089712	chr7:44086610-44090017	UBE2D4	9.95e-05
chr7	44087141	44089712	chr7:44086610-44090017	POLM	9.95e-05
chr7	44087141	44089712	chr7:44086610-44090017	YKT6	9.95e-05
chr7	44087141	44089712	chr7:44086610-44090017	POLD2	9.95e-05
chr7	44087141	44089712	chr7:44086610-44090017	AEBP1	9.95e-05
chr2	150495260	150497181	chr2:150494676-150497349	RND3	0.000102
chr14	90849965	90851872	chr14:90849733-90851977	RPS6KA5	0.000102
chr10	103525399	103529622	chr10:103526153-103529453	PCGF6	0.000103
chr10	103525399	103529622	chr10:103526153-103529453	PDCD11	0.000103
chr10	103525399	103529622	chr10:103526153-103529453	CALHM2	0.000103
chr10	103525399	103529622	chr10:103526153-103529453	NEURL1	0.000103
chr10	103525399	103529622	chr10:103526153-103529453	SH3PXD2A	0.000103
chr8	42214460	42215711	chr8:42214208-42215811	AP3M2	0.000104
chr8	42214460	42215711	chr8:42214208-42215811	PLAT	0.000104
chr12	12009467	12011810	chr12:12007412-12011978	ETV6	0.000109
chr12	69404757	69406467	chr12:69404129-69406882	YEATS4	0.000113
chr12	69404757	69406467	chr12:69404129-69406882	CCT2	0.000113
chr12	69404757	69406467	chr12:69404129-69406882	FRS2	0.000113
chr20	23257197	23258518	chr20:23255828-23259504	NXT1	0.000115
chr17	59768696	59770942	chr17:59751299-59771668	PPM1D	0.000121
chr17	59768696	59770942	chr17:59751299-59771668	SMG8	0.000121
chr17	59768696	59770942	chr17:59751299-59771668	DHX40	0.000121
chr17	59768696	59770942	chr17:59751299-59771668	VMP1	0.000121
chr17	59768696	59770942	chr17:59751299-59771668	HEATR6	0.000121
chr17	59768696	59770942	chr17:59751299-59771668	RNFT1	0.000121
chr17	59768696	59770942	chr17:59751299-59771668	RPS6KB1	0.000121
chr17	59768696	59770942	chr17:59751299-59771668	TUBD1	0.000121
chr6	2683737	2685237	chr6:2684166-2684376	NQO2	0.000121
chr6	2683737	2685237	chr6:2684166-2684376	SERPINB9	0.000121
chr6	2683737	2685237	chr6:2684166-2684376	SERPINB1	0.000121
chr5	73310901	73312652	chr5:73310733-73313213	BTF3	0.000122
chr4	74107806	74113619	chr4:74107741-74118086	AREG	0.000123
chr4	74107806	74113619	chr4:74107741-74118086	EREG	0.000123
chr4	74107806	74113619	chr4:74107741-74118086	CXCL1	0.000123
chr4	74107806	74113619	chr4:74107741-74118086	CXCL3	0.000123
chr4	74107806	74113619	chr4:74107741-74118086	CXCL2	0.000123
chr1	23224508	23225885	chr1:23224449-23225891	ZBTB40	0.000123
chr1	23224508	23225885	chr1:23224449-23225891	KDM1A	0.000123
chr1	23224508	23225885	chr1:23224449-23225891	LUZP1	0.000123
chr1	23224508	23225885	chr1:23224449-23225891	HTR1D	0.000123
chr1	23224508	23225885	chr1:23224449-23225891	SRSF10	0.000123
chr1	23224508	23225885	chr1:23224449-23225891	RPL11	0.000123
chr20	63231622	63233224	chr20:63230167-63236777	ARFGAP1	0.000123
chr8	41682973	41685445	chr8:41683123-41686268	GOLGA7	0.000123
chr8	41682973	41685445	chr8:41683123-41686268	ANK1	0.000123
chr20	4664743	4666982	chr20:4664598-4668103	SLC23A2	0.000124
chr20	4664743	4666982	chr20:4664598-4668103	PRNP	0.000124
chr11	459870	461746	chr11:459396-462726	PTDSS2	0.000125
chr11	459870	461746	chr11:459396-462726	RNH1	0.000125
chr3	98971482	98973333	chr3:98965886-98973304	DCBLD2	0.000129
chr2	237433127	237434567	chr2:237429410-237436851	MLPH	0.000129
chr5	141507436	141509152	chr5:141506468-141526487	IK	0.000132
chr5	141507436	141509152	chr5:141506468-141526487	HARS2	0.000132
chr5	141507436	141509152	chr5:141506468-141526487	TAF7	0.000132
chr5	141507436	141509152	chr5:141506468-141526487	PCDHGC3	0.000132
chr5	141507436	141509152	chr5:141506468-141526487	FCHSD1	0.000132
chr5	141507436	141509152	chr5:141506468-141526487	RELL2	0.000132
chr5	141507436	141509152	chr5:141506468-141526487	HDAC3	0.000132
chr5	141507436	141509152	chr5:141506468-141526487	DIAPH1	0.000132
chr19	3655285	3656946	chr19:3654885-3657310	CACTIN	0.000132
chr19	3655285	3656946	chr19:3654885-3657310	PIP5K1C	0.000132
chr9	127838121	127839473	chr9:127831801-127841421	FAM129B	0.000135
chr9	127838121	127839473	chr9:127831801-127841421	TOR2A	0.000135
chr9	127838121	127839473	chr9:127831801-127841421	CDK9	0.000135
chr9	127838121	127839473	chr9:127831801-127841421	FPGS	0.000135
chr9	127838121	127839473	chr9:127831801-127841421	ENG	0.000135
chr4	78560926	78562085	chr4:78555060-78562536	ANXA3	0.000136
chr2	57881297	57883344	chr2:57881018-57883609	VRK2	0.000141
chr17	76709578	76710928	chr17:76707404-76712011	CYGB	0.000142
chr17	76709578	76710928	chr17:76707404-76712011	MXRA7	0.000142
chr12	114935693	114937858	chr12:114935697-114937409	RBM19	0.000144
chr9	87793056	87794079	chr9:87791653-87794439	DAPK1	0.000145
chr9	87793056	87794079	chr9:87791653-87794439	CTSL	0.000145
chr20	50724396	50725905	chr20:50721282-50749087	PTPN1	0.000145
chr20	50724396	50725905	chr20:50721282-50749087	MOCS3	0.000145
chr20	50724396	50725905	chr20:50721282-50749087	DPM1	0.000145
chr20	50724396	50725905	chr20:50721282-50749087	ADNP	0.000145
chr20	50724396	50725905	chr20:50721282-50749087	BCAS4	0.000145
chr20	50724396	50725905	chr20:50721282-50749087	PARD6B	0.000145
chr9	104873475	104874285	chr9:104871000-104874467	ABCA1	0.000147
chr20	35874865	35876464	chr20:35874203-35876830	DSN1	0.00015
chr20	35874865	35876464	chr20:35874203-35876830	AAR2	0.00015
chr20	35874865	35876464	chr20:35874203-35876830	TRPC4AP	0.00015
chr20	35874865	35876464	chr20:35874203-35876830	EIF6	0.00015
chr20	35874865	35876464	chr20:35874203-35876830	CEP250	0.00015
chr20	35874865	35876464	chr20:35874203-35876830	ERGIC3	0.00015
chr20	35874865	35876464	chr20:35874203-35876830	RBM12	0.00015
chr20	35874865	35876464	chr20:35874203-35876830	CPNE1	0.00015
chr20	35874865	35876464	chr20:35874203-35876830	ROMO1	0.00015
chr20	35874865	35876464	chr20:35874203-35876830	NFS1	0.00015
chr20	35874865	35876464	chr20:35874203-35876830	RBM39	0.00015
chr20	35874865	35876464	chr20:35874203-35876830	PHF20	0.00015
chr4	78564627	78566180	chr4:78563750-78570701	ANXA3	0.00015
chr11	27718028	27719684	chr11:27717723-27719801	LIN7C	0.000151
chr11	27718028	27719684	chr11:27717723-27719801	BDNF	0.000151
chr1	162537722	162538874	chr1:162536110-162540483	ATF6	0.000151
chr1	162537722	162538874	chr1:162536110-162540483	UHMK1	0.000151
chr1	162537722	162538874	chr1:162536110-162540483	UAP1	0.000151
chr8	80089887	80091635	chr8:80087639-80090657	TPD52	0.000151
chr8	80089887	80091635	chr8:80091285-80092452	TPD52	0.000151
chr20	52103672	52105499	chr20:52103421-52106896	ZFP64	0.000154
chr2	108595418	108596653	chr2:108583564-108597799	GCC2	0.000154
chr2	108595418	108596653	chr2:108583564-108597799	LIMS1	0.000154
chr2	108595418	108596653	chr2:108583564-108597799	RANBP2	0.000154
chr16	1745015	1748233	chr16:1744851-1747619	CLCN7	0.000156
chr16	1745015	1748233	chr16:1744851-1747619	MAPK8IP3	0.000156
chr16	1745015	1748233	chr16:1744851-1747619	HAGH	0.000156
chr11	12041425	12042343	chr11:12041569-12045547	DKK3	0.000157
chr5	73322122	73323031	chr5:73320994-73322873	BTF3	0.000158
chr12	1472774	1474153	chr12:1472431-1476813	ERC1	0.00016
chr12	1472774	1474153	chr12:1472431-1476813	WNT5B	0.00016
chr19	42113865	42114972	chr19:42110306-42117436	MEGF8	0.00016
chr19	42113865	42114972	chr19:42110306-42117436	PAFAH1B3	0.00016
chr19	42113865	42114972	chr19:42110306-42117436	CIC	0.00016
chr19	42113865	42114972	chr19:42110306-42117436	GSK3A	0.00016
chr19	42113865	42114972	chr19:42110306-42117436	ZNF526	0.00016
chr19	42113865	42114972	chr19:42110306-42117436	DEDD2	0.00016
chr15	55908160	55910542	chr15:55906807-55911200	NEDD4	0.00016
chr12	124713294	124714383	chr12:124712301-124716294	ZNF664	0.000162
chr12	124713294	124714383	chr12:124712301-124716294	NCOR2	0.000162
chr12	124713294	124714383	chr12:124712301-124716294	UBC	0.000162
chr2	222787012	222788885	chr2:222787096-222790187	ACSL3	0.000162
chr12	95117089	95119488	chr12:95114203-95119871	NDUFA12	0.000163
chr12	95117089	95119488	chr12:95114203-95119871	VEZT	0.000163
chr12	95117089	95119488	chr12:95114203-95119871	FGD6	0.000163
chr2	227816638	227820120	chr2:227816060-227819807	CCL20	0.000163
chr5	65199176	65201640	chr5:65196795-65211239	TRAPPC13	0.000163
chr5	65199176	65201640	chr5:65196795-65211239	CENPK	0.000163
chr5	65199176	65201640	chr5:65196795-65211239	ADAMTS6	0.000163
chr5	120404754	120406519	chr5:120404752-120406752	PRR16	0.000164
chr6	151058921	151060180	chr6:151055825-151064781	MTHFD1L	0.000168
chr14	68949429	68951115	chr14:68931001-68953799	DCAF5	0.000168
chr14	68949429	68951115	chr14:68931001-68953799	ZFP36L1	0.000168
chr14	68949429	68951115	chr14:68931001-68953799	ACTN1	0.000168
chr6	17417494	17418806	chr6:17415547-17419878	CAP2	0.000169
chr22	30634695	30635519	chr22:30634033-30638023	TBC1D10A	0.000172
chr22	30634695	30635519	chr22:30634033-30638023	SF3A1	0.000172
chr22	30634695	30635519	chr22:30634033-30638023	PES1	0.000172
chr22	30634695	30635519	chr22:30634033-30638023	SMTN	0.000172
chr22	30634695	30635519	chr22:30634033-30638023	SLC35E4	0.000172
chr20	31674759	31675931	chr20:31672109-31682433	HM13	0.000172
chr20	31674759	31675931	chr20:31672109-31682433	TM9SF4	0.000172
chr20	31674759	31675931	chr20:31672109-31682433	PDRG1	0.000172
chr20	31674759	31675931	chr20:31672109-31682433	BCL2L1	0.000172
chr11	12042621	12045657	chr11:12041569-12045547	DKK3	0.000173
chr5	143001483	143004352	chr5:143001024-143007201	NR3C1	0.000175
chr6	137764773	137765941	chr6:137763404-137765599	TNFAIP3	0.00018
chr11	307802	311813	chr11:303722-321507	TSPAN4	0.000181
chr11	307802	311813	chr11:303722-321507	RPLP2	0.000181
chr11	307802	311813	chr11:303722-321507	TALDO1	0.000181
chr11	307802	311813	chr11:303722-321507	DEAF1	0.000181
chr11	307802	311813	chr11:303722-321507	TMEM80	0.000181
chr11	307802	311813	chr11:303722-321507	PHRF1	0.000181
chr11	307802	311813	chr11:303722-321507	LRRC56	0.000181
chr11	307802	311813	chr11:303722-321507	ANO9	0.000181
chr11	307802	311813	chr11:303722-321507	SIGIRR	0.000181
chr11	307802	311813	chr11:303722-321507	BET1L	0.000181
chr11	307802	311813	chr11:303722-321507	RIC8A	0.000181
chr11	307802	311813	chr11:303722-321507	SIRT3	0.000181
chr11	307802	311813	chr11:303722-321507	IFITM3	0.000181
chr11	307802	311813	chr11:303722-321507	IFITM2	0.000181
chr11	307802	311813	chr11:303722-321507	IFITM1	0.000181
chr8	23760879	23763360	chr8:23760817-23763735	ENTPD4	0.000183
chr8	23760879	23763360	chr8:23760817-23763735	SLC25A37	0.000183
chr8	23760879	23763360	chr8:23760817-23763735	NKX3-1	0.000183
chr8	23760879	23763360	chr8:23760817-23763735	STC1	0.000183
chr2	46688409	46692741	chr2:46689766-46692420	MCFD2	0.000183
chr2	46688409	46692741	chr2:46689766-46692420	TTC7A	0.000183
chr2	46688409	46692741	chr2:46689766-46692420	SOCS5	0.000183
chr6	134292312	134295984	chr6:134286506-134297599	SGK1	0.000183
chr4	7841301	7845989	chr4:7840939-7846965	ACOX3	0.000184
chr4	7841301	7845989	chr4:7840939-7846965	AFAP1	0.000184
chr2	46880747	46883059	chr2:46880285-46884184	SOCS5	0.000185
chr2	46880747	46883059	chr2:46880285-46884184	MCFD2	0.000185
chr8	66113451	66114071	chr8:66112301-66116057	CSPP1	0.000185
chr11	65911147	65914113	chr11:65910045-65921408	ATG2A	0.000186
chr11	65911147	65914113	chr11:65910045-65921408	ZFPL1	0.000186
chr11	65911147	65914113	chr11:65910045-65921408	ZNHIT2	0.000186
chr11	65911147	65914113	chr11:65910045-65921408	POLA2	0.000186
chr11	65911147	65914113	chr11:65910045-65921408	DPF2	0.000186
chr11	65911147	65914113	chr11:65910045-65921408	FRMD8	0.000186
chr11	65911147	65914113	chr11:65910045-65921408	SCYL1	0.000186
chr11	65911147	65914113	chr11:65910045-65921408	SSSCA1	0.000186
chr11	65911147	65914113	chr11:65910045-65921408	RELA	0.000186
chr11	65911147	65914113	chr11:65910045-65921408	KAT5	0.000186
chr11	65911147	65914113	chr11:65910045-65921408	RNASEH2C	0.000186
chr11	65911147	65914113	chr11:65910045-65921408	MUS81	0.000186
chr11	65911147	65914113	chr11:65910045-65921408	CFL1	0.000186
chr11	65911147	65914113	chr11:65910045-65921408	FIBP	0.000186
chr11	65911147	65914113	chr11:65910045-65921408	CCDC85B	0.000186
chr11	65911147	65914113	chr11:65910045-65921408	FOSL1	0.000186
chr11	65911147	65914113	chr11:65910045-65921408	RCE1	0.000186
chr11	65911147	65914113	chr11:65910045-65921408	RBM4B	0.000186
chr11	65911147	65914113	chr11:65910045-65921408	RBM4	0.000186
chr11	65911147	65914113	chr11:65910045-65921408	RBM14	0.000186
chr11	65911147	65914113	chr11:65910045-65921408	CTSF	0.000186
chr11	65911147	65914113	chr11:65910045-65921408	BBS1	0.000186
chr11	65911147	65914113	chr11:65910045-65921408	MRPL11	0.000186
chr11	65911147	65914113	chr11:65910045-65921408	BRMS1	0.000186
chr11	65911147	65914113	chr11:65910045-65921408	RIN1	0.000186
chr11	65911147	65914113	chr11:65910045-65921408	YIF1A	0.000186
chr11	65911147	65914113	chr11:65910045-65921408	RAB1B	0.000186
chr11	65911147	65914113	chr11:65910045-65921408	KLC2	0.000186
chr11	65911147	65914113	chr11:65910045-65921408	SF3B2	0.000186
chr11	65911147	65914113	chr11:65910045-65921408	CST6	0.000186
chr11	65911147	65914113	chr11:65910045-65921408	EIF1AD	0.000186
chr11	65911147	65914113	chr11:65910045-65921408	BANF1	0.000186
chr11	65911147	65914113	chr11:65910045-65921408	SART1	0.000186
chr11	65911147	65914113	chr11:65910045-65921408	DRAP1	0.000186
chr11	65911147	65914113	chr11:65910045-65921408	C11orf68	0.000186
chr12	64679093	64680456	chr12:64664401-64686209	TBK1	0.000187
chr12	64679093	64680456	chr12:64664401-64686209	RASSF3	0.000187
chr12	64679093	64680456	chr12:64664401-64686209	LEMD3	0.000187
chr12	64679093	64680456	chr12:64664401-64686209	GNS	0.000187
chr7	100696	102769	chr7:100697-103430	FAM20C	0.000188
chr20	4549760	4552919	chr20:4549901-4551559	PRNP	0.000189
chr7	106768369	106770186	chr7:106765814-106771488	COG5	0.000193
chr7	106768369	106770186	chr7:106765814-106771488	HBP1	0.000193
chr7	106768369	106770186	chr7:106765814-106771488	NAMPT	0.000193
chr7	106768369	106770186	chr7:106765814-106771488	CCDC71L	0.000193
chr10	89282742	89293497	chr10:89291042-89292254	FAS	0.000194
chr10	89282742	89293497	chr10:89282613-89285719	LIPA	0.000194
chr10	89282742	89293497	chr10:89282613-89285719	IFIT3	0.000194
chr10	89282742	89293497	chr10:89282613-89285719	IFIT2	0.000194
chr10	89282742	89293497	chr10:89291042-89292254	IFIT2	0.000194
chr10	89282742	89293497	chr10:89291042-89292254	LIPA	0.000194
chr10	89282742	89293497	chr10:89291042-89292254	IFIT1	0.000194
chr10	89282742	89293497	chr10:89291042-89292254	IFIT3	0.000194
chr9	35515271	35518169	chr9:35515127-35523122	VCP	0.000194
chr9	35515271	35518169	chr9:35515127-35523122	STOML2	0.000194
chr9	35515271	35518169	chr9:35515127-35523122	RUSC2	0.000194
chr9	35515271	35518169	chr9:35515127-35523122	CREB3	0.000194
chr9	35515271	35518169	chr9:35515127-35523122	ARHGEF39	0.000194
chr9	35515271	35518169	chr9:35515127-35523122	CCDC107	0.000194
chr19	38690892	38694807	chr19:38673895-38715876	C19orf33	0.000201
chr19	38690892	38694807	chr19:38673895-38715876	PSMD8	0.000201
chr19	38690892	38694807	chr19:38673895-38715876	FAM98C	0.000201
chr19	38690892	38694807	chr19:38673895-38715876	EIF3K	0.000201
chr19	38690892	38694807	chr19:38673895-38715876	ACTN4	0.000201
chr19	38690892	38694807	chr19:38673895-38715876	EID2	0.000201
chr19	38690892	38694807	chr19:38673895-38715876	SUPT5H	0.000201
chr19	38690892	38694807	chr19:38673895-38715876	RPS16	0.000201
chr19	38690892	38694807	chr19:38673895-38715876	PLEKHG2	0.000201
chr19	38690892	38694807	chr19:38673895-38715876	MED29	0.000201
chr19	38690892	38694807	chr19:38673895-38715876	PAF1	0.000201
chr19	38690892	38694807	chr19:38673895-38715876	SAMD4B	0.000201
chr19	38690892	38694807	chr19:38673895-38715876	PAK4	0.000201
chr19	38690892	38694807	chr19:38673895-38715876	FBXO27	0.000201
chr19	38690892	38694807	chr19:38673895-38715876	MRPS12	0.000201
chr19	38690892	38694807	chr19:38673895-38715876	NFKBIB	0.000201
chr19	38690892	38694807	chr19:38673895-38715876	HNRNPL	0.000201
chr5	150142778	150143894	chr5:150133879-150149347	SYNPO	0.000202
chr5	150142778	150143894	chr5:150133879-150149347	RPS14	0.000202
chr5	150142778	150143894	chr5:150133879-150149347	TCOF1	0.000202
chr1	156896926	156899159	chr1:156891970-156904352	RRNAD1	0.000204
chr1	156896926	156899159	chr1:156891970-156904352	ARHGEF11	0.000204
chr1	156896926	156899159	chr1:156891970-156904352	PEAR1	0.000204
chr11	66970375	66971715	chr11:66965660-66972443	EIF1AD	0.000205
chr11	66970375	66971715	chr11:66965660-66972443	RAB1B	0.000205
chr11	66970375	66971715	chr11:66965660-66972443	BRMS1	0.000205
chr11	66970375	66971715	chr11:66965660-66972443	MRPL11	0.000205
chr11	66970375	66971715	chr11:66965660-66972443	DPP3	0.000205
chr11	66970375	66971715	chr11:66965660-66972443	CTSF	0.000205
chr11	66970375	66971715	chr11:66965660-66972443	RBM14	0.000205
chr11	66970375	66971715	chr11:66965660-66972443	RBM4	0.000205
chr11	66970375	66971715	chr11:66965660-66972443	SPTBN2	0.000205
chr11	66970375	66971715	chr11:66965660-66972443	RCE1	0.000205
chr11	66970375	66971715	chr11:66965660-66972443	PC	0.000205
chr11	66970375	66971715	chr11:66965660-66972443	CORO1B	0.000205
chr11	66970375	66971715	chr11:66965660-66972443	RPS6KB2	0.000205
chr11	66970375	66971715	chr11:66965660-66972443	CLCF1	0.000205
chr11	66970375	66971715	chr11:66965660-66972443	POLD4	0.000205
chr11	66970375	66971715	chr11:66965660-66972443	RAD9A	0.000205
chr11	66970375	66971715	chr11:66965660-66972443	KDM2A	0.000205
chr4	74097723	74100548	chr4:74097181-74101196	AREG	0.00021
chr4	74097723	74100548	chr4:74097181-74101196	ANKRD17	0.00021
chr4	74097723	74100548	chr4:74097181-74101196	CXCL3	0.00021
chr4	74097723	74100548	chr4:74097181-74101196	CXCL2	0.00021
chr20	35311097	35312391	chr20:35310904-35313915	GSS	0.00021
chr20	35311097	35312391	chr20:35310904-35313915	EIF6	0.00021
chr20	35311097	35312391	chr20:35310904-35313915	NFS1	0.00021
chr20	35311097	35312391	chr20:35310904-35313915	UQCC1	0.00021
chr19	39073116	39075074	chr19:39073063-39074822	ACTN4	0.000215
chr19	39073116	39075074	chr19:39073063-39074822	HNRNPL	0.000215
chr19	39073116	39075074	chr19:39073063-39074822	NFKBIB	0.000215
chr19	39073116	39075074	chr19:39073063-39074822	SARS2	0.000215
chr19	39073116	39075074	chr19:39074940-39075090	FBXO27	0.000215
chr19	39073116	39075074	chr19:39073063-39074822	FBXO27	0.000215
chr19	39073116	39075074	chr19:39073063-39074822	PSMC4	0.000215
chr19	39073116	39075074	chr19:39073063-39074822	FBL	0.000215
chr19	39073116	39075074	chr19:39073063-39074822	EID2	0.000215
chr19	39073116	39075074	chr19:39073063-39074822	SUPT5H	0.000215
chr19	39073116	39075074	chr19:39073063-39074822	RPS16	0.000215
chr19	39073116	39075074	chr19:39073063-39074822	PLEKHG2	0.000215
chr19	39073116	39075074	chr19:39073063-39074822	ZFP36	0.000215
chr19	39073116	39075074	chr19:39073063-39074822	MED29	0.000215
chr19	39073116	39075074	chr19:39073063-39074822	PAF1	0.000215
chr19	39073116	39075074	chr19:39073063-39074822	SAMD4B	0.000215
chr19	39073116	39075074	chr19:39073063-39074822	PAK4	0.000215
chr19	39073116	39075074	chr19:39074940-39075090	PAK4	0.000215
chr4	122764013	122765762	chr4:122762800-122766809	EXOSC9	0.000216
chr4	122764013	122765762	chr4:122762800-122766809	CCNA2	0.000216
chr4	122764013	122765762	chr4:122762800-122766809	SPATA5	0.000216
chr4	122764013	122765762	chr4:122762800-122766809	NUDT6	0.000216
chr4	122764013	122765762	chr4:122762800-122766809	FGF2	0.000216
chr5	98310123	98315670	chr5:98307213-98316030	RGMB	0.000223
chr2	74739387	74742381	chr2:74739219-74742812	DUSP11	0.000223
chr2	74739387	74742381	chr2:74739219-74742812	INO80B	0.000223
chr2	74739387	74742381	chr2:74739219-74742812	MOGS	0.000223
chr2	74739387	74742381	chr2:74739219-74742812	TTC31	0.000223
chr2	74739387	74742381	chr2:74739219-74742812	CCDC142	0.000223
chr2	74739387	74742381	chr2:74739219-74742812	PCGF1	0.000223
chr2	74739387	74742381	chr2:74739219-74742812	AUP1	0.000223
chr2	74739387	74742381	chr2:74739219-74742812	SEMA4F	0.000223
chr2	74739387	74742381	chr2:74739219-74742812	HK2	0.000223
chr11	35796998	35798478	chr11:35794152-35799314	TRIM44	0.000225
chr12	96424883	96427436	chr12:96419565-96432192	METAP2	0.000226
chr12	96424883	96427436	chr12:96419565-96432192	SNRPF	0.000226
chr12	96424883	96427436	chr12:96419565-96432192	LTA4H	0.000226
chr12	96424883	96427436	chr12:96419565-96432192	ELK3	0.000226
chr12	96424883	96427436	chr12:96419565-96432192	CDK17	0.000226
chr5	65189705	65192372	chr5:65187853-65193446	ADAMTS6	0.000226
chr1	77888025	77889796	chr1:77886913-77891885	USP33	0.000226
chr1	77888025	77889796	chr1:77886913-77891885	IFI44	0.000226
chr1	77888025	77889796	chr1:77886913-77891885	FUBP1	0.000226
chr1	77888025	77889796	chr1:77886913-77891885	NEXN	0.000226
chr1	7299617	7300865	chr1:7297284-7303104	NOL9	0.000226
chr1	7299617	7300865	chr1:7297284-7303104	THAP3	0.000226
chr1	7299617	7300865	chr1:7297284-7303104	CAMTA1	0.000226
chr1	7299617	7300865	chr1:7297284-7303104	PER3	0.000226
chr15	101126763	101128312	chr15:101120856-101129332	ASB7	0.000228
chr15	101126763	101128312	chr15:101120856-101129332	LRRK1	0.000228
chr15	101126763	101128312	chr15:101120856-101129332	SNRPA1	0.000228
chr15	101126763	101128312	chr15:101120856-101129332	CHSY1	0.000228
chr13	110318562	110321100	chr13:110318762-110321207	COL4A2	0.00023
chr13	110318562	110321100	chr13:110318762-110321207	COL4A1	0.00023
chr22	30226223	30230068	chr22:30223145-30229660	MORC2	0.000231
chr22	30226223	30230068	chr22:30223145-30229660	THOC5	0.000231
chr22	30226223	30230068	chr22:30223145-30229660	MTMR3	0.000231
chr22	30226223	30230068	chr22:30223145-30229660	PES1	0.000231
chr22	30226223	30230068	chr22:30223145-30229660	SEC14L2	0.000231
chr22	30226223	30230068	chr22:30223145-30229660	SF3A1	0.000231
chr22	30226223	30230068	chr22:30223145-30229660	TBC1D10A	0.000231
chr22	30226223	30230068	chr22:30223145-30229660	LIF	0.000231
chr2	117979770	117980897	chr2:117978954-117982603	DDX18	0.000232
chr2	117979770	117980897	chr2:117978954-117982603	CCDC93	0.000232
chr9	21830332	21832127	chr9:21830167-21838154	MTAP	0.000232
chr2	55863055	55864113	chr2:55860719-55864381	EFEMP1	0.000243
chr10	3754016	3755061	chr10:3754186-3756478	KLF6	0.000249
chr11	27933338	27935984	chr11:27932784-27935955	BDNF	0.000251
chr11	27933338	27935984	chr11:27932784-27935955	KIF18A	0.000251
chr1	218480982	218482300	chr1:218472966-218483446	RRP15	0.000252
chr1	218480982	218482300	chr1:218472966-218483446	TGFB2	0.000252
chr3	157530054	157534243	chr3:157530113-157534446	PTX3	0.000253
chr3	157530054	157534243	chr3:157530113-157534446	VEPH1	0.000253
chr10	77531144	77532834	chr10:77529841-77534359	POLR3A	0.000253
chr9	21836776	21838161	chr9:21830167-21838154	MTAP	0.000255
chr20	3806102	3808828	chr20:3795024-3809082	VPS16	0.000256
chr20	3806102	3808828	chr20:3795024-3809082	PTPRA	0.000256
chr20	3806102	3808828	chr20:3795024-3809082	UBOX5	0.000256
chr20	3806102	3808828	chr20:3795024-3809082	CDC25B	0.000256
chr20	3806102	3808828	chr20:3795024-3809082	PANK2	0.000256
chr7	137579162	137581097	chr7:137577823-137581918	PTN	0.000259
chr13	114118222	114120594	chr13:114117445-114126200	UPF3A	0.000262
chr13	114118222	114120594	chr13:114117445-114126200	CDC16	0.000262
chr13	114118222	114120594	chr13:114117445-114126200	RASA3	0.000262
chr5	72107679	72109167	chr5:72106518-72111578	BDP1	0.000263
chr5	72107679	72109167	chr5:72106518-72111578	FCHO2	0.000263
chr5	72107679	72109167	chr5:72106518-72111578	TNPO1	0.000263
chr5	72107679	72109167	chr5:72106518-72111578	PTCD2	0.000263
chr5	72107679	72109167	chr5:72106518-72111578	MAP1B	0.000263
chr5	53417524	53421671	chr5:53417022-53427335	FST	0.000271
chr5	65201977	65203779	chr5:65196795-65211239	TRAPPC13	0.000272
chr5	65201977	65203779	chr5:65196795-65211239	CENPK	0.000272
chr5	65201977	65203779	chr5:65196795-65211239	ADAMTS6	0.000272
chr10	15369724	15371271	chr10:15369400-15371800	FAM171A1	0.000273
chr13	42996926	42998312	chr13:42995800-42998233	EPSTI1	0.000274
chr13	42996926	42998312	chr13:42995800-42998233	DNAJC15	0.000274
chr20	4584326	4586222	chr20:4584442-4585700	PRNP	0.00028
chr6	5497419	5498949	chr6:5497741-5499634	FARS2	0.000284
chr17	44325028	44326819	chr17:44323571-44327416	DHX8	0.000285
chr17	44325028	44326819	chr17:44323571-44327416	TMUB2	0.000285
chr17	44325028	44326819	chr17:44323571-44327416	UBTF	0.000285
chr17	44325028	44326819	chr17:44323571-44327416	SLC25A39	0.000285
chr9	22083558	22084719	chr9:22083310-22086381	CDKN2B	0.000288
chr5	75565426	75567869	chr5:75565415-75568970	POLK	0.000288
chr5	75565426	75567869	chr5:75565415-75568970	COL4A3BP	0.000288
chr5	75565426	75567869	chr5:75565415-75568970	POC5	0.000288
chr20	38093300	38095651	chr20:38091059-38096528	RBL1	0.000289
chr20	38093300	38095651	chr20:38091059-38096528	CTNNBL1	0.000289
chr20	38093300	38095651	chr20:38091059-38096528	TTI1	0.000289
chr20	38093300	38095651	chr20:38091059-38096528	RPRD1B	0.000289
chr20	38093300	38095651	chr20:38091059-38096528	DHX35	0.000289
chr20	38093300	38095651	chr20:38091059-38096528	ACTR5	0.000289
chr20	38093300	38095651	chr20:38091059-38096528	RALGAPB	0.000289
chr1	209768488	209770145	chr1:209765141-209772000	LAMB3	0.000291
chr1	209768488	209770145	chr1:209765141-209772000	G0S2	0.000291
chr1	209768488	209770145	chr1:209765141-209772000	IRF6	0.000291
chr1	209768488	209770145	chr1:209765141-209772000	C1orf74	0.000291
chr2	62577284	62580393	chr2:62575850-62580821	CCT4	0.000293
chr2	62577284	62580393	chr2:62575850-62580821	EHBP1	0.000293
chr20	43751569	43752536	chr20:43750806-43753200	OSER1	0.0003
chr2	100767582	100769117	chr2:100766485-100768684	NPAS2	0.0003
chr21	44880342	44883531	chr21:44876801-44884810	POFUT2	0.0003
chr21	44880342	44883531	chr21:44876801-44884810	TRAPPC10	0.0003
chr21	44880342	44883531	chr21:44876801-44884810	PWP2	0.0003
chr21	44880342	44883531	chr21:44876801-44884810	UBE2G2	0.0003
chr21	44880342	44883531	chr21:44876801-44884810	SUMO3	0.0003
chr21	44880342	44883531	chr21:44876801-44884810	PTTG1IP	0.0003
chr5	172950816	172960461	chr5:172958066-172961157	BOD1	0.000303
chr5	172950816	172960461	chr5:172950068-172957952	DUSP1	0.000303
chr5	172950816	172960461	chr5:172950068-172957952	ERGIC1	0.000303
chr5	172950816	172960461	chr5:172950068-172957952	ATP6V0E1	0.000303
chr5	172950816	172960461	chr5:172950068-172957952	RPL26L1	0.000303
chr5	172950816	172960461	chr5:172958066-172961157	RPL26L1	0.000303
chr5	172950816	172960461	chr5:172958066-172961157	BNIP1	0.000303
chr10	102603674	102605419	chr10:102595092-102606248	FBXL15	0.000305
chr10	102603674	102605419	chr10:102595092-102606248	CUEDC2	0.000305
chr10	102603674	102605419	chr10:102595092-102606248	ACTR1A	0.000305
chr10	102603674	102605419	chr10:102595092-102606248	SUFU	0.000305
chr10	102603674	102605419	chr10:102595092-102606248	WBP1L	0.000305
chr10	102603674	102605419	chr10:102595092-102606248	ARL3	0.000305
chr10	102603674	102605419	chr10:102595092-102606248	TRIM8	0.000305
chr4	78556268	78558291	chr4:78555060-78562536	ANXA3	0.000317
chr6	117613490	117616853	chr6:117615339-117617912	DCBLD1	0.000317
chr6	117613490	117616853	chr6:117614297-117614367	DCBLD1	0.000317
chr6	117613490	117616853	chr6:117615339-117617912	GOPC	0.000317
chr6	117613490	117616853	chr6:117614297-117614367	NUS1	0.000317
chr6	117613490	117616853	chr6:117615339-117617912	NUS1	0.000317
chr9	81560045	81561791	chr9:81557505-81561581	TLE1	0.000318
chr2	85437499	85438765	chr2:85432570-85440250	KCMF1	0.000318
chr2	85437499	85438765	chr2:85432570-85440250	TGOLN2	0.000318
chr2	85437499	85438765	chr2:85432570-85440250	CAPG	0.000318
chr2	85437499	85438765	chr2:85432570-85440250	MAT2A	0.000318
chr7	27677187	27678011	chr7:27676603-27680022	HIBADH	0.00032
chr7	27677187	27678011	chr7:27676603-27680022	TAX1BP1	0.00032
chr7	74277497	74281092	chr7:74278398-74281726	BAZ1B	0.000323
chr7	74277497	74281092	chr7:74278398-74281726	DNAJC30	0.000323
chr7	74277497	74281092	chr7:74278398-74281726	RFC2	0.000323
chr7	74277497	74281092	chr7:74278398-74281726	CLIP2	0.000323
chr14	102277629	102282811	chr14:102277861-102282249	ZNF839	0.000324
chr14	102277629	102282811	chr14:102277861-102282249	MOK	0.000324
chr2	237865320	237866895	chr2:237863025-237867616	RAB17	0.000324
chr2	237865320	237866895	chr2:237863025-237867616	RAMP1	0.000324
chr14	51553100	51554430	chr14:51552318-51556241	FRMD6	0.000326
chr20	47273596	47274519	chr20:47272367-47279746	SLC35C2	0.00033
chr20	47273596	47274519	chr20:47272367-47279746	TP53RK	0.00033
chr20	47273596	47274519	chr20:47272367-47279746	ZMYND8	0.00033
chr16	80931683	80932871	chr16:80931294-80935196	GCSH	0.000332
chr16	80931683	80932871	chr16:80931294-80935196	ATMIN	0.000332
chr12	124384189	124393948	chr12:124377870-124399104	DDX55	0.000332
chr12	124384189	124393948	chr12:124377870-124399104	EIF2B1	0.000332
chr12	124384189	124393948	chr12:124377870-124399104	ATP6V0A2	0.000332
chr12	124384189	124393948	chr12:124377870-124399104	NCOR2	0.000332
chr1	113041734	113043373	chr1:113040269-113044409	RHOC	0.000337
chr1	113041734	113043373	chr1:113040269-113044409	SLC16A1	0.000337
chr17	36849292	36851358	chr17:36848969-36852079	DDX52	0.000342
chr17	36849292	36851358	chr17:36848969-36852079	DUSP14	0.000342
chr10	22246839	22247779	chr10:22245848-22248063	BMI1	0.000343
chr10	22246839	22247779	chr10:22245848-22248063	COMMD3	0.000343
chr11	11987393	11989026	chr11:11984501-11989172	DKK3	0.000345
chr8	125655261	125657124	chr8:125654335-125657456	TRIB1	0.000346
chr14	69999604	70002602	chr14:69995038-70001691	DCAF5	0.000347
chr14	69999604	70002602	chr14:69995038-70001691	ERH	0.000347
chr14	69999604	70002602	chr14:69995038-70001691	SRSF5	0.000347
chr14	69999604	70002602	chr14:70002403-70002553	SMOC1	0.000347
chr14	69999604	70002602	chr14:69995038-70001691	SMOC1	0.000347
chr14	69999604	70002602	chr14:69995038-70001691	TTC9	0.000347
chr14	69999604	70002602	chr14:69995038-70001691	MED6	0.000347
chr10	8192707	8195177	chr10:8193137-8194808	GATA3	0.000353
chr5	65862333	65863046	chr5:65859445-65863569	NLN	0.000353
chr8	29635391	29637564	chr8:29637303-29638097	KIF13B	0.000356
chr8	29635391	29637564	chr8:29634800-29636754	KIF13B	0.000356
chr8	29635391	29637564	chr8:29637303-29638097	DUSP4	0.000356
chr8	29635391	29637564	chr8:29634800-29636754	DUSP4	0.000356
chr9	105063490	105065455	chr9:105063323-105066999	NIPSNAP3A	0.000361
chr9	105063490	105065455	chr9:105063323-105066999	ABCA1	0.000361
chr9	105063490	105065455	chr9:105063323-105066999	FKTN	0.000361
chr5	173450892	173452133	chr5:173450557-173460130	CPEB4	0.000369
chr5	57822824	57825141	chr5:57822725-57826688	PLK2	0.000377
chr10	13786638	13788687	chr10:13786289-13790737	FRMD4A	0.000377
chr10	13786638	13788687	chr10:13786289-13790737	PRPF18	0.000377
chr5	53362936	53366370	chr5:53358789-53365129	FST	0.000378
chr5	53362936	53366370	chr5:53358789-53365129	ITGA2	0.000378
chr5	132095061	132096453	chr5:132093577-132096165	RAPGEF6	0.000379
chr5	132095061	132096453	chr5:132093577-132096165	FNIP1	0.000379
chr5	132095061	132096453	chr5:132093577-132096165	IRF1	0.000379
chr5	132095061	132096453	chr5:132093577-132096165	P4HA2	0.000379
chr5	132095061	132096453	chr5:132093577-132096165	SLC22A4	0.000379
chr18	27920900	27922982	chr18:27920940-27924250	CDH2	0.000382
chr8	11473732	11475307	chr8:11472876-11477987	PINX1	0.000383
chr8	11473732	11475307	chr8:11472876-11477987	FAM167A	0.000383
chr14	52111894	52113104	chr14:52109802-52113140	TMX1	0.000393
chr3	15768360	15770141	chr3:15767190-15770920	HACL1	0.000394
chr3	15768360	15770141	chr3:15767190-15770920	ANKRD28	0.000394
chr7	140541080	140543168	chr7:140540160-140543565	MKRN1	0.000394
chr7	140541080	140543168	chr7:140540160-140543565	DENND2A	0.000394
chr3	105393505	105395200	chr3:105393545-105395002	ALCAM	0.000395
chr5	151092709	151096407	chr5:151091801-151102433	RBM22	0.000397
chr5	151092709	151096407	chr5:151091801-151102433	DCTN4	0.000397
chr5	151092709	151096407	chr5:151091801-151102433	GPX3	0.000397
chr5	151092709	151096407	chr5:151091801-151102433	SLC36A1	0.000397
chr5	151092709	151096407	chr5:151091801-151102433	CCDC69	0.000397
chr5	151092709	151096407	chr5:151091801-151102433	ANXA6	0.000397
chr5	151092709	151096407	chr5:151091801-151102433	TNIP1	0.000397
chr8	13365081	13369104	chr8:13361442-13374322	DLC1	0.000401
chr4	74113954	74115064	chr4:74107741-74118086	AREG	0.000411
chr4	74113954	74115064	chr4:74107741-74118086	EREG	0.000411
chr4	74113954	74115064	chr4:74107741-74118086	CXCL1	0.000411
chr4	74113954	74115064	chr4:74107741-74118086	CXCL3	0.000411
chr4	74113954	74115064	chr4:74107741-74118086	CXCL2	0.000411
chr22	18032024	18033699	chr22:18030949-18034597	PEX26	0.000422
chr16	56605444	56615423	chr16:56604774-56615536	BBS2	0.000424
chr16	56605444	56615423	chr16:56604774-56615536	DOK4	0.000424
chr16	56605444	56615423	chr16:56604774-56615536	POLR2C	0.000424
chr16	56605444	56615423	chr16:56604774-56615536	RSPRY1	0.000424
chr16	56605444	56615423	chr16:56604774-56615536	NLRC5	0.000424
chr16	56605444	56615423	chr16:56604774-56615536	HERPUD1	0.000424
chr16	56605444	56615423	chr16:56604774-56615536	NUP93	0.000424
chr16	56605444	56615423	chr16:56604774-56615536	MT1X	0.000424
chr16	56605444	56615423	chr16:56604774-56615536	MT1G	0.000424
chr16	56605444	56615423	chr16:56604774-56615536	MT1F	0.000424
chr16	56605444	56615423	chr16:56604774-56615536	MT1M	0.000424
chr16	56605444	56615423	chr16:56604774-56615536	MT1E	0.000424
chr16	56605444	56615423	chr16:56604774-56615536	MT2A	0.000424
chr20	38108882	38109796	chr20:38107870-38111868	RPN2	0.000429
chr20	38108882	38109796	chr20:38107870-38111868	RPRD1B	0.000429
chr20	38108882	38109796	chr20:38107870-38111868	TGM2	0.000429
chr19	54021707	54024667	chr19:54017722-54024511	ZNF160	0.00043
chr19	54021707	54024667	chr19:54017722-54024511	ZNF845	0.00043
chr19	54021707	54024667	chr19:54017722-54024511	ZNF525	0.00043
chr19	54021707	54024667	chr19:54017722-54024511	ZNF761	0.00043
chr19	54021707	54024667	chr19:54017722-54024511	ZNF331	0.00043
chr19	54021707	54024667	chr19:54017722-54024511	MYADM	0.00043
chr19	54021707	54024667	chr19:54017722-54024511	LENG8	0.00043
chr19	54021707	54024667	chr19:54017722-54024511	RPS9	0.00043
chr19	54021707	54024667	chr19:54017722-54024511	MBOAT7	0.00043
chr19	54021707	54024667	chr19:54017722-54024511	CNOT3	0.00043
chr19	54021707	54024667	chr19:54017722-54024511	PRPF31	0.00043
chr14	72665584	72667363	chr14:72662959-72667638	DPF3	0.000435
chr4	88609697	88612304	chr4:88608625-88614589	PYURF	0.000436
chr4	88609697	88612304	chr4:88608625-88614589	HERC3	0.000436
chr1	59143451	59145098	chr1:59141000-59145345	TACSTD2	0.000437
chr1	59143451	59145098	chr1:59141000-59145345	JUN	0.000437
chr3	105352383	105356164	chr3:105353001-105355526	ALCAM	0.000437
chr4	7860594	7862422	chr4:7852302-7864396	AFAP1	0.000437
chr11	46237070	46238693	chr11:46236006-46240664	SLC35C1	0.00044
chr11	46237070	46238693	chr11:46236006-46240664	DDB2	0.00044
chr11	46237070	46238693	chr11:46236006-46240664	ZNF408	0.00044
chr11	46237070	46238693	chr11:46236006-46240664	ATG13	0.00044
chr11	46237070	46238693	chr11:46236006-46240664	AMBRA1	0.00044
chr11	46237070	46238693	chr11:46236006-46240664	DGKZ	0.00044
chr11	46237070	46238693	chr11:46236006-46240664	CREB3L1	0.00044
chr1	184792137	184793386	chr1:184791482-184793681	EDEM3	0.000443
chr1	184792137	184793386	chr1:184791482-184793681	FAM129A	0.000443
chr10	26781399	26782694	chr10:26778755-26782951	PDSS1	0.000443
chr10	26781399	26782694	chr10:26778755-26782951	ACBD5	0.000443
chr10	26781399	26782694	chr10:26778755-26782951	MASTL	0.000443
chr10	26781399	26782694	chr10:26778755-26782951	ABI1	0.000443
chr5	142445582	142446291	chr5:142443897-142447845	PCDH1	0.000447
chr5	142445582	142446291	chr5:142443897-142447845	SPRY4	0.000447
chr3	48593608	48596740	chr3:48593561-48601110	DHX30	0.000448
chr3	48593608	48596740	chr3:48593561-48601110	ZNF589	0.000448
chr3	48593608	48596740	chr3:48593561-48601110	NICN1	0.000448
chr3	48593608	48596740	chr3:48593561-48601110	LAMB2	0.000448
chr3	48593608	48596740	chr3:48593561-48601110	WDR6	0.000448
chr3	48593608	48596740	chr3:48593561-48601110	UQCRC1	0.000448
chr3	48593608	48596740	chr3:48593561-48601110	COL7A1	0.000448
chr2	207616689	207618173	chr2:207615793-207621189	CREB1	0.000449
chr2	207616689	207618173	chr2:207615793-207621189	CCNYL1	0.000449
chr7	74271956	74273304	chr7:74269600-74273840	CLIP2	0.000451
chr7	74271956	74273304	chr7:74269600-74273840	LIMK1	0.000451
chr7	74271956	74273304	chr7:74269600-74273840	RFC2	0.000451
chr1	218209832	218211318	chr1:218208938-218210577	RRP15	0.000453
chr6	142926456	142928042	chr6:142925400-142930441	HIVEP2	0.000461
chr7	87364	93435	chr7:88340-88490	FAM20C	0.000463
chr7	87364	93435	chr7:88552-92071	FAM20C	0.000463
chr17	693331	694209	chr17:689400-696604	TIMM22	0.000464
chr17	693331	694209	chr17:689400-696604	GEMIN4	0.000464
chr17	693331	694209	chr17:689400-696604	FAM57A	0.000464
chr17	693331	694209	chr17:689400-696604	VPS53	0.000464
chr13	112719391	112720530	chr13:112718341-112723999	ATP11A	0.000464
chr5	96078156	96081645	chr5:96077705-96081805	GLRX	0.000466
chr5	96078156	96081645	chr5:96077705-96081805	ELL2	0.000466
chr12	96427650	96429219	chr12:96419565-96432192	METAP2	0.000468
chr12	96427650	96429219	chr12:96419565-96432192	SNRPF	0.000468
chr12	96427650	96429219	chr12:96419565-96432192	LTA4H	0.000468
chr12	96427650	96429219	chr12:96419565-96432192	ELK3	0.000468
chr12	96427650	96429219	chr12:96419565-96432192	CDK17	0.000468
chr20	19813085	19815595	chr20:19812366-19818691	RIN2	0.000473
chr20	19813085	19815595	chr20:19812366-19818691	NAA20	0.000473
chr22	39212194	39215859	chr22:39212130-39216571	CBX7	0.000474
chr22	39212194	39215859	chr22:39212130-39216571	RPL3	0.000474
chr22	39212194	39215859	chr22:39212130-39216571	PDGFB	0.000474
chr5	9347657	9349375	chr5:9347771-9349709	SEMA5A	0.000475
chr4	7021783	7022291	chr4:7019846-7023896	TBC1D14	0.000479
chr4	7021783	7022291	chr4:7019846-7023896	GRPEL1	0.000479
chr12	104603854	104605324	chr12:104602751-104606999	TDG	0.00048
chr12	104603854	104605324	chr12:104602751-104606999	TXNRD1	0.00048
chr12	104603854	104605324	chr12:104602751-104606999	EID3	0.00048
chr12	104603854	104605324	chr12:104602751-104606999	CHST11	0.00048
chr8	129883261	129886891	chr8:129882563-129890287	FAM49B	0.000481
chr7	158820413	158822243	chr7:158809466-158826045	NCAPG2	0.000481
chr7	158820413	158822243	chr7:158809466-158826045	WDR60	0.000481
chr7	158820413	158822243	chr7:158809466-158826045	ESYT2	0.000481
chr6	130599891	130602294	chr6:130600087-130605571	TMEM200A	0.000483
chr16	82637202	82640750	chr16:82636918-82641196	CDH13	0.000486
chr6	151039871	151041212	chr6:151034697-151047458	MTHFD1L	0.000486
chr3	172167664	172169809	chr3:172167501-172172001	FNDC3B	0.000486
chr1	218495279	218496681	chr1:218493815-218500399	TGFB2	0.000488
chr4	122797497	122798293	chr4:122795893-122800409	SPATA5	0.000491
chr4	122797497	122798293	chr4:122795893-122800409	NUDT6	0.000491
chr4	122797497	122798293	chr4:122795893-122800409	FGF2	0.000491
chr20	45035586	45037511	chr20:45035584-45037401	YWHAB	0.000498
chr20	45035586	45037511	chr20:45035584-45037401	PABPC1L	0.000498
chr20	45035586	45037511	chr20:45035584-45037401	STK4	0.000498
chr12	75655571	75661958	chr12:75655391-75662629	KRR1	0.000498
chr12	75655571	75661958	chr12:75655391-75662629	PHLDA1	0.000498
chr17	59761365	59764665	chr17:59751299-59771668	PPM1D	0.000507
chr17	59761365	59764665	chr17:59751299-59771668	SMG8	0.000507
chr17	59761365	59764665	chr17:59751299-59771668	DHX40	0.000507
chr17	59761365	59764665	chr17:59751299-59771668	VMP1	0.000507
chr17	59761365	59764665	chr17:59751299-59771668	HEATR6	0.000507
chr17	59761365	59764665	chr17:59751299-59771668	RNFT1	0.000507
chr17	59761365	59764665	chr17:59751299-59771668	RPS6KB1	0.000507
chr17	59761365	59764665	chr17:59751299-59771668	TUBD1	0.000507
chr1	112953867	112958198	chr1:112953607-112958408	CAPZA1	0.000509
chr1	112953867	112958198	chr1:112953607-112958408	ST7L	0.000509
chr1	112953867	112958198	chr1:112953607-112958408	RSBN1	0.000509
chr1	112953867	112958198	chr1:112953607-112958408	SLC16A1	0.000509
chr9	77883582	77885439	chr9:77883198-77885656	GNAQ	0.00051
chr9	135992379	135993473	chr9:135989710-135995200	UBAC1	0.00051
chr1	198258789	198260022	chr1:198257778-198260148	NEK7	0.000512
chr7	112001399	112001980	chr7:112000660-112002086	IFRD1	0.000512
chr7	112001399	112001980	chr7:112000660-112002086	ZNF277	0.000512
chr7	112001399	112001980	chr7:112000660-112002086	DOCK4	0.000512
chr8	127806825	127812972	chr8:127806553-127815144	MYC	0.000519
chr9	70019806	70022543	chr9:70020367-70022495	MAMDC2	0.000524
chr18	28173991	28179341	chr18:28174200-28179188	CDH2	0.000529
chr10	15201111	15202341	chr10:15199248-15203587	FAM171A1	0.000535
chr10	15201111	15202341	chr10:15199248-15203587	RPP38	0.000535
chr10	15201111	15202341	chr10:15199248-15203587	NMT2	0.000535
chr13	110017745	110018455	chr13:110010214-110018767	IRS2	0.000535
chr3	32400692	32402534	chr3:32397801-32403938	CMTM7	0.000538
chr5	65197042	65198755	chr5:65196795-65211239	TRAPPC13	0.000542
chr5	65197042	65198755	chr5:65196795-65211239	CENPK	0.000542
chr5	65197042	65198755	chr5:65196795-65211239	ADAMTS6	0.000542
chr3	127455781	127457507	chr3:127455099-127457532	TPRA1	0.000547
chr5	98454551	98456023	chr5:98453879-98456425	RGMB	0.000551
chr6	137763413	137764475	chr6:137763404-137765599	TNFAIP3	0.000551
chr1	97906525	97907955	chr1:97905401-97908380	DPYD	0.000551
chr2	36404010	36405031	chr2:36402312-36415399	CRIM1	0.000552
chr2	36404010	36405031	chr2:36402312-36415399	PRKD3	0.000552
chr16	75319580	75321010	chr16:75319080-75321937	BCAR1	0.000555
chr16	75319580	75321010	chr16:75319080-75321937	CFDP1	0.000555
chr2	190858635	190861994	chr2:190857371-190865465	GLS	0.000555
chr14	51554662	51555380	chr14:51552318-51556241	FRMD6	0.000561
chr8	129710789	129711982	chr8:129706098-129712103	GSDMC	0.000567
chr9	16367644	16369335	chr9:16367482-16369012	SNAPC3	0.000569
chr10	33376935	33378297	chr10:33375963-33378645	NRP1	0.00057
chr1	183276106	183281236	chr1:183277448-183284234	LAMC1	0.000571
chr1	183276106	183281236	chr1:183277448-183284234	LAMC2	0.000571
chr1	183276106	183281236	chr1:183277448-183284234	ARPC5	0.000571
chr1	183276106	183281236	chr1:183276160-183277316	NMNAT2	0.000571
chr1	183276106	183281236	chr1:183277448-183284234	NMNAT2	0.000571
chr5	56122979	56123876	chr5:56122187-56125633	DHX29	0.000572
chr5	56122979	56123876	chr5:56122187-56125633	SLC38A9	0.000572
chr5	56122979	56123876	chr5:56122187-56125633	MIER3	0.000572
chr2	240251335	240252346	chr2:240247513-240254360	GPC1	0.000574
chr5	142362165	142365701	chr5:142355665-142365588	HDAC3	0.000575
chr5	142362165	142365701	chr5:142355665-142365588	FCHSD1	0.000575
chr5	142362165	142365701	chr5:142355665-142365588	GNPDA1	0.000575
chr5	142362165	142365701	chr5:142355665-142365588	SPRY4	0.000575
chr11	128709714	128711172	chr11:128707232-128722352	ETS1	0.00058
chr11	128709714	128711172	chr11:128707232-128722352	FLI1	0.00058
chr2	224084412	224086589	chr2:224084737-224087549	SERPINE2	0.000581
chr12	121924162	121925646	chr12:121923174-121926430	PSMD9	0.000587
chr4	15918742	15922822	chr4:15918711-15919547	FGFBP1	0.00059
chr4	15918742	15922822	chr4:15920215-15922371	FGFBP1	0.00059
chr13	110965630	110968356	chr13:110963198-110968483	CARS2	0.000601
chr13	110965630	110968356	chr13:110963198-110968483	ANKRD10	0.000601
chr13	110965630	110968356	chr13:110963198-110968483	ARHGEF7	0.000601
chr19	43077258	43080548	chr19:43077455-43080567	ZNF526	0.000604
chr19	43077258	43080548	chr19:43077455-43080567	ZNF45	0.000604
chr19	43077258	43080548	chr19:43077455-43080567	PSG4	0.000604
chr19	43077258	43080548	chr19:43077455-43080567	PSG5	0.000604
chr19	43077258	43080548	chr19:43077455-43080567	PSG2	0.000604
chr12	109887652	109889788	chr12:109887395-109890359	GLTP	0.000605
chr12	109887652	109889788	chr12:109887395-109890359	TCHP	0.000605
chr21	25561671	25564004	chr21:25561203-25564159	MRPL39	0.000606
chr9	35923256	35924346	chr9:35922474-35925472	GBA2	0.000607
chr9	35923256	35924346	chr9:35922474-35925472	HINT2	0.000607
chr19	42111693	42113603	chr19:42110306-42117436	MEGF8	0.000612
chr19	42111693	42113603	chr19:42110306-42117436	PAFAH1B3	0.000612
chr19	42111693	42113603	chr19:42110306-42117436	CIC	0.000612
chr19	42111693	42113603	chr19:42110306-42117436	GSK3A	0.000612
chr19	42111693	42113603	chr19:42110306-42117436	ZNF526	0.000612
chr19	42111693	42113603	chr19:42110306-42117436	DEDD2	0.000612
chr3	52044877	52048865	chr3:52044627-52058616	RAD54L2	0.000615
chr3	52044877	52048865	chr3:52044627-52058616	PCBP4	0.000615
chr3	52044877	52048865	chr3:52044627-52058616	ACY1	0.000615
chr3	52044877	52048865	chr3:52044627-52058616	RPL29	0.000615
chr3	52044877	52048865	chr3:52044627-52058616	SFMBT1	0.000615
chr3	52044877	52048865	chr3:52044627-52058616	NT5DC2	0.000615
chr3	52044877	52048865	chr3:52044627-52058616	NISCH	0.000615
chr3	52044877	52048865	chr3:52044627-52058616	WDR82	0.000615
chr3	52044877	52048865	chr3:52044627-52058616	TWF2	0.000615
chr3	52044877	52048865	chr3:52044627-52058616	DUSP7	0.000615
chr6	134287743	134292028	chr6:134286506-134297599	SGK1	0.000615
chr7	149171693	149172763	chr7:149171628-149173004	ZNF398	0.000617
chr7	149171693	149172763	chr7:149171628-149173004	ZNF282	0.000617
chr7	151598462	151601103	chr7:151596812-151602801	PRKAG2	0.00062
chr8	80087117	80089579	chr8:80087639-80090657	TPD52	0.000629
chr12	92133924	92135791	chr12:92130600-92150856	EEA1	0.000631
chr12	92133924	92135791	chr12:92130600-92150856	BTG1	0.000631
chr19	13398963	13400071	chr19:13398289-13400292	RNASEH2A	0.000635
chr19	13398963	13400071	chr19:13398289-13400292	TRMT1	0.000635
chr19	13398963	13400071	chr19:13398289-13400292	DCAF15	0.000635
chr19	13398963	13400071	chr19:13398289-13400292	CCDC130	0.000635
chr17	56595635	56597200	chr17:56592599-56599054	MSI2	0.000652
chr17	56595635	56597200	chr17:56592599-56599054	COIL	0.000652
chr17	56595635	56597200	chr17:56592599-56599054	NOG	0.000652
chr4	74327020	74328651	chr4:74326942-74332664	EREG	0.000661
chr4	74327020	74328651	chr4:74326942-74332664	CXCL3	0.000661
chr4	74327020	74328651	chr4:74326942-74332664	CXCL2	0.000661
chr6	150854628	150858759	chr6:150854613-150859485	ZBTB2	0.000665
chr6	150854628	150858759	chr6:150854613-150859485	MTHFD1L	0.000665
chr8	26609695	26610753	chr8:26607201-26618400	PPP2R2A	0.000672
chr8	26609695	26610753	chr8:26607201-26618400	BNIP3L	0.000672
chr8	26609695	26610753	chr8:26607201-26618400	DPYSL2	0.000672
chr7	43673713	43675349	chr7:43673231-43675323	STK17A	0.000677
chr7	43673713	43675349	chr7:43673231-43675323	URGCP	0.000677
chr7	43673713	43675349	chr7:43673231-43675323	BLVRA	0.000677
chr7	43673713	43675349	chr7:43673231-43675323	COA1	0.000677
chr1	243923685	243925809	chr1:243923481-243928236	HNRNPU	0.00069
chr8	23410276	23411538	chr8:23409125-23412562	RHOBTB2	0.000694
chr8	23410276	23411538	chr8:23409125-23412562	CHMP7	0.000694
chr8	23410276	23411538	chr8:23409125-23412562	R3HCC1	0.000694
chr8	23410276	23411538	chr8:23409125-23412562	SLC25A37	0.000694
chr8	23410276	23411538	chr8:23409125-23412562	ENTPD4	0.000694
chr8	23410276	23411538	chr8:23409125-23412562	LOXL2	0.000694
chr3	16060650	16061215	chr3:16057806-16063193	ANKRD28	0.000696
chr3	16060650	16061215	chr3:16057806-16063193	OXNAD1	0.000696
chr3	16060650	16061215	chr3:16057806-16063193	DPH3	0.000696
chr3	55191619	55192758	chr3:55188566-55193089	WNT5A	0.000701
chr7	44636940	44638160	chr7:44628408-44641999	POLM	0.000701
chr7	44636940	44638160	chr7:44628408-44641999	NUDCD3	0.000701
chr7	44636940	44638160	chr7:44628408-44641999	DDX56	0.000701
chr7	44636940	44638160	chr7:44628408-44641999	TMED4	0.000701
chr7	44636940	44638160	chr7:44628408-44641999	OGDH	0.000701
chr7	44636940	44638160	chr7:44628408-44641999	CCM2	0.000701
chr7	44636940	44638160	chr7:44628408-44641999	PURB	0.000701
chr7	44636940	44638160	chr7:44628408-44641999	H2AFV	0.000701
chr7	44636940	44638160	chr7:44628408-44641999	PPIA	0.000701
chr7	44636940	44638160	chr7:44628408-44641999	ZMIZ2	0.000701
chr1	224543137	224544086	chr1:224541507-224545976	NVL	0.000705
chr1	224543137	224544086	chr1:224541507-224545976	CNIH4	0.000705
chr3	146165699	146166376	chr3:146151659-146167535	PLSCR4	0.000706
chr3	146165699	146166376	chr3:146151659-146167535	PLOD2	0.000706
chr5	143986128	143987712	chr5:143985190-143987800	NR3C1	0.000713
chr1	9687777	9689366	chr1:9685968-9690523	PIK3CD	0.000719
chr3	139302584	139303505	chr3:139297237-139304799	MRPS22	0.000719
chr2	70371431	70372487	chr2:70370674-70373028	TGFA	0.000727
chr4	112083556	112084907	chr4:112082415-112085863	TIFA	0.000728
chr10	73893709	73894608	chr10:73886001-73896016	ECD	0.000729
chr10	73893709	73894608	chr10:73886001-73896016	ANXA7	0.000729
chr10	73893709	73894608	chr10:73886001-73896016	SEC24C	0.000729
chr10	73893709	73894608	chr10:73886001-73896016	FUT11	0.000729
chr10	73893709	73894608	chr10:73886001-73896016	NDST2	0.000729
chr10	73893709	73894608	chr10:73886001-73896016	CAMK2G	0.000729
chr10	73893709	73894608	chr10:73886001-73896016	VCL	0.000729
chr10	73893709	73894608	chr10:73886001-73896016	PLAU	0.000729
chr5	169975385	169981242	chr5:169975760-169981304	DOCK2	0.000736
chr4	40992441	40994399	chr4:40989599-40995531	RBM47	0.000738
chr4	40992441	40994399	chr4:40989599-40995531	APBB2	0.000738
chr13	106508180	106509410	chr13:106506539-106509527	EFNB2	0.000741
chr6	144264598	144265283	chr6:144263066-144266898	PHACTR2	0.000744
chr6	144264598	144265283	chr6:144263066-144266898	SF3B5	0.000744
chr6	144264598	144265283	chr6:144263066-144266898	UTRN	0.000744
chr4	78550969	78554509	chr4:78550870-78554628	ANXA3	0.000745
chr3	120143273	120145561	chr3:120143819-120149742	COX17	0.000747
chr3	120143273	120145561	chr3:120143819-120149742	GSK3B	0.000747
chr9	38007510	38008255	chr9:38005132-38010531	SHB	0.000754
chr11	94766800	94770389	chr11:94765279-94771971	AMOTL1	0.000765
chr12	92601869	92603266	chr12:92601323-92604545	SOCS2	0.000766
chr12	92601869	92603266	chr12:92601323-92604545	UBE2N	0.000766
chr12	92601869	92603266	chr12:92601323-92604545	EEA1	0.000766
chr12	92601869	92603266	chr12:92601323-92604545	BTG1	0.000766
chr1	115169112	115170349	chr1:115167265-115170306	NGF	0.000785
chr18	63880884	63881975	chr18:63878067-63884085	VPS4B	0.000787
chr18	63880884	63881975	chr18:63878067-63884085	SERPINB2	0.000787
chr18	63880884	63881975	chr18:63878067-63884085	SERPINB8	0.000787
chr6	20810020	20813232	chr6:20812249-20812399	CDKAL1	0.000788
chr6	20810020	20813232	chr6:20810136-20812243	CDKAL1	0.000788
chr6	20810020	20813232	chr6:20810136-20812243	SOX4	0.000788
chr5	33806798	33810495	chr5:33806259-33811596	RAI14	0.000794
chr5	33806798	33810495	chr5:33806259-33811596	ADAMTS12	0.000794
chr7	131235147	131236571	chr7:131234308-131239182	MKLN1	0.000795
chr6	129747844	129750802	chr6:129747058-129752565	ARHGAP18	0.000795
chr6	134177325	134179084	chr6:134169535-134179517	SGK1	0.000795
chrX	47511898	47514600	chrX:47512799-47514001	ZNF41	0.0008
chr16	82632934	82635873	chr16:82626395-82636735	CDH13	0.0008
chr9	83511419	83513158	chr9:83510755-83511962	FRMD3	0.000803
chr9	83511419	83513158	chr9:83512448-83513492	FRMD3	0.000803
chr2	101441869	101443261	chr2:101441437-101443295	RNF149	0.000805
chr2	101441869	101443261	chr2:101441437-101443295	MAP4K4	0.000805
chrX	42093208	42096257	chrX:42093169-42097752	CASK	0.000814
chr7	22667125	22668654	chr7:22665709-22669474	TRA2A	0.000818
chr7	22667125	22668654	chr7:22665709-22669474	IL6	0.000818
chr9	104233065	104234175	chr9:104231816-104234241	SMC2	0.000827
chr13	110306054	110309459	chr13:110303619-110313420	COL4A2	0.000839
chr13	110306054	110309459	chr13:110303619-110313420	COL4A1	0.000839
chr1	218489224	218490491	chr1:218487048-218490668	TGFB2	0.000841
chr1	17127148	17128462	chr1:17126978-17130718	CROCC	0.000843
chr1	17127148	17128462	chr1:17126978-17130718	SDHB	0.000843
chr1	97938220	97938890	chr1:97937006-97938939	DPYD	0.000844
chr3	8937381	8937993	chr3:8935622-8938969	OXTR	0.000845
chr3	8937381	8937993	chr3:8935622-8938969	RAD18	0.000845
chr3	111850102	111853319	chr3:111850193-111853731	PHLDB2	0.000851
chr7	74481899	74483371	chr7:74472995-74484645	GTF2IRD1	0.000852
chr12	2963312	2964788	chr12:2962466-2965305	RHNO1	0.000855
chr12	2963312	2964788	chr12:2962466-2965305	TULP3	0.000855
chr12	2963312	2964788	chr12:2962466-2965305	TEAD4	0.000855
chr5	157557932	157559022	chr5:157556412-157565303	ADAM19	0.000869
chr2	234135970	234137402	chr2:234132257-234138426	ARL4C	0.000869
chr3	125052012	125053061	chr3:125050616-125058270	SLC12A8	0.000869
chr3	125052012	125053061	chr3:125050616-125058270	HEG1	0.000869
chr10	22816698	22817552	chr10:22815651-22818256	COMMD3	0.000873
chr15	67044070	67044718	chr15:67037972-67045582	TIPIN	0.00088
chr15	67044070	67044718	chr15:67037972-67045582	SNAPC5	0.00088
chr15	67044070	67044718	chr15:67037972-67045582	ZWILCH	0.00088
chr15	67044070	67044718	chr15:67037972-67045582	MAP2K5	0.00088
chr15	67044070	67044718	chr15:67037972-67045582	SMAD3	0.00088
chr19	55188369	55189501	chr19:55188541-55190229	U2AF2	0.000881
chr8	86001483	86002708	chr8:85999563-86004452	CA2	0.000882
chr8	23798796	23799867	chr8:23796798-23799772	STC1	0.000884
chr5	126449441	126450503	chr5:126444047-126452011	ALDH7A1	0.000886
chr1	59151376	59152237	chr1:59149265-59152383	JUN	0.000888
chr9	129415852	129417143	chr9:129409937-129417599	GLE1	0.000889
chr9	129415852	129417143	chr9:129409937-129417599	PKN3	0.000889
chr9	129415852	129417143	chr9:129409937-129417599	NUP188	0.000889
chr9	129415852	129417143	chr9:129409937-129417599	C9orf78	0.000889
chr10	110446865	110447843	chr10:110446624-110448416	DUSP5	0.000893
chr9	110917540	110920838	chr9:110917309-110922325	LPAR1	0.000896
chr22	39283872	39285513	chr22:39281200-39285474	ATF4	0.000903
chr22	39283872	39285513	chr22:39281200-39285474	RPL3	0.000903
chr2	215527464	215528551	chr2:215526288-215532602	ATIC	0.000906
chr5	169650581	169651728	chr5:169647024-169652619	SPDL1	0.000906
chr5	169650581	169651728	chr5:169647024-169652619	DOCK2	0.000906
chr3	4867285	4868324	chr3:4866160-4870138	EDEM1	0.000912
chr3	4867285	4868324	chr3:4866160-4870138	ARL8B	0.000912
chr3	4867285	4868324	chr3:4866160-4870138	BHLHE40	0.000912
chr21	29162407	29163917	chr21:29161653-29165089	USP16	0.00092
chr21	29162407	29163917	chr21:29161653-29165089	CCT8	0.00092
chr21	29162407	29163917	chr21:29161653-29165089	BACH1	0.00092
chr6	116385726	116390157	chr6:116384601-116394310	DSE	0.000927
chr6	116385726	116390157	chr6:116384601-116394310	TSPYL1	0.000927
chr5	14033278	14035983	chr5:14032189-14042500	TRIO	0.000929
chr5	141509345	141510217	chr5:141506468-141526487	IK	0.000929
chr5	141509345	141510217	chr5:141506468-141526487	HARS2	0.000929
chr5	141509345	141510217	chr5:141506468-141526487	TAF7	0.000929
chr5	141509345	141510217	chr5:141506468-141526487	PCDHGC3	0.000929
chr5	141509345	141510217	chr5:141506468-141526487	FCHSD1	0.000929
chr5	141509345	141510217	chr5:141506468-141526487	RELL2	0.000929
chr5	141509345	141510217	chr5:141506468-141526487	HDAC3	0.000929
chr5	141509345	141510217	chr5:141506468-141526487	DIAPH1	0.000929
chr18	58361711	58363241	chr18:58360925-58365486	NEDD4L	0.00094
chr18	58361711	58363241	chr18:58360925-58365486	MALT1	0.00094
chr22	38327348	38328484	chr22:38324176-38328518	PICK1	0.00094
chr22	38327348	38328484	chr22:38324176-38328518	MAFF	0.00094
chr22	38327348	38328484	chr22:38324176-38328518	TMEM184B	0.00094
chr22	38327348	38328484	chr22:38324176-38328518	CSNK1E	0.00094
chr4	74373756	74378124	chr4:74373832-74378144	EPGN	0.00095
chr4	74373756	74378124	chr4:74373832-74378144	EREG	0.00095
chr4	74373756	74378124	chr4:74373832-74378144	AREG	0.00095
chr14	68463967	68464809	chr14:68463870-68472861	DCAF5	0.000952
chr14	68463967	68464809	chr14:68463870-68472861	ZFYVE26	0.000952
chr5	143596543	143597231	chr5:143593393-143597219	NR3C1	0.000958
chr9	128306671	128308328	chr9:128305847-128308773	ZNF79	0.00096
chr9	128306671	128308328	chr9:128305847-128308773	NAIF1	0.00096
chr9	128306671	128308328	chr9:128305847-128308773	CIZ1	0.00096
chr9	128306671	128308328	chr9:128305847-128308773	GOLGA2	0.00096
chr9	128306671	128308328	chr9:128305847-128308773	NUP188	0.00096
chr9	128306671	128308328	chr9:128305847-128308773	GLE1	0.00096
chr9	128306671	128308328	chr9:128305847-128308773	URM1	0.00096
chr9	128306671	128308328	chr9:128305847-128308773	SLC27A4	0.00096
chr9	128306671	128308328	chr9:128305847-128308773	TRUB2	0.00096
chr9	128306671	128308328	chr9:128305847-128308773	COQ4	0.00096
chr17	66542384	66544365	chr17:66539222-66544443	PRKCA	0.000964
chr2	160268778	160273010	chr2:160272183-160272424	RBMS1	0.000964
chr2	160268778	160273010	chr2:160268743-160272117	MARCH7	0.000964
chr2	160268778	160273010	chr2:160268743-160272117	ITGB6	0.000964
chr2	58113110	58119406	chr2:58112163-58114193	VRK2	0.000986
chr11	72140381	72141147	chr11:72139881-72142800	DHCR7	0.000989
chr11	72140381	72141147	chr11:72139881-72142800	NADSYN1	0.000989
chr11	72140381	72141147	chr11:72139881-72142800	FAM86C1	0.000989
chr11	72140381	72141147	chr11:72139881-72142800	RNF121	0.000989
chr11	72140381	72141147	chr11:72139881-72142800	IL18BP	0.000989
chr11	72140381	72141147	chr11:72139881-72142800	LRTOMT	0.000989
chr11	72140381	72141147	chr11:72139881-72142800	NUMA1	0.000989
chr11	72140381	72141147	chr11:72139881-72142800	LAMTOR1	0.000989
chr11	72140381	72141147	chr11:72139881-72142800	ANAPC15	0.000989
chr18	3013586	3015244	chr18:3011339-3017746	METTL4	0.00099
chr18	3013586	3015244	chr18:3011339-3017746	SMCHD1	0.00099
chr18	3013586	3015244	chr18:3011339-3017746	TGIF1	0.00099
chr18	3013586	3015244	chr18:3011339-3017746	MYL12A	0.00099
chr18	3013586	3015244	chr18:3011339-3017746	LPIN2	0.00099
chr9	37290214	37291940	chr9:37288605-37296386	RNF38	0.000991
chr9	37290214	37291940	chr9:37288605-37296386	ZCCHC7	0.000991
chr14	61101396	61105147	chr14:61100578-61105226	PPM1A	0.000995
chr14	61101396	61105147	chr14:61100578-61105226	SIX1	0.000995
chr14	61101396	61105147	chr14:61100578-61105226	SLC38A6	0.000995
chr14	61101396	61105147	chr14:61100578-61105226	TRMT5	0.000995
chr3	146159357	146165433	chr3:146151659-146167535	PLSCR4	0.000997
chr3	146159357	146165433	chr3:146151659-146167535	PLOD2	0.000997
chr5	57783135	57784958	chr5:57782902-57784770	MAP3K1	0.001
chr5	57783135	57784958	chr5:57782902-57784770	PLK2	0.001
chr17	80678884	80679957	chr17:80678220-80680252	SGSH	0.001
chr17	80678884	80679957	chr17:80678220-80680252	NPTX1	0.001
chr17	80678884	80679957	chr17:80678220-80680252	RPTOR	0.001
chr13	110397205	110397951	chr13:110386716-110415000	COL4A2	0.00101
chr13	110397205	110397951	chr13:110386716-110415000	COL4A1	0.00101
chr13	110397205	110397951	chr13:110386716-110415000	RAB20	0.00101
chr5	75321266	75322696	chr5:75318933-75322623	POC5	0.00101
chr5	75321266	75322696	chr5:75318933-75322623	GCNT4	0.00101
chr5	75321266	75322696	chr5:75318933-75322623	COL4A3BP	0.00101
chr5	75321266	75322696	chr5:75318933-75322623	HMGCR	0.00101
chr19	4130027	4133280	chr19:4129965-4132360	CACTIN	0.00102
chr19	4130027	4133280	chr19:4129965-4132360	APBA3	0.00102
chr19	4130027	4133280	chr19:4129965-4132360	EEF2	0.00102
chr19	4130027	4133280	chr19:4129965-4132360	MAP2K2	0.00102
chr19	4130027	4133280	chr19:4129965-4132360	FSD1	0.00102
chr19	4130027	4133280	chr19:4129965-4132360	SIRT6	0.00102
chr1	212030310	212031025	chr1:212029936-212032471	RCOR3	0.00102
chr1	212030310	212031025	chr1:212029936-212032471	NEK2	0.00102
chr1	212030310	212031025	chr1:212029936-212032471	INTS7	0.00102
chr1	212030310	212031025	chr1:212029936-212032471	DTL	0.00102
chr3	45199375	45200818	chr3:45198248-45201384	CDCP1	0.00104
chr3	45199375	45200818	chr3:45198248-45201384	TMEM158	0.00104
chr5	37723172	37724186	chr5:37721200-37725489	WDR70	0.00104
chr3	111905043	111905764	chr3:111901219-111907472	ABHD10	0.00104
chr3	111905043	111905764	chr3:111901219-111907472	PHLDB2	0.00104
chr9	22159341	22160472	chr9:22156466-22160601	CDKN2B	0.00104
chrX	103655659	103656730	chrX:103655568-103659802	BEX4	0.00105
chrX	103655659	103656730	chrX:103655568-103659802	BEX2	0.00105
chrX	103655659	103656730	chrX:103655568-103659802	TCEAL3	0.00105
chrX	103655659	103656730	chrX:103655568-103659802	TCEAL1	0.00105
chrX	103655659	103656730	chrX:103655568-103659802	MORF4L2	0.00105
chr5	57831240	57841734	chr5:57834072-57844292	MIER3	0.00105
chr2	47192127	47193228	chr2:47189108-47195552	CALM2	0.00105
chr2	47192127	47193228	chr2:47189108-47195552	FBXO11	0.00105
chr7	116394585	116395516	chr7:116393601-116396654	CAV2	0.00106
chr7	116394585	116395516	chr7:116393601-116396654	CAV1	0.00106
chr20	51338449	51339490	chr20:51333801-51340665	ZFP64	0.00107
chr20	51338449	51339490	chr20:51333801-51340665	ADNP	0.00107
chr20	51338449	51339490	chr20:51333801-51340665	DPM1	0.00107
chr3	159882090	159884214	chr3:159880966-159885200	IQCJ-SCHIP1	0.00107
chr20	43974827	43975371	chr20:43974608-43976167	TOX2	0.00107
chr1	25022607	25023456	chr1:25020263-25025121	SRRM1	0.00108
chr1	25022607	25023456	chr1:25020263-25025121	SYF2	0.00108
chr2	74440026	74442725	chr2:74438955-74443155	DUSP11	0.00108
chr2	74440026	74442725	chr2:74438955-74443155	MOB1A	0.00108
chr2	74440026	74442725	chr2:74438955-74443155	AUP1	0.00108
chr2	74440026	74442725	chr2:74438955-74443155	TTC31	0.00108
chr2	74440026	74442725	chr2:74438955-74443155	MOGS	0.00108
chr2	74440026	74442725	chr2:74438955-74443155	WBP1	0.00108
chr2	74440026	74442725	chr2:74438955-74443155	RTKN	0.00108
chr6	11765977	11773576	chr6:11765012-11773717	NEDD9	0.00108
chr6	11765977	11773576	chr6:11765012-11773717	HIVEP1	0.00108
chr2	112760716	112766137	chr2:112762480-112765802	ANAPC1	0.00108
chr2	112760716	112766137	chr2:112762480-112765802	POLR1B	0.00108
chr2	112760716	112766137	chr2:112762480-112765802	PSD4	0.00108
chr2	112760716	112766137	chr2:112762480-112765802	IL1A	0.00108
chr2	112760716	112766137	chr2:112762480-112765802	CKAP2L	0.00108
chr7	84372518	84373496	chr7:84371725-84373320	SEMA3A	0.0011
chr7	94058990	94065525	chr7:94059308-94061538	TFPI2	0.0011
chr7	94058990	94065525	chr7:94064308-94065367	GNG11	0.0011
chr7	94058990	94065525	chr7:94062528-94062678	GNG11	0.0011
chr7	94058990	94065525	chr7:94059308-94061538	GNG11	0.0011
chr7	94058990	94065525	chr7:94059308-94061538	BET1	0.0011
chr7	94058990	94065525	chr7:94064308-94065367	CASD1	0.0011
chr8	131813976	131817452	chr8:131814001-131817999	PHF20L1	0.0011
chr8	131813976	131817452	chr8:131814001-131817999	EFR3A	0.0011
chr2	97869672	97871491	chr2:97867523-97872744	TMEM131	0.0011
chr2	37560411	37563388	chr2:37560191-37563991	HEATR5B	0.00111
chr2	37560411	37563388	chr2:37560191-37563991	EIF2AK2	0.00111
chr2	37560411	37563388	chr2:37560191-37563991	CEBPZ	0.00111
chr2	37560411	37563388	chr2:37560191-37563991	CDC42EP3	0.00111
chr7	50533756	50536409	chr7:50533147-50536430	FIGNL1	0.00111
chr10	119686298	119687807	chr10:119686035-119689798	TIAL1	0.00111
chr10	119686298	119687807	chr10:119686035-119689798	BAG3	0.00111
chr10	119686298	119687807	chr10:119686035-119689798	SEC23IP	0.00111
chr10	119686298	119687807	chr10:119686035-119689798	INPP5F	0.00111
chr21	29207055	29210532	chr21:29207193-29210385	LTN1	0.00111
chr21	29207055	29210532	chr21:29207193-29210385	USP16	0.00111
chr21	29207055	29210532	chr21:29207193-29210385	BACH1	0.00111
chr11	35164898	35168466	chr11:35157511-35175999	PDHX	0.00111
chr11	35164898	35168466	chr11:35157511-35175999	APIP	0.00111
chr11	35164898	35168466	chr11:35157511-35175999	CD44	0.00111
chr20	62502210	62502724	chr20:62500244-62503000	YTHDF1	0.00111
chr20	62502210	62502724	chr20:62500244-62503000	DIDO1	0.00111
chr20	62502210	62502724	chr20:62500244-62503000	OGFR	0.00111
chr20	62502210	62502724	chr20:62500244-62503000	MRGBP	0.00111
chr20	62502210	62502724	chr20:62500244-62503000	TAF4	0.00111
chr20	62502210	62502724	chr20:62500244-62503000	MTG2	0.00111
chr20	62502210	62502724	chr20:62500244-62503000	LAMA5	0.00111
chr20	62502210	62502724	chr20:62500244-62503000	RPS21	0.00111
chr1	59019677	59020819	chr1:59018411-59021152	MYSM1	0.00112
chr1	59019677	59020819	chr1:59018411-59021152	JUN	0.00112
chr6	129684339	129685140	chr6:129677263-129690196	L3MBTL3	0.00113
chr6	129684339	129685140	chr6:129677263-129690196	ARHGAP18	0.00113
chr3	98966703	98969346	chr3:98965886-98973304	DCBLD2	0.00113
chr20	5064897	5066108	chr20:5064792-5067086	PRNP	0.00113
chr20	5064897	5066108	chr20:5064792-5067086	SLC23A2	0.00113
chr20	5064897	5066108	chr20:5064792-5067086	PCNA	0.00113
chr20	5064897	5066108	chr20:5064792-5067086	TMEM230	0.00113
chr8	23356384	23357323	chr8:23350601-23357864	TNFRSF10D	0.00113
chr8	23356384	23357323	chr8:23350601-23357864	SLC25A37	0.00113
chr8	23356384	23357323	chr8:23350601-23357864	ENTPD4	0.00113
chr8	23356384	23357323	chr8:23350601-23357864	LOXL2	0.00113
chr10	13923743	13925145	chr10:13922101-13925470	FRMD4A	0.00114
chr1	85338536	85340017	chr1:85337786-85345678	BCL10	0.00114
chr1	85338536	85340017	chr1:85337786-85345678	DDAH1	0.00114
chr9	110048716	110051860	chr9:110047082-110052430	AKAP2	0.00114
chr5	148995716	148998948	chr5:148995868-148996956	SH3TC2	0.00114
chr5	148995716	148998948	chr5:148998277-148998427	SH3TC2	0.00114
chr20	61252340	61254936	chr20:61251999-61255724	CDH4	0.00114
chr4	156771746	156775307	chr4:156769479-156776779	PDGFC	0.00115
chr6	143673111	143673701	chr6:143672561-143681242	PHACTR2	0.00115
chr6	143673111	143673701	chr6:143672561-143681242	LTV1	0.00115
chr11	10488460	10491696	chr11:10487387-10492635	AMPD3	0.00115
chr11	10488460	10491696	chr11:10487387-10492635	ZBED5	0.00115
chr4	74034060	74039636	chr4:74036936-74040193	CXCL2	0.00115
chr4	74034060	74039636	chr4:74036936-74040193	CXCL3	0.00115
chr1	65424213	65426526	chr1:65416927-65426762	LEPROT	0.00115
chr3	172659119	172660140	chr3:172656919-172660155	NCEH1	0.00116
chr15	49134955	49135940	chr15:49133972-49139176	SECISBP2L	0.00116
chr15	49134955	49135940	chr15:49133972-49139176	COPS2	0.00116
chr15	49134955	49135940	chr15:49133972-49139176	GALK2	0.00116
chr8	9087499	9088633	chr8:9087389-9089804	MFHAS1	0.00116
chr8	9087499	9088633	chr8:9087389-9089804	ERI1	0.00116
chr1	231388284	231390131	chr1:231387668-231389000	EGLN1	0.00117
chr1	231388284	231390131	chr1:231389430-231391713	EGLN1	0.00117
chr1	231388284	231390131	chr1:231389430-231391713	COG2	0.00117
chr1	231388284	231390131	chr1:231389430-231391713	C1orf131	0.00117
chr1	231388284	231390131	chr1:231389430-231391713	SPRTN	0.00117
chr1	231388284	231390131	chr1:231387668-231389000	SPRTN	0.00117
chr18	11954070	11955646	chr18:11953883-11958614	CHMP1B	0.00118
chr18	11954070	11955646	chr18:11953883-11958614	MPPE1	0.00118
chr18	11954070	11955646	chr18:11953883-11958614	IMPA2	0.00118
chr3	66472575	66474131	chr3:66471400-66479579	LRIG1	0.00118
chr18	61991494	61993074	chr18:61990980-61994323	PIGN	0.00119
chr14	38404259	38406089	chr14:38403054-38406718	SSTR1	0.00119
chr14	38404259	38406089	chr14:38403054-38406718	GEMIN2	0.00119
chr4	74546403	74547736	chr4:74541287-74547892	AREG	0.00119
chr17	6751741	6754090	chr17:6751603-6754297	GABARAP	0.00119
chr5	147535937	147537056	chr5:147534537-147537087	DPYSL3	0.00119
chr15	98897193	98899685	chr15:98887578-98908115	IGF1R	0.0012
chr9	114551439	114553894	chr9:114550616-114554297	TNFSF15	0.0012
chr9	114551439	114553894	chr9:114550616-114554297	ATP6V1G1	0.0012
chr10	26486573	26488404	chr10:26479201-26490122	YME1L1	0.0012
chr10	26486573	26488404	chr10:26479201-26490122	MASTL	0.0012
chr10	26486573	26488404	chr10:26479201-26490122	ABI1	0.0012
chr10	26486573	26488404	chr10:26479201-26490122	APBB1IP	0.0012
chr10	26486573	26488404	chr10:26479201-26490122	PDSS1	0.0012
chr20	4119798	4120664	chr20:4119073-4120233	SMOX	0.0012
chr4	73718077	73724246	chr4:73718599-73719201	CXCL2	0.0012
chr4	73718077	73724246	chr4:73720932-73722963	CXCL2	0.0012
chr4	73718077	73724246	chr4:73723019-73723306	CXCL2	0.0012
chr4	73718077	73724246	chr4:73723959-73724154	CXCL2	0.0012
chr4	73718077	73724246	chr4:73718599-73719201	CXCL3	0.0012
chr4	73718077	73724246	chr4:73720932-73722963	CXCL3	0.0012
chr4	73718077	73724246	chr4:73723019-73723306	CXCL3	0.0012
chr4	73718077	73724246	chr4:73723959-73724154	CXCL3	0.0012
chr4	73718077	73724246	chr4:73723019-73723306	ANKRD17	0.0012
chr4	73718077	73724246	chr4:73718599-73719201	ANKRD17	0.0012
chr4	73718077	73724246	chr4:73720932-73722963	CXCL5	0.0012
chr11	122156720	122159582	chr11:122153271-122171782	UBASH3B	0.00121
chr4	113975904	113980542	chr4:113975378-113981291	ARSJ	0.00121
chr2	27953358	27956671	chr2:27953001-27961463	MRPL33	0.00121
chr2	27953358	27956671	chr2:27953001-27961463	FOSL2	0.00121
chr13	31171967	31173468	chr13:31171428-31173586	HSPH1	0.00121
chr8	130195016	130195987	chr8:130192927-130196799	FAM49B	0.00123
chr8	130195016	130195987	chr8:130192927-130196799	ASAP1	0.00123
chr3	55160913	55162103	chr3:55159163-55164164	WNT5A	0.00123
chr5	143262026	143263431	chr5:143261067-143263299	NR3C1	0.00125
chr13	113896642	113897227	chr13:113895462-113898905	RASA3	0.00125
chr13	113896642	113897227	chr13:113895462-113898905	GAS6	0.00125
chr13	44305259	44306478	chr13:44300108-44314859	LACC1	0.00126
chr13	44305259	44306478	chr13:44300108-44314859	GPALPP1	0.00126
chr13	44305259	44306478	chr13:44300108-44314859	TSC22D1	0.00126
chr20	51365111	51367525	chr20:51364847-51367689	KCNG1	0.00126
chr2	64272760	64274464	chr2:64272190-64275200	LGALSL	0.00127
chr8	129874304	129875810	chr8:129874894-129875044	FAM49B	0.00128
chr18	57806912	57807869	chr18:57806248-57809902	NARS	0.00128
chr18	57806912	57807869	chr18:57806248-57809902	ATP8B1	0.00128
chr9	111963961	111966692	chr9:111963766-111967545	GNG10	0.00129
chr11	841536	845375	chr11:839991-847569	BET1L	0.0013
chr11	841536	845375	chr11:839991-847569	RIC8A	0.0013
chr11	841536	845375	chr11:839991-847569	PSMD13	0.0013
chr11	841536	845375	chr11:839991-847569	B4GALNT4	0.0013
chr11	841536	845375	chr11:839991-847569	PHRF1	0.0013
chr11	841536	845375	chr11:839991-847569	TMEM80	0.0013
chr11	841536	845375	chr11:839991-847569	DEAF1	0.0013
chr11	841536	845375	chr11:839991-847569	SLC25A22	0.0013
chr11	841536	845375	chr11:839991-847569	RPLP2	0.0013
chr11	841536	845375	chr11:839991-847569	CD151	0.0013
chr11	841536	845375	chr11:839991-847569	AP2A2	0.0013
chr11	841536	845375	chr11:839991-847569	CHID1	0.0013
chr11	841536	845375	chr11:839991-847569	TSPAN4	0.0013
chr11	841536	845375	chr11:839991-847569	POLR2L	0.0013
chr3	188296314	188297467	chr3:188292329-188299276	LPP	0.00131
chr11	61888356	61891817	chr11:61885470-61893015	FADS2	0.00132
chr11	61888356	61891817	chr11:61885470-61893015	FADS3	0.00132
chr6	105210198	105211603	chr6:105209432-105211658	POPDC3	0.00132
chr13	37617566	37618613	chr13:37616031-37619145	POSTN	0.00134
chr19	3140944	3143236	chr19:3140215-3143480	GNA15	0.00134
chr3	134427708	134428315	chr3:134426040-134429139	ANAPC13	0.00135
chr18	70371844	70373034	chr18:70370453-70374792	RTTN	0.00136
chr9	33764128	33766244	chr9:33763402-33766244	PRSS3	0.00137
chr9	33764128	33766244	chr9:33763402-33766244	NUDT2	0.00137
chr1	9686809	9687338	chr1:9685968-9690523	PIK3CD	0.00137
chr6	130602672	130604224	chr6:130600087-130605571	TMEM200A	0.00138
chr2	113327060	113330145	chr2:113327828-113331396	PSD4	0.00138
chr2	113327060	113330145	chr2:113327828-113331396	PAX8	0.00138
chrX	153726130	153727609	chrX:153721996-153729189	SLC6A8	0.00139
chrX	153726130	153727609	chrX:153721996-153729189	BCAP31	0.00139
chrX	153726130	153727609	chrX:153721996-153729189	ABCD1	0.00139
chr1	163036118	163037003	chr1:163034273-163037349	UAP1	0.00139
chr1	163036118	163037003	chr1:163034273-163037349	RGS4	0.00139
chr19	42120869	42122526	chr19:42120312-42124348	MEGF8	0.0014
chr19	42120869	42122526	chr19:42120312-42124348	GSK3A	0.0014
chr19	42120869	42122526	chr19:42120312-42124348	ZNF526	0.0014
chr19	42120869	42122526	chr19:42120312-42124348	DEDD2	0.0014
chr6	148146064	148147638	chr6:148146804-148146954	SASH1	0.0014
chr20	43752806	43753311	chr20:43750806-43753200	OSER1	0.00142
chr9	110070012	110070738	chr9:110068190-110071306	AKAP2	0.00142
chr3	8868728	8869631	chr3:8868465-8871220	RAD18	0.00143
chr3	8868728	8869631	chr3:8868465-8871220	OXTR	0.00143
chr5	40409694	40411972	chr5:40404201-40412170	CARD6	0.00144
chr5	40409694	40411972	chr5:40404201-40412170	RPL37	0.00144
chr5	40409694	40411972	chr5:40404201-40412170	PRKAA1	0.00144
chr5	40409694	40411972	chr5:40404201-40412170	PTGER4	0.00144
chr9	108632848	108637830	chr9:108633699-108636290	CTNNAL1	0.00145
chr9	127555252	127556110	chr9:127553075-127576818	SLC2A8	0.00146
chr9	127555252	127556110	chr9:127553075-127576818	ZNF79	0.00146
chr9	127555252	127556110	chr9:127553075-127576818	RPL12	0.00146
chr9	127555252	127556110	chr9:127553075-127576818	GLE1	0.00146
chr9	127555252	127556110	chr9:127553075-127576818	ST6GALNAC4	0.00146
chr9	127555252	127556110	chr9:127553075-127576818	ST6GALNAC6	0.00146
chr9	127555252	127556110	chr9:127553075-127576818	ENG	0.00146
chr9	127555252	127556110	chr9:127553075-127576818	FPGS	0.00146
chr9	127555252	127556110	chr9:127553075-127576818	CDK9	0.00146
chr9	127555252	127556110	chr9:127553075-127576818	TOR2A	0.00146
chr9	127555252	127556110	chr9:127553075-127576818	FAM129B	0.00146
chr1	39393965	39395586	chr1:39391139-39401336	MACF1	0.00146
chr1	39393965	39395586	chr1:39391139-39401336	TRIT1	0.00146
chr1	39393965	39395586	chr1:39391139-39401336	PPIE	0.00146
chr1	39393965	39395586	chr1:39391139-39401336	PABPC4	0.00146
chr2	174117487	174119087	chr2:174117512-174119746	OLA1	0.00146
chr17	2853117	2854790	chr17:2851931-2855600	METTL16	0.00147
chr17	2853117	2854790	chr17:2851931-2855600	RAP1GAP2	0.00147
chr3	197487145	197491366	chr3:197486621-197493015	DLG1	0.00148
chr3	45064149	45064920	chr3:45052687-45066370	SACM1L	0.00149
chr3	45064149	45064920	chr3:45052687-45066370	LIMD1	0.00149
chr3	45064149	45064920	chr3:45052687-45066370	TMEM158	0.00149
chr3	45064149	45064920	chr3:45052687-45066370	CDCP1	0.00149
chr3	45064149	45064920	chr3:45052687-45066370	ZNF445	0.00149
chr3	45064149	45064920	chr3:45052687-45066370	ZNF35	0.00149
chr3	45064149	45064920	chr3:45052687-45066370	KIAA1143	0.00149
chr3	45064149	45064920	chr3:45052687-45066370	TMEM42	0.00149
chr3	45064149	45064920	chr3:45052687-45066370	EXOSC7	0.00149
chr3	45064149	45064920	chr3:45052687-45066370	ZDHHC3	0.00149
chr5	157602079	157605501	chr5:157602101-157605112	ADAM19	0.00149
chr5	157602079	157605501	chr5:157602101-157605112	THG1L	0.00149
chr6	45696959	45699021	chr6:45696616-45698887	SUPT3H	0.00151
chr5	76794239	76795194	chr5:76794440-76795402	F2R	0.00151
chr5	76794239	76795194	chr5:76794440-76795402	F2RL1	0.00151
chr2	100781085	100782212	chr2:100779789-100782587	CNOT11	0.00153
chr2	100781085	100782212	chr2:100779789-100782587	NPAS2	0.00153
chr7	84237844	84238644	chr7:84235700-84239039	SEMA3A	0.00154
chr1	68383555	68384419	chr1:68383188-68386141	WLS	0.00154
chr19	32372833	32373788	chr19:32370973-32376770	ZNF507	0.00154
chr19	32372833	32373788	chr19:32370973-32376770	GPATCH1	0.00154
chr19	32372833	32373788	chr19:32370973-32376770	CEP89	0.00154
chr6	10429708	10431446	chr6:10425434-10432419	TMEM14C	0.00154
chr2	69917611	69918654	chr2:69911644-69919031	GMCL1	0.00154
chr2	69917611	69918654	chr2:69911644-69919031	SNRNP27	0.00154
chr2	69917611	69918654	chr2:69911644-69919031	MXD1	0.00154
chr2	69917611	69918654	chr2:69911644-69919031	TIA1	0.00154
chr2	69917611	69918654	chr2:69911644-69919031	PCBP1	0.00154
chr6	11684578	11685455	chr6:11684801-11686634	EDN1	0.00155
chr5	173333256	173334401	chr5:173333249-173335292	STC2	0.00155
chr16	30996297	30999362	chr16:30995819-30999995	PPP4C	0.00155
chr16	30996297	30999362	chr16:30995819-30999995	ZNF747	0.00155
chr16	30996297	30999362	chr16:30995819-30999995	ZNF764	0.00155
chr16	30996297	30999362	chr16:30995819-30999995	ZNF688	0.00155
chr16	30996297	30999362	chr16:30995819-30999995	ZNF785	0.00155
chr16	30996297	30999362	chr16:30995819-30999995	ZNF689	0.00155
chr16	30996297	30999362	chr16:30995819-30999995	PRR14	0.00155
chr16	30996297	30999362	chr16:30995819-30999995	FBRS	0.00155
chr16	30996297	30999362	chr16:30995819-30999995	SRCAP	0.00155
chr16	30996297	30999362	chr16:30995819-30999995	RNF40	0.00155
chr16	30996297	30999362	chr16:30995819-30999995	BCL7C	0.00155
chr16	30996297	30999362	chr16:30995819-30999995	SETD1A	0.00155
chr16	30996297	30999362	chr16:30995819-30999995	HSD3B7	0.00155
chr16	30996297	30999362	chr16:30995819-30999995	C16orf58	0.00155
chr16	30996297	30999362	chr16:30995819-30999995	TGFB1I1	0.00155
chr16	30996297	30999362	chr16:30995819-30999995	FUS	0.00155
chr16	30996297	30999362	chr16:30995819-30999995	KAT8	0.00155
chr16	30996297	30999362	chr16:30995819-30999995	ZNF646	0.00155
chr15	38128592	38130811	chr15:38126994-38132327	SPRED1	0.00156
chr2	112876547	112883123	chr2:112875430-112882602	CKAP2L	0.00156
chr2	112876547	112883123	chr2:112875430-112882602	IL1A	0.00156
chr2	112876547	112883123	chr2:112875430-112882602	IL1B	0.00156
chr2	112876547	112883123	chr2:112875430-112882602	IL1RN	0.00156
chr20	11233715	11235950	chr20:11234070-11235873	JAG1	0.00157
chr2	101514957	101521268	chr2:101514856-101521190	MAP4K4	0.00158
chr20	51634899	51637456	chr20:51636175-51636542	ATP9A	0.00158
chr11	3903507	3906452	chr11:3901601-3907198	STIM1	0.00159
chr11	3903507	3906452	chr11:3901601-3907198	RRM1	0.00159
chr14	52077107	52082924	chr14:52075778-52083113	TMX1	0.00161
chr1	39395820	39396463	chr1:39391139-39401336	MACF1	0.00161
chr1	39395820	39396463	chr1:39391139-39401336	TRIT1	0.00161
chr1	39395820	39396463	chr1:39391139-39401336	PPIE	0.00161
chr1	39395820	39396463	chr1:39391139-39401336	PABPC4	0.00161
chr1	94792870	94793926	chr1:94792001-94794109	DNTTIP2	0.00162
chr1	94792870	94793926	chr1:94792001-94794109	F3	0.00162
chr15	89820548	89821310	chr15:89820239-89825999	FANCI	0.00162
chr15	89820548	89821310	chr15:89820239-89825999	POLG	0.00162
chr15	89820548	89821310	chr15:89820239-89825999	CIB1	0.00162
chr15	89820548	89821310	chr15:89820239-89825999	SEMA4B	0.00162
chr15	89820548	89821310	chr15:89820239-89825999	ZNF710	0.00162
chr15	89820548	89821310	chr15:89820239-89825999	AP3S2	0.00162
chr2	130371463	130373449	chr2:130369769-130373967	PTPN18	0.00163
chr9	114732484	114733874	chr9:114731442-114734954	TNFSF15	0.00163
chr5	149605462	149609954	chr5:149607941-149609620	TCOF1	0.00163
chr5	149605462	149609954	chr5:149607941-149609620	ARHGEF37	0.00163
chr5	149605462	149609954	chr5:149602817-149607643	ARHGEF37	0.00163
chr5	149605462	149609954	chr5:149607941-149609620	HMGXB3	0.00163
chr7	92631085	92633294	chr7:92630885-92636478	SAMD9	0.00165
chr7	92631085	92633294	chr7:92630885-92636478	AKAP9	0.00165
chr7	92631085	92633294	chr7:92630885-92636478	KRIT1	0.00165
chr7	92631085	92633294	chr7:92630885-92636478	GATAD1	0.00165
chr7	92631085	92633294	chr7:92630885-92636478	PEX1	0.00165
chr7	92631085	92633294	chr7:92630885-92636478	FAM133B	0.00165
chr7	92631085	92633294	chr7:92630885-92636478	CDK6	0.00165
chr19	23554980	23555822	chr19:23553318-23555728	ZNF675	0.00165
chr18	49858410	49859709	chr18:49857682-49860499	LIPG	0.00165
chr18	49858410	49859709	chr18:49857682-49860499	ACAA2	0.00165
chr18	49858410	49859709	chr18:49857682-49860499	MYO5B	0.00165
chr1	205273263	205276933	chr1:205273291-205274737	NUAK2	0.00165
chr1	205273263	205276933	chr1:205274987-205276297	NUAK2	0.00165
chr1	205273263	205276933	chr1:205276492-205276642	NUAK2	0.00165
chr1	205273263	205276933	chr1:205276492-205276642	DSTYK	0.00165
chr1	205273263	205276933	chr1:205274987-205276297	DSTYK	0.00165
chr19	9017164	9019721	chr19:9017561-9019998	HNRNPM	0.00165
chr19	9017164	9019721	chr19:9017561-9019998	ZNF558	0.00165
chr19	9017164	9019721	chr19:9017561-9019998	MUC16	0.00165
chr19	9017164	9019721	chr19:9017561-9019998	FBXL12	0.00165
chr19	9017164	9019721	chr19:9017561-9019998	ZNF562	0.00165
chr19	9017164	9019721	chr19:9017561-9019998	ZNF561	0.00165
chr19	9017164	9019721	chr19:9017561-9019998	ZNF121	0.00165
chr19	9017164	9019721	chr19:9017561-9019998	ZNF426	0.00165
chr19	9017164	9019721	chr19:9017561-9019998	ZNF266	0.00165
chr19	9017164	9019721	chr19:9017561-9019998	ZNF317	0.00165
chr18	59743260	59744219	chr18:59742474-59745855	CCBE1	0.00165
chr11	13259361	13262629	chr11:13258664-13263517	ARNTL	0.00165
chr3	189913674	189914790	chr3:189913218-189917040	TP63	0.00166
chr2	46967563	46969076	chr2:46963600-46972628	RHOQ	0.00166
chr2	46967563	46969076	chr2:46963600-46972628	MSH6	0.00166
chr2	46967563	46969076	chr2:46963600-46972628	TTC7A	0.00166
chr2	46967563	46969076	chr2:46963600-46972628	MCFD2	0.00166
chr2	46967563	46969076	chr2:46963600-46972628	CALM2	0.00166
chr15	89166749	89167974	chr15:89165401-89169436	ABHD2	0.00166
chr15	89166749	89167974	chr15:89165401-89169436	POLG	0.00166
chr15	89166749	89167974	chr15:89165401-89169436	FANCI	0.00166
chr10	17023712	17024842	chr10:17021281-17030896	VIM	0.00167
chr11	33700182	33704408	chr11:33699138-33708440	CAPRIN1	0.00167
chr11	33700182	33704408	chr11:33699138-33708440	FBXO3	0.00167
chr11	33700182	33704408	chr11:33699138-33708440	CD59	0.00167
chr1	224623019	224624495	chr1:224622438-224625064	CAPN2	0.00167
chr1	224623019	224624495	chr1:224622438-224625064	NVL	0.00167
chr1	224623019	224624495	chr1:224622438-224625064	WDR26	0.00167
chr14	52109935	52111640	chr14:52109802-52113140	TMX1	0.00171
chr1	59141163	59141917	chr1:59141000-59145345	TACSTD2	0.00171
chr1	59141163	59141917	chr1:59141000-59145345	JUN	0.00171
chr14	80425990	80426681	chr14:80425183-80427312	DIO2	0.00171
chr13	110941294	110944936	chr13:110942230-110942485	RAB20	0.00171
chr13	110941294	110944936	chr13:110943698-110945043	ARHGEF7	0.00171
chr13	110941294	110944936	chr13:110943698-110945043	ANKRD10	0.00171
chr13	110941294	110944936	chr13:110942230-110942485	ANKRD10	0.00171
chr10	11793026	11794050	chr10:11793496-11795227	PROSER2	0.00172
chr9	124410912	124412688	chr9:124410407-124413147	NEK6	0.00173
chr9	124410912	124412688	chr9:124410407-124413147	PSMB7	0.00173
chr1	17188842	17192140	chr1:17188751-17193923	NECAP2	0.00173
chr1	17188842	17192140	chr1:17188751-17193923	CROCC	0.00173
chr1	17188842	17192140	chr1:17188751-17193923	ATP13A2	0.00173
chr13	113185926	113187410	chr13:113182981-113189499	GRTP1	0.00174
chr13	113185926	113187410	chr13:113182981-113189499	LAMP1	0.00174
chr13	113185926	113187410	chr13:113182981-113189499	PCID2	0.00174
chr13	113185926	113187410	chr13:113182981-113189499	CUL4A	0.00174
chr15	96354161	96355108	chr15:96319672-96361589	NR2F2	0.00174
chr9	104990294	104992050	chr9:104990116-104994426	ABCA1	0.00174
chr17	41811041	41814308	chr17:41810594-41815029	COASY	0.00175
chr17	41811041	41814308	chr17:41810594-41815029	NAGLU	0.00175
chr17	41811041	41814308	chr17:41810594-41815029	STAT5A	0.00175
chr17	41811041	41814308	chr17:41810594-41815029	KAT2A	0.00175
chr17	41811041	41814308	chr17:41810594-41815029	DHX58	0.00175
chr17	41811041	41814308	chr17:41810594-41815029	ACLY	0.00175
chr17	41811041	41814308	chr17:41810594-41815029	NT5C3B	0.00175
chr17	41811041	41814308	chr17:41810594-41815029	FKBP10	0.00175
chrX	136130134	136132639	chrX:136130677-136132279	FHL1	0.00175
chr1	112902763	112904091	chr1:112903177-112907253	SLC16A1	0.00176
chr15	71093038	71094454	chr15:71092818-71094523	THSD4	0.00177
chr15	59190900	59191966	chr15:59190421-59193275	MYO1E	0.00177
chr8	76680840	76684029	chr8:76680266-76685517	ZFHX4	0.00178
chr1	9689621	9691109	chr1:9690799-9690894	PIK3CD	0.00178
chr1	9689621	9691109	chr1:9685968-9690523	PIK3CD	0.00178
chr4	140094383	140101079	chr4:140087183-140101664	ELF2	0.00178
chr16	81404579	81407107	chr16:81403168-81407852	CMIP	0.00178
chr1	40967060	40968842	chr1:40967157-40969047	CTPS1	0.00179
chr3	98923129	98924771	chr3:98922094-98924220	DCBLD2	0.00179
chr8	32225772	32229699	chr8:32225328-32230537	NRG1	0.0018
chr3	149342361	149343707	chr3:149338194-149343755	HPS3	0.0018
chr3	149342361	149343707	chr3:149338194-149343755	TM4SF1	0.0018
chr1	32235551	32236095	chr1:32234399-32237342	SNRNP40	0.0018
chr1	32235551	32236095	chr1:32234399-32237342	KHDRBS1	0.0018
chr1	32235551	32236095	chr1:32234399-32237342	KPNA6	0.0018
chr1	32235551	32236095	chr1:32234399-32237342	TXLNA	0.0018
chr1	32235551	32236095	chr1:32234399-32237342	IQCC	0.0018
chr1	32235551	32236095	chr1:32234399-32237342	EIF3I	0.0018
chr1	207205370	207206139	chr1:207204695-207206126	CD55	0.00181
chr10	114855807	114857648	chr10:114854600-114858154	ABLIM1	0.00181
chr10	114855807	114857648	chr10:114854600-114858154	FAM160B1	0.00181
chr10	114855807	114857648	chr10:114854600-114858154	TRUB1	0.00181
chr3	86792952	86793798	chr3:86792414-86795793	VGLL3	0.00181
chr22	27717844	27718244	chr22:27717144-27720402	PITPNB	0.00181
chr20	4226148	4227111	chr20:4225386-4227668	SLC4A11	0.00182
chr20	4226148	4227111	chr20:4225386-4227668	MAVS	0.00182
chr22	37524911	37525497	chr22:37524822-37527970	CARD10	0.00183
chr11	94134560	94136451	chr11:94127284-94137684	MED17	0.00184
chr11	94134560	94136451	chr11:94127284-94137684	HEPHL1	0.00184
chr11	94134560	94136451	chr11:94127284-94137684	ANKRD49	0.00184
chr11	94134560	94136451	chr11:94127284-94137684	PANX1	0.00184
chr21	45329838	45330773	chr21:45325551-45331971	UBE2G2	0.00185
chr21	45329838	45330773	chr21:45325551-45331971	MCM3AP	0.00185
chr21	45329838	45330773	chr21:45325551-45331971	COL6A1	0.00185
chr6	166735530	166736701	chr6:166736207-166737936	RPS6KA2	0.00186
chr18	48934289	48935575	chr18:48921696-48953786	LIPG	0.00186
chr18	48934289	48935575	chr18:48921696-48953786	RPL17	0.00186
chr18	48934289	48935575	chr18:48921696-48953786	SMAD7	0.00186
chr15	62927840	62929634	chr15:62926718-62930129	TPM1	0.00186
chr7	158863150	158864589	chr7:158862547-158866715	NCAPG2	0.00186
chr7	158863150	158864589	chr7:158862547-158866715	ESYT2	0.00186
chr7	158863150	158864589	chr7:158862547-158866715	WDR60	0.00186
chr20	1322383	1323684	chr20:1321579-1332682	PSMF1	0.00187
chr20	1322383	1323684	chr20:1321579-1332682	FKBP1A	0.00187
chr20	1322383	1323684	chr20:1321579-1332682	SDCBP2	0.00187
chr6	30780705	30783488	chr6:30777330-30787399	HLA-G	0.00188
chr6	30780705	30783488	chr6:30777330-30787399	ZNRD1	0.00188
chr6	30780705	30783488	chr6:30777330-30787399	TRIM26	0.00188
chr6	30780705	30783488	chr6:30777330-30787399	TRIM39	0.00188
chr6	30780705	30783488	chr6:30777330-30787399	HLA-E	0.00188
chr6	30780705	30783488	chr6:30777330-30787399	ABCF1	0.00188
chr6	30780705	30783488	chr6:30777330-30787399	PPP1R10	0.00188
chr6	30780705	30783488	chr6:30777330-30787399	ATAT1	0.00188
chr6	30780705	30783488	chr6:30777330-30787399	DHX16	0.00188
chr6	30780705	30783488	chr6:30777330-30787399	PPP1R18	0.00188
chr6	30780705	30783488	chr6:30777330-30787399	NRM	0.00188
chr6	30780705	30783488	chr6:30777330-30787399	MDC1	0.00188
chr6	30780705	30783488	chr6:30777330-30787399	FLOT1	0.00188
chr6	30780705	30783488	chr6:30777330-30787399	IER3	0.00188
chr6	30780705	30783488	chr6:30777330-30787399	MSH5	0.00188
chr6	30780705	30783488	chr6:30777330-30787399	LY6G5B	0.00188
chr6	30780705	30783488	chr6:30777330-30787399	CSNK2B	0.00188
chr6	30780705	30783488	chr6:30777330-30787399	C6orf47	0.00188
chr6	30780705	30783488	chr6:30777330-30787399	BAG6	0.00188
chr6	30780705	30783488	chr6:30777330-30787399	NFKBIL1	0.00188
chr6	30780705	30783488	chr6:30777330-30787399	DDX39B	0.00188
chr6	30780705	30783488	chr6:30777330-30787399	HLA-C	0.00188
chr6	30780705	30783488	chr6:30777330-30787399	TCF19	0.00188
chr6	30780705	30783488	chr6:30777330-30787399	CCHCR1	0.00188
chr6	30780705	30783488	chr6:30777330-30787399	VARS2	0.00188
chr6	30780705	30783488	chr6:30777330-30787399	GTF2H4	0.00188
chr6	30780705	30783488	chr6:30777330-30787399	DDR1	0.00188
chr9	113619849	113621888	chr9:113619071-113624361	ALAD	0.00188
chr1	246140103	246140954	chr1:246138737-246143389	ZNF669	0.00188
chr1	246140103	246140954	chr1:246138737-246143389	AHCTF1	0.00188
chr1	246140103	246140954	chr1:246138737-246143389	SMYD3	0.00188
chr18	49690660	49691224	chr18:49687477-49692142	SKA1	0.00189
chr18	49690660	49691224	chr18:49687477-49692142	RPL17	0.00189
chr18	49690660	49691224	chr18:49687477-49692142	LIPG	0.00189
chr17	43591294	43592769	chr17:43590117-43593140	ETV4	0.0019
chr7	99267010	99268991	chr7:99266684-99269157	SMURF1	0.0019
chr5	52725703	52728489	chr5:52723915-52728874	PELO	0.00191
chr5	52725703	52728489	chr5:52723915-52728874	ITGA1	0.00191
chr11	35288895	35290566	chr11:35288322-35290603	PDHX	0.00191
chr11	35288895	35290566	chr11:35288322-35290603	APIP	0.00191
chr11	35288895	35290566	chr11:35288322-35290603	CD44	0.00191
chr13	113897505	113898325	chr13:113895462-113898905	RASA3	0.00191
chr13	113897505	113898325	chr13:113895462-113898905	GAS6	0.00191
chr18	12640341	12641204	chr18:12639831-12641742	SPIRE1	0.00191
chr18	12640341	12641204	chr18:12639831-12641742	PSMG2	0.00191
chr9	112037096	112038513	chr9:112027875-112039199	DNAJC25	0.00192
chr5	132093606	132094494	chr5:132093577-132096165	RAPGEF6	0.00193
chr5	132093606	132094494	chr5:132093577-132096165	FNIP1	0.00193
chr5	132093606	132094494	chr5:132093577-132096165	IRF1	0.00193
chr5	132093606	132094494	chr5:132093577-132096165	P4HA2	0.00193
chr5	132093606	132094494	chr5:132093577-132096165	SLC22A4	0.00193
chr6	31559009	31561012	chr6:31557469-31561711	HLA-C	0.00193
chr6	31559009	31561012	chr6:31557469-31561711	MICB	0.00193
chr6	31559009	31561012	chr6:31557469-31561711	DDX39B	0.00193
chr6	31559009	31561012	chr6:31557469-31561711	NFKBIL1	0.00193
chr6	31559009	31561012	chr6:31557469-31561711	HSPA1A	0.00193
chr6	31559009	31561012	chr6:31557469-31561711	LY6G5B	0.00193
chr6	31559009	31561012	chr6:31557469-31561711	GPANK1	0.00193
chr6	31559009	31561012	chr6:31557469-31561711	CSNK2B	0.00193
chr6	31559009	31561012	chr6:31557469-31561711	C6orf47	0.00193
chr12	90090453	90091369	chr12:90090207-90092178	ATP2B1	0.00195
chr8	20221802	20224176	chr8:20220421-20224454	ATP6V1B2	0.00195
chr12	12008561	12009300	chr12:12007412-12011978	ETV6	0.00196
chr3	172748344	172750432	chr3:172747781-172752610	NCEH1	0.00197
chr3	172748344	172750432	chr3:172747781-172752610	ECT2	0.00197
chr5	57825437	57826181	chr5:57822725-57826688	PLK2	0.00197
chr9	22084966	22086251	chr9:22083310-22086381	CDKN2B	0.00198
chr20	44494866	44496765	chr20:44493548-44498361	OSER1	0.00198
chr20	44494866	44496765	chr20:44493548-44498361	TTPAL	0.00198
chr20	44494866	44496765	chr20:44493548-44498361	STK4	0.00198
chr20	44494866	44496765	chr20:44493548-44498361	ADA	0.00198
chr20	44494866	44496765	chr20:44493548-44498361	PKIG	0.00198
chr20	44494866	44496765	chr20:44493548-44498361	SERINC3	0.00198
chr6	134435396	134437856	chr6:134435201-134438147	SGK1	0.00198
chr13	110016916	110017573	chr13:110010214-110018767	IRS2	0.00199
chr20	51033211	51034325	chr20:51033107-51035194	ADNP	0.002
chr20	51033211	51034325	chr20:51033107-51035194	DPM1	0.002
chr20	51033211	51034325	chr20:51033107-51035194	KCNG1	0.002
chr3	134311042	134315024	chr3:134307987-134318458	ANAPC13	0.00201
chr3	134311042	134315024	chr3:134307987-134318458	CEP63	0.00201
chr2	108592442	108595129	chr2:108583564-108597799	GCC2	0.00202
chr2	108592442	108595129	chr2:108583564-108597799	LIMS1	0.00202
chr2	108592442	108595129	chr2:108583564-108597799	RANBP2	0.00202
chr5	143629282	143630834	chr5:143629296-143630814	NR3C1	0.00202
chr7	22573286	22573949	chr7:22571612-22573986	IL6	0.00203
chr3	98959828	98966342	chr3:98965886-98973304	DCBLD2	0.00203
chr3	98959828	98966342	chr3:98960156-98965504	DCBLD2	0.00203
chr4	78559525	78560734	chr4:78555060-78562536	ANXA3	0.00204
chr2	39410872	39411716	chr2:39407601-39412610	MAP4K3	0.00205
chr5	87116445	87118080	chr5:87116469-87123474	CCNH	0.00206
chr12	94619273	94619818	chr12:94614063-94624036	TMCC3	0.00206
chr17	44546784	44547687	chr17:44541175-44549252	TMEM101	0.00206
chr17	44546784	44547687	chr17:44541175-44549252	TMUB2	0.00206
chr17	44546784	44547687	chr17:44541175-44549252	SLC25A39	0.00206
chr17	44546784	44547687	chr17:44541175-44549252	GRN	0.00206
chr17	44546784	44547687	chr17:44541175-44549252	GPATCH8	0.00206
chr17	44546784	44547687	chr17:44541175-44549252	GJC1	0.00206
chr17	44546784	44547687	chr17:44541175-44549252	FZD2	0.00206
chr3	136818503	136820429	chr3:136817778-136820592	NCK1	0.00206
chr3	136818503	136820429	chr3:136817778-136820592	SLC35G2	0.00206
chr4	176837794	176840143	chr4:176838420-176840060	VEGFC	0.00207
chr2	226183884	226186714	chr2:226183122-226189470	IRS1	0.00207
chr3	46516590	46517050	chr3:46515809-46518233	SCAP	0.00208
chr3	46516590	46517050	chr3:46515809-46518233	PTPN23	0.00208
chr3	46516590	46517050	chr3:46515809-46518233	SETD2	0.00208
chr3	46516590	46517050	chr3:46515809-46518233	CCDC12	0.00208
chr6	30768451	30770663	chr6:30757334-30771302	SAPCD1	0.00208
chr6	30768451	30770663	chr6:30757334-30771302	MSH5	0.00208
chr6	30768451	30770663	chr6:30757334-30771302	LY6G5B	0.00208
chr6	30768451	30770663	chr6:30757334-30771302	GPANK1	0.00208
chr6	30768451	30770663	chr6:30757334-30771302	CSNK2B	0.00208
chr6	30768451	30770663	chr6:30757334-30771302	NFKBIL1	0.00208
chr6	30768451	30770663	chr6:30757334-30771302	DDX39B	0.00208
chr6	30768451	30770663	chr6:30757334-30771302	MICA	0.00208
chr6	30768451	30770663	chr6:30757334-30771302	HLA-C	0.00208
chr6	30768451	30770663	chr6:30757334-30771302	TCF19	0.00208
chr6	30768451	30770663	chr6:30757334-30771302	CCHCR1	0.00208
chr6	30768451	30770663	chr6:30757334-30771302	VARS2	0.00208
chr6	30768451	30770663	chr6:30757334-30771302	GTF2H4	0.00208
chr6	30768451	30770663	chr6:30757334-30771302	DDR1	0.00208
chr6	30768451	30770663	chr6:30757334-30771302	HLA-G	0.00208
chr6	30768451	30770663	chr6:30757334-30771302	HLA-A	0.00208
chr6	30768451	30770663	chr6:30757334-30771302	ZNRD1	0.00208
chr6	30768451	30770663	chr6:30757334-30771302	TRIM26	0.00208
chr6	30768451	30770663	chr6:30757334-30771302	TRIM39	0.00208
chr6	30768451	30770663	chr6:30757334-30771302	HLA-E	0.00208
chr6	30768451	30770663	chr6:30757334-30771302	PRR3	0.00208
chr6	30768451	30770663	chr6:30757334-30771302	ABCF1	0.00208
chr6	30768451	30770663	chr6:30757334-30771302	PPP1R10	0.00208
chr6	30768451	30770663	chr6:30757334-30771302	C6orf136	0.00208
chr6	30768451	30770663	chr6:30757334-30771302	DHX16	0.00208
chr6	30768451	30770663	chr6:30757334-30771302	PPP1R18	0.00208
chr6	30768451	30770663	chr6:30757334-30771302	NRM	0.00208
chr6	30768451	30770663	chr6:30757334-30771302	MDC1	0.00208
chr6	30768451	30770663	chr6:30757334-30771302	TUBB	0.00208
chr6	30768451	30770663	chr6:30757334-30771302	FLOT1	0.00208
chr6	30768451	30770663	chr6:30757334-30771302	IER3	0.00208
chr15	75666440	75666788	chr15:75658719-75670721	MAN2C1	0.00208
chr15	75666440	75666788	chr15:75658719-75670721	SNX33	0.00208
chr3	43178414	43181681	chr3:43178381-43182079	SNRK	0.00208
chr3	43178414	43181681	chr3:43178381-43182079	NKTR	0.00208
chr11	35029640	35031912	chr11:35029514-35034438	NAT10	0.00209
chr11	35029640	35031912	chr11:35029514-35034438	APIP	0.00209
chr11	35029640	35031912	chr11:35029514-35034438	CD44	0.00209
chr20	50979632	50980127	chr20:50979078-50983191	PTPN1	0.0021
chr20	50979632	50980127	chr20:50979078-50983191	KCNG1	0.0021
chr21	39014276	39014882	chr21:39014054-39017204	ETS2	0.0021
chr11	2932497	2934135	chr11:2932240-2934467	PHLDA2	0.00211
chr11	2932497	2934135	chr11:2932240-2934467	OSBPL5	0.00211
chr11	2932497	2934135	chr11:2932240-2934467	NAP1L4	0.00211
chr1	39128648	39136663	chr1:39135831-39136694	MACF1	0.00211
chr1	39128648	39136663	chr1:39126637-39135112	MACF1	0.00211
chr13	45499703	45501763	chr13:45499099-45501871	SLC25A30	0.00213
chr13	45499703	45501763	chr13:45499099-45501871	COG3	0.00213
chr11	31808463	31811071	chr11:31808532-31816340	PAX6	0.00214
chr3	139299190	139300209	chr3:139297237-139304799	MRPS22	0.00214
chr8	58829588	58831192	chr8:58828985-58834812	TOX	0.00215
chrX	110229322	110229984	chrX:110229207-110230582	AMMECR1	0.00215
chr13	45142467	45143915	chr13:45141931-45144536	GTF2F2	0.00216
chr7	111137351	111139036	chr7:111137444-111139403	IMMP2L	0.00216
chr5	109743447	109743955	chr5:109742005-109745220	MAN2A1	0.00218
chr1	15158322	15159371	chr1:15150775-15160028	SPEN	0.00219
chr1	15158322	15159371	chr1:15150775-15160028	TMEM51	0.00219
chr14	61552054	61556108	chr14:61551079-61578305	SIX4	0.00219
chr14	61552054	61556108	chr14:61551079-61578305	SLC38A6	0.00219
[truncated: 708 more rows]
