# Supplementary material for: FLI1 and FRA1 transcription factors drive the transcriptional regulatory networks characterizing muscle invasive bladder cancer
Source: Commun Biol. 2023 Feb 20;6:199. doi: 10.1038/s42003-023-04561-3 (PMC9941102; doi:10.1038/s42003-023-04561-3)
Supplement: Supplementary file 4 — Supplementary Data 2 [file 42003_2023_4561_MOESM4_ESM.xlsx]

## Sheet: Sayfa1
diffbind_coord	start	end	geneh_coord	gene	p.value
chr8	100662183	100665033	chr8:100663391-100664206	SNX31	7.78e-08
chr15	92637259	92640438	chr15:92635870-92639973	FAM174B	1.63e-06
chr3	172637587	172638001	chr3:172635039-172638700	NCEH1	2.38e-06
chr19	29871541	29872243	chr19:29870663-29875925	CCNE1	3.03e-06
chr19	29871541	29872243	chr19:29870663-29875925	URI1	3.03e-06
chr1	203314477	203318473	chr1:203315628-203318451	KDM5B	4.35e-06
chr1	203314477	203318473	chr1:203315628-203318451	BTG2	4.35e-06
chr1	203314477	203318473	chr1:203315628-203318451	ZC3H11A	4.35e-06
chr19	57811130	57811805	chr19:57809604-57816830	ZNF264	4.51e-06
chr19	57811130	57811805	chr19:57809604-57816830	ZNF805	4.51e-06
chr19	57811130	57811805	chr19:57809604-57816830	ZNF460	4.51e-06
chr19	57811130	57811805	chr19:57809604-57816830	ZNF543	4.51e-06
chr19	57811130	57811805	chr19:57809604-57816830	ZNF548	4.51e-06
chr19	57811130	57811805	chr19:57809604-57816830	ZNF17	4.51e-06
chr19	57811130	57811805	chr19:57809604-57816830	ZNF416	4.51e-06
chr19	57811130	57811805	chr19:57809604-57816830	ZNF134	4.51e-06
chr19	57811130	57811805	chr19:57809604-57816830	ZNF211	4.51e-06
chr19	57811130	57811805	chr19:57809604-57816830	ZNF776	4.51e-06
chr19	57811130	57811805	chr19:57809604-57816830	ZNF586	4.51e-06
chr19	57811130	57811805	chr19:57809604-57816830	TRIM28	4.51e-06
chr19	57811130	57811805	chr19:57809604-57816830	ZNF446	4.51e-06
chr19	57811130	57811805	chr19:57809604-57816830	ZNF324B	4.51e-06
chr19	57811130	57811805	chr19:57809604-57816830	ZNF256	4.51e-06
chr19	57811130	57811805	chr19:57809604-57816830	ZNF417	4.51e-06
chr19	57811130	57811805	chr19:57809604-57816830	ZNF587	4.51e-06
chr19	57811130	57811805	chr19:57809604-57816830	ZNF552	4.51e-06
chr10	91554651	91557828	chr10:91555031-91559921	PPP1R3C	5.39e-06
chr15	58603973	58604537	chr15:58603978-58606449	ADAM10	1.04e-05
chr9	75094645	75095033	chr9:75094400-75095600	NMRK1	1.04e-05
chr9	75094645	75095033	chr9:75094400-75095600	OSTF1	1.04e-05
chrX	49148412	49149628	chrX:49146867-49149608	GPKOW	1.05e-05
chrX	49148412	49149628	chrX:49146867-49149608	PLP2	1.05e-05
chr4	1793335	1795768	chr4:1792666-1803112	GAK	1.14e-05
chr4	1793335	1795768	chr4:1792666-1803112	IDUA	1.14e-05
chr4	1793335	1795768	chr4:1792666-1803112	MAEA	1.14e-05
chr4	1793335	1795768	chr4:1792666-1803112	FAM193A	1.14e-05
chr4	1793335	1795768	chr4:1792666-1803112	RNF4	1.14e-05
chr4	1793335	1795768	chr4:1792666-1803112	HAUS3	1.14e-05
chr4	1793335	1795768	chr4:1792666-1803112	NELFA	1.14e-05
chr4	1793335	1795768	chr4:1792666-1803112	FGFR3	1.14e-05
chr18	23610084	23610757	chr18:23609132-23610627	NPC1	1.37e-05
chr2	230870332	230871670	chr2:230863960-230875261	COPS7B	1.77e-05
chr2	230870332	230871670	chr2:230863960-230875261	NCL	1.77e-05
chr2	230870332	230871670	chr2:230863960-230875261	PSMD1	1.77e-05
chr2	230870332	230871670	chr2:230863960-230875261	ITM2C	1.77e-05
chr19	45097691	45102269	chr19:45096556-45106237	ZNF225	1.89e-05
chr19	45097691	45102269	chr19:45096556-45106237	ZNF227	1.89e-05
chr19	45097691	45102269	chr19:45096556-45106237	ZNF180	1.89e-05
chr19	45097691	45102269	chr19:45096556-45106237	RELB	1.89e-05
chr19	45097691	45102269	chr19:45096556-45106237	CLASRP	1.89e-05
chr19	45097691	45102269	chr19:45096556-45106237	GEMIN7	1.89e-05
chr19	45097691	45102269	chr19:45096556-45106237	ZNF296	1.89e-05
chr19	45097691	45102269	chr19:45096556-45106237	MARK4	1.89e-05
chr19	45097691	45102269	chr19:45096556-45106237	PPP1R37	1.89e-05
chr19	45097691	45102269	chr19:45096556-45106237	CCDC61	1.89e-05
chr19	45097691	45102269	chr19:45096556-45106237	SYMPK	1.89e-05
chr19	45097691	45102269	chr19:45096556-45106237	FBXO46	1.89e-05
chr19	45097691	45102269	chr19:45096556-45106237	QPCTL	1.89e-05
chr19	45097691	45102269	chr19:45096556-45106237	FOSB	1.89e-05
chr11	44977970	44978998	chr11:44976292-44981685	EXT2	2.38e-05
chr11	44977970	44978998	chr11:44976292-44981685	MAPK8IP1	2.38e-05
chr2	20121593	20123740	chr2:20121762-20123731	MATN3	2.41e-05
chr2	20121593	20123740	chr2:20121762-20123731	LAPTM4A	2.41e-05
chr2	20121593	20123740	chr2:20121762-20123731	SDC1	2.41e-05
chr2	85951977	85957572	chr2:85951777-85953786	ST3GAL5	2.62e-05
chr2	85951977	85957572	chr2:85951777-85953786	MRPL35	2.62e-05
chr2	85951977	85957572	chr2:85951777-85953786	IMMT	2.62e-05
chr2	85951977	85957572	chr2:85954977-85957670	MRPL35	2.62e-05
chr2	85951977	85957572	chr2:85954977-85957670	IMMT	2.62e-05
chr2	85951977	85957572	chr2:85954977-85957670	POLR1A	2.62e-05
chr15	89115240	89115709	chr15:89110519-89123986	ABHD2	2.73e-05
chr15	89115240	89115709	chr15:89110519-89123986	POLG	2.73e-05
chr5	116944565	116945424	chr5:116943459-116944753	SEMA6A	2.91e-05
chr21	42804029	42808418	chr21:42807906-42808706	TFF2	2.96e-05
chr21	42804029	42808418	chr21:42806070-42807390	TFF2	2.96e-05
chr21	42804029	42808418	chr21:42806070-42807390	NDUFV3	2.96e-05
chr21	42804029	42808418	chr21:42806070-42807390	WDR4	2.96e-05
chr21	42804029	42808418	chr21:42807906-42808706	NDUFV3	2.96e-05
chr20	33646475	33648403	chr20:33648354-33648677	CBFA2T2	2.99e-05
chr20	33646475	33648403	chr20:33647473-33648260	CBFA2T2	2.99e-05
chr17	10798336	10801178	chr17:10793266-10804998	ADPRM	3e-05
chr17	10798336	10801178	chr17:10793266-10804998	SCO1	3e-05
chr1	228721021	228721916	chr1:228720402-228722852	RHOU	3.38e-05
chr20	33648679	33653303	chr20:33649184-33649883	CBFA2T2	4.1e-05
chr20	33648679	33653303	chr20:33648734-33648884	CBFA2T2	4.1e-05
chr20	33648679	33653303	chr20:33651062-33652259	E2F1	4.1e-05
chr6	45535481	45535942	chr6:45535665-45536739	RUNX2	4.12e-05
chr16	52403722	52410433	chr16:52407240-52408920	TOX3	4.16e-05
chr9	94631151	94633013	chr9:94629194-94633583	FBP2	4.18e-05
chr9	94631151	94633013	chr9:94629194-94633583	FBP1	4.18e-05
chr14	55316289	55316732	chr14:55315686-55319669	FBXO34	4.29e-05
chr17	74426332	74428542	chr17:74426394-74434855	GPRC5C	4.45e-05
chr17	74426332	74428542	chr17:74426394-74434855	NUP85	4.45e-05
chr17	74426332	74428542	chr17:74426394-74434855	NAT9	4.45e-05
chr17	57356263	57358260	chr17:57354610-57358846	MSI2	4.5e-05
chr17	57356263	57358260	chr17:57354610-57358846	MKS1	4.5e-05
chr17	57356263	57358260	chr17:57354610-57358846	SRSF1	4.5e-05
chr14	23610167	23613425	chr14:23608391-23615122	PRMT5	4.74e-05
chr14	23610167	23613425	chr14:23608391-23615122	HAUS4	4.74e-05
chr14	23610167	23613425	chr14:23608391-23615122	HOMEZ	4.74e-05
chr14	23610167	23613425	chr14:23608391-23615122	SDR39U1	4.74e-05
chr14	23610167	23613425	chr14:23608391-23615122	IPO4	4.74e-05
chr14	23610167	23613425	chr14:23608391-23615122	RNF31	4.74e-05
chr16	23113952	23115374	chr16:23114073-23116076	USP31	4.81e-05
chr19	46868830	46869301	chr19:46867868-46869235	SAE1	4.84e-05
chr19	46868830	46869301	chr19:46867868-46869235	TMEM160	4.84e-05
chr19	46868830	46869301	chr19:46867868-46869235	ARHGAP35	4.84e-05
chr11	118090773	118091474	chr11:118091270-118093628	TMPRSS4	5.34e-05
chr22	28817613	28820478	chr22:28807232-28825309	HSCB	5.63e-05
chr22	28817613	28820478	chr22:28807232-28825309	CHEK2	5.63e-05
chr22	28817613	28820478	chr22:28807232-28825309	CCDC117	5.63e-05
chr22	28817613	28820478	chr22:28807232-28825309	XBP1	5.63e-05
chr22	28817613	28820478	chr22:28807232-28825309	ZNRF3	5.63e-05
chr22	28817613	28820478	chr22:28807232-28825309	EWSR1	5.63e-05
chr21	13979825	13980072	chr21:13979400-13980601	RBM11	5.88e-05
chr22	45478794	45479195	chr22:45476741-45479148	FBLN1	5.97e-05
chr4	39613393	39614220	chr4:39611560-39617479	RPL9	5.99e-05
chr4	39613393	39614220	chr4:39611560-39617479	UBE2K	5.99e-05
chr4	39613393	39614220	chr4:39611560-39617479	SMIM14	5.99e-05
chr19	47776792	47777263	chr19:47775968-47781482	CCDC9	6.8e-05
chr19	47776792	47777263	chr19:47775968-47781482	NAPA	6.8e-05
chr19	47776792	47777263	chr19:47775968-47781482	RPL18	6.8e-05
chr19	47776792	47777263	chr19:47775968-47781482	GRWD1	6.8e-05
chr19	47776792	47777263	chr19:47775968-47781482	KDELR1	6.8e-05
chr12	15798971	15800218	chr12:15799000-15799400	EPS8	7.21e-05
chr12	15798971	15800218	chr12:15799851-15800646	EPS8	7.21e-05
chr17	42912600	42915005	chr17:42913573-42914613	NBR1	7.5e-05
chr20	49551478	49553776	chr20:49549165-49553444	DDX27	7.62e-05
chr20	49551478	49553776	chr20:49549165-49553444	PTPN1	7.62e-05
chr5	116937938	116940832	chr5:116938370-116940636	SEMA6A	7.76e-05
chr15	45344359	45345099	chr15:45344693-45345752	DUOX1	7.97e-05
chr15	45344359	45345099	chr15:45344693-45345752	DUOXA1	7.97e-05
chr15	45344359	45345099	chr15:45344693-45345752	SPATA5L1	7.97e-05
chr4	41345908	41347949	chr4:41346337-41347373	UCHL1	8.13e-05
chr4	41345908	41347949	chr4:41346337-41347373	SLC30A9	8.13e-05
chr4	41345908	41347949	chr4:41346337-41347373	LIMCH1	8.13e-05
chr1	246709431	246709737	chr1:246709214-246710508	SCCPDH	8.82e-05
chr12	6145839	6148269	chr12:6144800-6146899	C1R	8.88e-05
chr12	6145839	6148269	chr12:6144800-6146899	PLEKHG6	8.88e-05
chr12	6145839	6148269	chr12:6144800-6146899	CD9	8.88e-05
chr12	6145839	6148269	chr12:6147825-6148799	NOP2	8.88e-05
chr12	6145839	6148269	chr12:6147825-6148799	PLEKHG6	8.88e-05
chr12	6145839	6148269	chr12:6147825-6148799	CD9	8.88e-05
chr18	35441288	35444132	chr18:35441597-35443006	INO80C	9.08e-05
chr6	43667422	43671014	chr6:43667157-43671093	CUL7	9.16e-05
chr6	43667422	43671014	chr6:43667157-43671093	CUL9	9.16e-05
chr6	43667422	43671014	chr6:43667157-43671093	ZNF318	9.16e-05
chr6	43667422	43671014	chr6:43667157-43671093	ABCC10	9.16e-05
chr6	43667422	43671014	chr6:43667157-43671093	GTPBP2	9.16e-05
chr6	43667422	43671014	chr6:43667157-43671093	MAD2L1BP	9.16e-05
chr6	43667422	43671014	chr6:43667157-43671093	VEGFA	9.16e-05
chr5	78772281	78774339	chr5:78771185-78772620	LHFPL2	9.21e-05
chr11	74533924	74536359	chr11:74531715-74536306	POLD3	0.000101
chr1	203311445	203314038	chr1:203311493-203312459	SNRPE	0.000101
chr1	203311445	203314038	chr1:203311493-203312459	ZBED6	0.000101
chr1	203311445	203314038	chr1:203311493-203312459	ZC3H11A	0.000101
chr1	203311445	203314038	chr1:203312882-203313898	BTG2	0.000101
chr1	203311445	203314038	chr1:203311493-203312459	BTG2	0.000101
chr15	92643095	92648575	chr15:92643456-92649767	FAM174B	0.000112
chr18	74281419	74284194	chr18:74280706-74286800	CYB5A	0.000115
chr4	38528968	38530920	chr4:38528801-38530599	RFC1	0.000127
chr4	38528968	38530920	chr4:38528801-38530599	WDR19	0.000127
chr4	38528968	38530920	chr4:38528801-38530599	TLR6	0.000127
chr4	38528968	38530920	chr4:38528801-38530599	KLF3	0.000127
chr2	203002807	203003113	chr2:203001886-203003151	CYP20A1	0.000135
chr2	203002807	203003113	chr2:203001886-203003151	WDR12	0.000135
chr2	203002807	203003113	chr2:203001886-203003151	NBEAL1	0.000135
chr16	89837949	89838566	chr16:89832518-89839078	GALNS	0.000136
chr16	89837949	89838566	chr16:89832518-89839078	ACSF3	0.000136
chr16	89837949	89838566	chr16:89832518-89839078	ANKRD11	0.000136
chr16	89837949	89838566	chr16:89832518-89839078	RPL13	0.000136
chr16	89837949	89838566	chr16:89832518-89839078	CDK10	0.000136
chr16	89837949	89838566	chr16:89832518-89839078	ZNF276	0.000136
chr16	89837949	89838566	chr16:89832518-89839078	VPS9D1	0.000136
chr16	89837949	89838566	chr16:89832518-89839078	FANCA	0.000136
chr16	89837949	89838566	chr16:89832518-89839078	SPIRE2	0.000136
chr16	89837949	89838566	chr16:89832518-89839078	TUBB3	0.000136
chr16	89837949	89838566	chr16:89832518-89839078	MC1R	0.000136
chr4	1766518	1770015	chr4:1764426-1773345	FAM193A	0.000136
chr4	1766518	1770015	chr4:1764426-1773345	RNF4	0.000136
chr4	1766518	1770015	chr4:1764426-1773345	HAUS3	0.000136
chr4	1766518	1770015	chr4:1764426-1773345	NELFA	0.000136
chr4	1766518	1770015	chr4:1764426-1773345	GAK	0.000136
chr4	1766518	1770015	chr4:1764426-1773345	IDUA	0.000136
chr4	1766518	1770015	chr4:1764426-1773345	MAEA	0.000136
chr4	1766518	1770015	chr4:1764426-1773345	TMEM129	0.000136
chr4	1766518	1770015	chr4:1764426-1773345	FGFR3	0.000136
chr12	79366383	79367307	chr12:79367300-79367450	SYT1	0.000136
chr12	79366383	79367307	chr12:79367300-79367450	PAWR	0.000136
chr21	17527606	17528574	chr21:17526702-17528812	CXADR	0.000137
chr19	47581475	47584180	chr19:47581703-47583293	PRKD2	0.000149
chr19	47581475	47584180	chr19:47581703-47583293	SLC1A5	0.000149
chr19	47581475	47584180	chr19:47581703-47583293	CYTH2	0.000149
chr19	47581475	47584180	chr19:47581703-47583293	GRWD1	0.000149
chr19	47581475	47584180	chr19:47581703-47583293	KDELR1	0.000149
chr19	47581475	47584180	chr19:47581703-47583293	CCDC9	0.000149
chr19	47581475	47584180	chr19:47581703-47583293	EHD2	0.000149
chr4	10171978	10175563	chr4:10167830-10176378	SLC2A9	0.000152
chr4	10171978	10175563	chr4:10167830-10176378	ZNF518B	0.000152
chr20	33276578	33278280	chr20:33277406-33279060	BPIFB1	0.000177
chr15	65560978	65562787	chr15:65560823-65563063	SLC24A1	0.000178
chr15	89958498	89958725	chr15:89957965-89959594	ZNF710	0.000184
chr1	15558294	15560540	chr1:15558265-15560505	DNAJC16	0.000185
chr1	15558294	15560540	chr1:15558265-15560505	AGMAT	0.000185
chr11	82792200	82792988	chr11:82790222-82792511	PRCP	0.000192
chr20	20758323	20760973	chr20:20760570-20762088	RALGAPA2	0.000192
chr10	79286663	79289121	chr10:79288357-79288842	ZMIZ1	0.000193
chr10	79286663	79289121	chr10:79281492-79287876	ZMIZ1	0.000193
chr10	79286663	79289121	chr10:79281492-79287876	PPIF	0.000193
chr10	79286663	79289121	chr10:79288357-79288842	PPIF	0.000193
chr10	79087072	79088302	chr10:79087072-79088715	ZMIZ1	0.0002
chr2	232285158	232287192	chr2:232283567-232287357	DIS3L2	0.000237
chr2	232285158	232287192	chr2:232283567-232287357	EIF4E2	0.000237
chr5	157447426	157448937	chr5:157446827-157447963	LSM11	0.000256
chr5	157447426	157448937	chr5:157446827-157447963	ADAM19	0.000256
chr5	157447426	157448937	chr5:157446827-157447963	NIPAL4	0.000256
chr20	23585448	23588301	chr20:23585790-23586519	NAPB	0.00026
chr19	48798205	48802264	chr19:48797969-48798572	GRWD1	0.000261
chr19	48798205	48802264	chr19:48797969-48798572	CYTH2	0.000261
chr19	48798205	48802264	chr19:48798643-48799697	MAMSTR	0.000261
chr19	48798205	48802264	chr19:48797969-48798572	PRR12	0.000261
chr19	48798205	48802264	chr19:48797969-48798572	RUVBL2	0.000261
chr19	48798205	48802264	chr19:48797969-48798572	NUCB1	0.000261
chr19	48798205	48802264	chr19:48797969-48798572	HSD17B14	0.000261
chr19	48798205	48802264	chr19:48797969-48798572	BCAT2	0.000261
chr19	48798205	48802264	chr19:48798643-48799697	PRMT1	0.000261
chr19	48798205	48802264	chr19:48798643-48799697	SCAF1	0.000261
chr19	48798205	48802264	chr19:48798643-48799697	PRR12	0.000261
chr19	48798205	48802264	chr19:48798643-48799697	NUCB1	0.000261
chr19	48798205	48802264	chr19:48798643-48799697	HSD17B14	0.000261
chr19	48798205	48802264	chr19:48798643-48799697	BCAT2	0.000261
chr19	43470525	43471965	chr19:43467638-43470647	LYPD3	0.000281
chr19	43470525	43471965	chr19:43467638-43470647	ZNF112	0.000281
chr19	43470525	43471965	chr19:43467638-43470647	ZNF235	0.000281
chr19	43470525	43471965	chr19:43467638-43470647	ZNF227	0.000281
chr19	43470525	43471965	chr19:43467638-43470647	ZNF226	0.000281
chr19	43470525	43471965	chr19:43467638-43470647	ZNF234	0.000281
chr19	43470525	43471965	chr19:43467638-43470647	ZNF225	0.000281
chr19	43470525	43471965	chr19:43467638-43470647	ZNF222	0.000281
chr19	43470525	43471965	chr19:43467638-43470647	ZNF283	0.000281
chr19	43470525	43471965	chr19:43467638-43470647	ZNF576	0.000281
chr19	43470525	43471965	chr19:43467638-43470647	IRGQ	0.000281
chr19	43470525	43471965	chr19:43467638-43470647	ETHE1	0.000281
chr19	43470525	43471965	chr19:43467638-43470647	PHLDB3	0.000281
chr11	111334946	111335642	chr11:111333818-111337310	COLCA2	0.000283
chr5	55517727	55520161	chr5:55516849-55523626	CCNO	0.000294
chr17	17720465	17721003	chr17:17720030-17720810	RAI1	0.000294
chr17	17720465	17721003	chr17:17720030-17720810	TOM1L2	0.000294
chr17	17720465	17721003	chr17:17720030-17720810	SREBF1	0.000294
chr9	98071699	98074392	chr9:98070870-98076600	TSTD2	0.000299
chr9	98071699	98074392	chr9:98070870-98076600	NANS	0.000299
chr9	98071699	98074392	chr9:98070870-98076600	TBC1D2	0.000299
chr9	98071699	98074392	chr9:98070870-98076600	CORO2A	0.000299
chr9	98071699	98074392	chr9:98070870-98076600	TRIM14	0.000299
chr2	54955382	54956780	chr2:54954813-54957157	CLHC1	0.000304
chr2	54955382	54956780	chr2:54954813-54957157	RTN4	0.000304
chr6	136564917	136568987	chr6:136565617-136568482	BCLAF1	0.000333
chr6	136564917	136568987	chr6:136565617-136568482	MAP7	0.000333
chr6	136564917	136568987	chr6:136565617-136568482	MAP3K5	0.000333
chr8	101423255	101425107	chr8:101423292-101424597	GRHL2	0.000334
chr17	82635708	82637418	chr17:82635553-82638042	CSNK1D	0.000337
chr17	82635708	82637418	chr17:82635553-82638042	FOXK2	0.000337
chr17	82635708	82637418	chr17:82635553-82638042	FN3K	0.000337
chr17	82635708	82637418	chr17:82635553-82638042	FN3KRP	0.000337
chr17	82635708	82637418	chr17:82635553-82638042	RAB40B	0.000337
chr17	82635708	82637418	chr17:82635553-82638042	WDR45B	0.000337
chr9	36297046	36298481	chr9:36295024-36299058	RGP1	0.000378
chr9	36297046	36298481	chr9:36295024-36299058	CLTA	0.000378
chr9	36297046	36298481	chr9:36295024-36299058	GNE	0.000378
chr9	36297046	36298481	chr9:36295024-36299058	ZCCHC7	0.000378
chr17	72705243	72707369	chr17:72705479-72707022	SLC39A11	0.000383
chr22	29809630	29814677	chr22:29811639-29814731	UQCR10	0.000407
chr22	29809630	29814677	chr22:29809841-29811260	UQCR10	0.000407
chr22	29809630	29814677	chr22:29809841-29811260	ASCC2	0.000407
chr22	29809630	29814677	chr22:29811639-29814731	ASCC2	0.000407
chr17	57406429	57409266	chr17:57405391-57410306	MSI2	0.000417
chr2	236777338	236777977	chr2:236775795-236778034	ACKR3	0.000429
chr16	68332763	68333307	chr16:68331268-68334755	SLC7A6	0.000448
chr16	68332763	68333307	chr16:68331268-68334755	PRMT7	0.000448
chr21	45527957	45528580	chr21:45527994-45529792	SLC19A1	0.00045
chr13	31928279	31932452	chr13:31930519-31931578	FRY	0.000457
chr13	31928279	31932452	chr13:31930000-31930200	FRY	0.000457
chr13	31928279	31932452	chr13:31928143-31928293	FRY	0.000457
chr9	36295786	36296720	chr9:36295024-36299058	RGP1	0.000496
chr9	36295786	36296720	chr9:36295024-36299058	CLTA	0.000496
chr9	36295786	36296720	chr9:36295024-36299058	GNE	0.000496
chr9	36295786	36296720	chr9:36295024-36299058	ZCCHC7	0.000496
chr14	23630456	23632347	chr14:23631260-23633935	OXA1L	0.000508
chr14	23630456	23632347	chr14:23631260-23633935	MMP14	0.000508
chr14	23630456	23632347	chr14:23631260-23633935	RBM23	0.000508
chr14	23630456	23632347	chr14:23631260-23633935	PRMT5	0.000508
chr14	23630456	23632347	chr14:23631260-23633935	HAUS4	0.000508
chr14	23630456	23632347	chr14:23631260-23633935	C14orf93	0.000508
chr14	23630456	23632347	chr14:23631260-23633935	ACIN1	0.000508
chr14	23630456	23632347	chr14:23631260-23633935	PABPN1	0.000508
chr14	23630456	23632347	chr14:23631260-23633935	DHRS2	0.000508
chr14	23630456	23632347	chr14:23631260-23633935	SDR39U1	0.000508
chr14	23630456	23632347	chr14:23631260-23633935	KHNYN	0.000508
chr14	23630456	23632347	chr14:23631260-23633935	CIDEB	0.000508
chr14	23630456	23632347	chr14:23631260-23633935	TINF2	0.000508
chr14	23630456	23632347	chr14:23631260-23633935	TM9SF1	0.000508
chr14	23630456	23632347	chr14:23631260-23633935	IPO4	0.000508
chr14	23630456	23632347	chr14:23631260-23633935	RNF31	0.000508
chr14	23630456	23632347	chr14:23631260-23633935	DHRS4	0.000508
chr10	5025786	5026294	chr10:5025472-5025833	AKR1C2	0.000522
chr10	5025786	5026294	chr10:5025472-5025833	AKR1C3	0.000522
chr14	73802603	73803662	chr14:73802077-73803489	ELMSAN1	0.000524
chr14	73802603	73803662	chr14:73802077-73803489	PTGR2	0.000524
chr5	132837418	132841576	chr5:132836761-132841893	SHROOM1	0.000555
chr10	96844301	96848803	chr10:96840429-96845200	ZNF518A	0.000579
chr10	96844301	96848803	chr10:96840429-96845200	LCOR	0.000579
chr10	43452369	43452855	chr10:43451525-43457286	BMS1	0.000595
chr10	43452369	43452855	chr10:43451525-43457286	HNRNPF	0.000595
chr10	43452369	43452855	chr10:43451525-43457286	ZNF487	0.000595
chr2	203721379	203721739	chr2:203717144-203723328	CARF	0.000611
chr2	203721379	203721739	chr2:203717144-203723328	CYP20A1	0.000611
chr2	203721379	203721739	chr2:203717144-203723328	RAPH1	0.000611
chr19	42439951	42444242	chr19:42440288-42445617	ZNF574	0.000615
chr19	42439951	42444242	chr19:42440288-42445617	ZNF526	0.000615
chr19	42439951	42444242	chr19:42440288-42445617	CNFN	0.000615
chr19	42439951	42444242	chr19:42440288-42445617	CXCL17	0.000615
chr5	157444750	157447099	chr5:157446827-157447963	LSM11	0.000664
chr5	157444750	157447099	chr5:157446827-157447963	ADAM19	0.000664
chr5	157444750	157447099	chr5:157446827-157447963	NIPAL4	0.000664
chr2	95029876	95033375	chr2:95029915-95032445	MAL	0.000666
chr2	95029876	95033375	chr2:95029915-95032445	ZNF514	0.000666
chr12	101615049	101617514	chr12:101614088-101620079	CHPT1	0.000667
chr16	75064357	75065521	chr16:75060624-75071843	ZNRF1	0.000668
chr16	75064357	75065521	chr16:75060624-75071843	WDR59	0.000668
chr9	221346	225192	chr9:220800-225554	FOXD4	0.00067
chr9	221346	225192	chr9:220800-225554	CBWD1	0.00067
chr9	221346	225192	chr9:220800-225554	DOCK8	0.00067
chr9	221346	225192	chr9:220800-225554	C9orf66	0.00067
chr14	89339119	89340755	chr14:89336831-89342002	FOXN3	0.000677
chr5	160270214	160272286	chr5:160270288-160272772	CCNJL	0.000724
chr7	74662205	74662811	chr7:74653669-74664991	GTF2I	0.000738
chr5	113426324	113429202	chr5:113425920-113428893	YTHDC2	0.000739
chr5	113426324	113429202	chr5:113425920-113428893	MCC	0.000739
chr11	119905779	119909167	chr11:119902231-119910526	CBL	0.000757
chr1	13799054	13801192	chr1:13800919-13802256	PRDM2	0.000773
chr1	13799054	13801192	chr1:13798465-13799323	PRDM2	0.000773
chr8	73846922	73847743	chr8:73847225-73847375	UBE2W	0.000831
chr14	74636054	74637355	chr14:74637028-74638310	LTBP2	0.000885
chrX	43583164	43585287	chrX:43580429-43584496	MAOA	0.000891
chr9	69674225	69675703	chr9:69674001-69676003	APBA1	0.000898
chr9	69674225	69675703	chr9:69674001-69676003	PTAR1	0.000898
chr1	246616363	246618871	chr1:246617878-246618068	CNST	0.000953
chr17	15891606	15896434	chr17:15892189-15893709	ZSWIM7	0.000954
chr17	15891606	15896434	chr17:15892189-15893709	TTC19	0.000954
chr17	15891606	15896434	chr17:15892189-15893709	ADORA2B	0.000954
chr11	121460557	121461039	chr11:121458674-121469604	TBCEL	0.00096
chr11	121460557	121461039	chr11:121458674-121469604	SC5D	0.00096
chr11	121460557	121461039	chr11:121458674-121469604	SORL1	0.00096
chr20	54069200	54071093	chr20:54065541-54071548	PFDN4	0.000964
chr20	54069200	54071093	chr20:54065541-54071548	BCAS1	0.000964
chr18	3043542	3046184	chr18:3041464-3046643	LPIN2	0.000997
chr15	59586953	59588174	chr15:59586936-59588218	SLTM	0.00102
chr20	49832915	49833244	chr20:49832000-49833200	SLC9A8	0.00103
chr20	49832915	49833244	chr20:49832000-49833200	SPATA2	0.00103
chr1	182146642	182147068	chr1:182142722-182150571	RGS16	0.00104
chr1	182146642	182147068	chr1:182142722-182150571	RNASEL	0.00104
chr1	182146642	182147068	chr1:182142722-182150571	GLUL	0.00104
chr21	43343439	43344359	chr21:43338837-43347150	WDR4	0.00104
chr21	43343439	43344359	chr21:43338837-43347150	PKNOX1	0.00104
chr21	43343439	43344359	chr21:43338837-43347150	U2AF1	0.00104
chr21	43343439	43344359	chr21:43338837-43347150	PWP2	0.00104
chr21	43343439	43344359	chr21:43338837-43347150	CSTB	0.00104
chr21	43343439	43344359	chr21:43338837-43347150	SIK1	0.00104
chr6	87421188	87422741	chr6:87421184-87422263	SLC35A1	0.00105
chr11	111302319	111306115	chr11:111304789-111305661	C11orf53	0.00107
chr11	111302319	111306115	chr11:111302298-111303998	C11orf53	0.00107
chr11	111302319	111306115	chr11:111305858-111306254	COLCA2	0.00107
chr11	111302319	111306115	chr11:111304789-111305661	COLCA2	0.00107
chr11	111302319	111306115	chr11:111302298-111303998	COLCA2	0.00107
chr14	75183462	75183881	chr14:75181607-75185798	EIF2B2	0.00109
chr14	75183462	75183881	chr14:75181607-75185798	ACYP1	0.00109
chr14	75183462	75183881	chr14:75181607-75185798	FOS	0.00109
chr13	31925383	31928145	chr13:31928143-31928293	FRY	0.0011
chr13	31925383	31928145	chr13:31926500-31927981	FRY	0.0011
chr14	67439872	67440655	chr14:67439772-67441753	MPP5	0.00121
chr14	67439872	67440655	chr14:67439772-67441753	ATP6V1D	0.00121
chr14	67439872	67440655	chr14:67439772-67441753	PLEK2	0.00121
chr14	67439872	67440655	chr14:67439772-67441753	PLEKHH1	0.00121
chr11	118321072	118321798	chr11:118321015-118322400	IFT46	0.00121
chr11	118321072	118321798	chr11:118321015-118322400	KMT2A	0.00121
chr8	27672512	27680228	chr8:27676183-27676333	CLU	0.00122
chr8	27672512	27680228	chr8:27676060-27676131	CLU	0.00122
chr8	27672512	27680228	chr8:27675000-27675600	CLU	0.00122
chr8	27672512	27680228	chr8:27671898-27674308	CLU	0.00122
chr8	27672512	27680228	chr8:27676183-27676333	SCARA3	0.00122
chr8	27672512	27680228	chr8:27676060-27676131	SCARA3	0.00122
chr8	27672512	27680228	chr8:27675000-27675600	SCARA3	0.00122
chr8	27672512	27680228	chr8:27671898-27674308	SCARA3	0.00122
chr8	27672512	27680228	chr8:27671898-27674308	CCDC25	0.00122
chr8	27672512	27680228	chr8:27675000-27675600	CCDC25	0.00122
chr8	27672512	27680228	chr8:27676060-27676131	CCDC25	0.00122
chr8	27672512	27680228	chr8:27676183-27676333	CCDC25	0.00122
chr7	23236269	23237179	chr7:23234151-23236795	GPNMB	0.00122
chr3	24010281	24011199	chr3:24011076-24012064	NKIRAS1	0.00124
chr11	59223679	59225252	chr11:59220461-59225599	FAM111A	0.00127
chr11	59223679	59225252	chr11:59220461-59225599	DTX4	0.00127
chr11	59223679	59225252	chr11:59220461-59225599	PATL1	0.00127
chr11	59223679	59225252	chr11:59220461-59225599	OSBP	0.00127
chr2	236823918	236826120	chr2:236822865-236824686	ACKR3	0.00131
chr4	1758126	1758372	chr4:1757235-1764268	FGFR3	0.00134
chr4	1758126	1758372	chr4:1757235-1764268	SLBP	0.00134
chr4	1758126	1758372	chr4:1757235-1764268	TMEM129	0.00134
chr1	18464044	18465241	chr1:18463432-18465436	UBR4	0.00135
chr1	18464044	18465241	chr1:18463432-18465436	KLHDC7A	0.00135
chr3	122360123	122366827	chr3:122362744-122367331	GOLGB1	0.00136
chr3	122360123	122366827	chr3:122362744-122367331	IQCB1	0.00136
chr3	122360123	122366827	chr3:122362744-122367331	CSTA	0.00136
chr3	122360123	122366827	chr3:122362744-122367331	SEC22A	0.00136
chr3	122360123	122366827	chr3:122362744-122367331	WDR5B	0.00136
chr3	122360123	122366827	chr3:122362744-122367331	CCDC58	0.00136
chr6	43705091	43705776	chr6:43704683-43707990	GTPBP2	0.00142
chr6	43705091	43705776	chr6:43704683-43707990	MAD2L1BP	0.00142
chr6	43705091	43705776	chr6:43704683-43707990	VEGFA	0.00142
chr11	111362416	111364017	chr11:111357074-111372733	COLCA2	0.0015
chr18	46199124	46200856	chr18:46199000-46200800	C18orf25	0.00152
chr2	95019282	95024272	chr2:95018923-95019732	MAL	0.00155
chr2	95019282	95024272	chr2:95019915-95021367	MAL	0.00155
chr2	95019282	95024272	chr2:95022415-95022585	MAL	0.00155
chr2	95019282	95024272	chr2:95022800-95024046	MAL	0.00155
chr2	95019282	95024272	chr2:95024200-95024800	MAL	0.00155
chr10	96842221	96842901	chr10:96840429-96845200	ZNF518A	0.00158
chr10	96842221	96842901	chr10:96840429-96845200	LCOR	0.00158
chr8	140730454	140734941	chr8:140732439-140733096	PTK2	0.00163
chr8	140730454	140734941	chr8:140734001-140734151	PTK2	0.00163
chr10	87484	88356	chr10:87034-87733	ZMYND11	0.00166
chr18	48085172	48085994	chr18:48084858-48085404	ZBTB7C	0.00168
chr4	1758638	1759417	chr4:1757235-1764268	FGFR3	0.00171
chr4	1758638	1759417	chr4:1757235-1764268	SLBP	0.00171
chr4	1758638	1759417	chr4:1757235-1764268	TMEM129	0.00171
chr14	36856309	36856926	chr14:36856185-36856434	SLC25A21	0.00172
chr17	50903451	50906554	chr17:50902398-50906971	RSAD1	0.00179
chr17	50903451	50906554	chr17:50902398-50906971	TOB1	0.00179
chr15	94174837	94175192	chr15:94172800-94174999	MCTP2	0.0018
chr10	94013734	94014178	chr10:94013053-94014097	PLCE1	0.00188
chr8	30422731	30423318	chr8:30419628-30424466	RBPMS	0.00195
chr8	30422731	30423318	chr8:30419628-30424466	GTF2E2	0.00195
chr5	160260147	160262105	chr5:160259437-160263753	CCNJL	0.00197
chr5	160260147	160262105	chr5:160259437-160263753	PWWP2A	0.00197
chr21	43618386	43619012	chr21:43618419-43620201	SIK1	0.00198
chr21	43618386	43619012	chr21:43618419-43620201	PDXK	0.00198
chr21	43618386	43619012	chr21:43618419-43620201	RRP1B	0.00198
chr21	43618386	43619012	chr21:43618419-43620201	HSF2BP	0.00198
chr2	189555654	189556962	chr2:189551527-189562937	COL5A2	0.00199
chr2	189555654	189556962	chr2:189551527-189562937	SLC40A1	0.00199
chr8	95085175	95086978	chr8:95086800-95089345	NDUFAF6	0.0021
chr8	95085175	95086978	chr8:95085752-95086600	NDUFAF6	0.0021
chr8	95085175	95086978	chr8:95086800-95089345	PLEKHF2	0.0021
chr19	7265079	7266003	chr19:7264694-7265150	ARHGEF18	0.00214
chr19	7265079	7266003	chr19:7264694-7265150	INSR	0.00214
chr14	68163048	68169701	chr14:68163279-68169384	RAD51B	0.00216
chr12	109875902	109876725	chr12:109875082-109876643	UBE3B	0.00222
chr12	109875902	109876725	chr12:109875082-109876643	KCTD10	0.00222
chr12	109875902	109876725	chr12:109875082-109876643	GLTP	0.00222
chr19	40301673	40303326	chr19:40302293-40302443	SHKBP1	0.00225
chr19	40301673	40303326	chr19:40302293-40302443	SERTAD3	0.00225
chr19	40301673	40303326	chr19:40302293-40302443	SERTAD1	0.00225
chr19	40301673	40303326	chr19:40302293-40302443	C19orf47	0.00225
chr19	40301673	40303326	chr19:40302293-40302443	PLD3	0.00225
chr10	99652192	99654797	chr10:99653123-99653213	SLC25A28	0.00229
chr10	99652192	99654797	chr10:99654060-99657820	ENTPD7	0.00229
chr10	99652192	99654797	chr10:99654060-99657820	SLC25A28	0.00229
chr17	17696622	17698848	chr17:17689327-17701452	SHMT1	0.00239
chr17	17696622	17698848	chr17:17689327-17701452	TOP3A	0.00239
chr17	17696622	17698848	chr17:17689327-17701452	ALKBH5	0.00239
chr17	17696622	17698848	chr17:17689327-17701452	ATPAF2	0.00239
chr17	17696622	17698848	chr17:17689327-17701452	TOM1L2	0.00239
chr17	17696622	17698848	chr17:17689327-17701452	SREBF1	0.00239
chr17	17696622	17698848	chr17:17689327-17701452	FLCN	0.00239
chr17	17696622	17698848	chr17:17689327-17701452	COPS3	0.00239
chr17	17696622	17698848	chr17:17689327-17701452	PEMT	0.00239
chr17	17696622	17698848	chr17:17689327-17701452	RAI1	0.00239
chr10	124746292	124747006	chr10:124731240-124749625	FAM53B	0.00251
chr4	41358422	41362663	chr4:41358514-41365920	LIMCH1	0.00256
chr9	125409717	125410278	chr9:125407600-125411372	OLFML2A	0.00261
chr9	125409717	125410278	chr9:125407600-125411372	GOLGA1	0.00261
chr9	125409717	125410278	chr9:125407600-125411372	PPP6C	0.00261
chr9	125409717	125410278	chr9:125407600-125411372	GAPVD1	0.00261
chr9	125409717	125410278	chr9:125407600-125411372	PBX3	0.00261
chr2	28365325	28367885	chr2:28364806-28368220	EIF2B4	0.00263
chr2	28365325	28367885	chr2:28364806-28368220	SNX17	0.00263
chr2	28365325	28367885	chr2:28364806-28368220	ZNF513	0.00263
chr2	28365325	28367885	chr2:28364806-28368220	PPM1G	0.00263
chr2	28365325	28367885	chr2:28364806-28368220	NRBP1	0.00263
chr2	28365325	28367885	chr2:28364806-28368220	GPN1	0.00263
chr2	28365325	28367885	chr2:28364806-28368220	WDR43	0.00263
chr2	28365325	28367885	chr2:28364806-28368220	FOSL2	0.00263
chr18	45833198	45835370	chr18:45833668-45838400	SIGLEC15	0.00263
chr18	45833198	45835370	chr18:45833668-45838400	EPG5	0.00263
chr5	34555509	34555803	chr5:34555555-34557248	RAI14	0.00271
chr20	19934346	19938179	chr20:19933349-19938279	RIN2	0.00271
chr20	19934346	19938179	chr20:19933349-19938279	NAA20	0.00271
chr10	114500163	114501077	chr10:114496546-114501492	FAM160B1	0.00276
chr10	114500163	114501077	chr10:114496546-114501492	ABLIM1	0.00276
chr16	53041947	53044634	chr16:53040838-53046056	FTO	0.00276
chr16	53041947	53044634	chr16:53040838-53046056	RBL2	0.00276
chr16	53041947	53044634	chr16:53040838-53046056	CHD9	0.00276
chr22	40005650	40007722	chr22:40007668-40011121	MIEF1	0.00278
chr22	40005650	40007722	chr22:40007668-40011121	FAM83F	0.00278
chr22	40005650	40007722	chr22:40005048-40006165	FAM83F	0.00278
chr22	40005650	40007722	chr22:40007668-40011121	TNRC6B	0.00278
chr8	106605915	106610345	chr8:106606472-106609727	OXR1	0.00281
chr11	45822964	45824288	chr11:45821682-45824983	MAPK8IP1	0.00295
chr11	45822964	45824288	chr11:45821682-45824983	CRY2	0.00295
chr2	70094293	70096114	chr2:70093472-70097055	SNRNP27	0.00297
chr2	70094293	70096114	chr2:70093472-70097055	MXD1	0.00297
chr2	70094293	70096114	chr2:70093472-70097055	TEX261	0.00297
chr2	70094293	70096114	chr2:70093472-70097055	TIA1	0.00297
chr2	45919191	45920007	chr2:45918593-45920280	PRKCE	0.00299
chr20	32226807	32228749	chr20:32226437-32229200	POFUT1	0.00299
chr11	74017753	74019826	chr11:74017557-74023689	FAM168A	0.00303
chr11	74017753	74019826	chr11:74017557-74023689	PAAF1	0.00303
chr11	74017753	74019826	chr11:74017557-74023689	C2CD3	0.00303
chr11	74017753	74019826	chr11:74017557-74023689	PPME1	0.00303
chr6	108945407	108949733	chr6:108941939-108949231	ARMC2	0.00308
chr6	108945407	108949733	chr6:108941939-108949231	ZBTB24	0.00308
chr6	108945407	108949733	chr6:108941939-108949231	SMPD2	0.00308
chr2	100874833	100877074	chr2:100875155-100877156	NPAS2	0.00315
chr21	39638346	39639910	chr21:39636286-39639331	SH3BGR	0.00324
chr21	39638346	39639910	chr21:39639701-39640571	B3GALT5	0.00324
chr21	39638346	39639910	chr21:39636286-39639331	B3GALT5	0.00324
chr8	100665399	100666490	chr8:100666146-100668824	SNX31	0.0033
chr8	100665399	100666490	chr8:100665532-100665682	SNX31	0.0033
chr13	20392311	20397090	chr13:20394945-20396275	GJB2	0.00348
chr9	133485468	133486356	chr9:133485895-133486973	SURF6	0.00349
chr9	133485468	133486356	chr9:133485895-133486973	SURF4	0.00349
chr9	133485468	133486356	chr9:133485895-133486973	REXO4	0.00349
chr9	133485468	133486356	chr9:133485895-133486973	CACFD1	0.00349
chr9	133485468	133486356	chr9:133485895-133486973	SLC2A6	0.00349
chr7	150356688	150359865	chr7:150356400-150360025	ZNF777	0.0035
chr7	150356688	150359865	chr7:150356400-150360025	ZNF746	0.0035
chr7	150356688	150359865	chr7:150356400-150360025	ZNF862	0.0035
chr7	150356688	150359865	chr7:150356400-150360025	ZBED6CL	0.0035
chr7	150356688	150359865	chr7:150356400-150360025	NUB1	0.0035
chr7	150356688	150359865	chr7:150356400-150360025	CHPF2	0.0035
chr7	150356688	150359865	chr7:150356400-150360025	ABCB8	0.0035
chr7	150356688	150359865	chr7:150356400-150360025	ZNF775	0.0035
chr7	150356688	150359865	chr7:150356400-150360025	REPIN1	0.0035
chr22	45741975	45746076	chr22:45742641-45744270	ATXN10	0.00363
chr6	34337203	34337709	chr6:34337600-34339201	RPS10	0.0038
chr6	34337203	34337709	chr6:34337600-34339201	NUDT3	0.0038
chr21	43344644	43344977	chr21:43338837-43347150	WDR4	0.00386
chr21	43344644	43344977	chr21:43338837-43347150	PKNOX1	0.00386
chr21	43344644	43344977	chr21:43338837-43347150	U2AF1	0.00386
chr21	43344644	43344977	chr21:43338837-43347150	PWP2	0.00386
chr21	43344644	43344977	chr21:43338837-43347150	CSTB	0.00386
chr21	43344644	43344977	chr21:43338837-43347150	SIK1	0.00386
chr1	235945246	235947108	chr1:235944601-235947999	LYST	0.00388
chr17	59296484	59298085	chr17:59295839-59298173	SMG8	0.00398
chr17	59296484	59298085	chr17:59295839-59298173	RPS6KB1	0.00398
chr17	59296484	59298085	chr17:59295839-59298173	TUBD1	0.00398
chr17	59296484	59298085	chr17:59295839-59298173	YPEL2	0.00398
chr2	20171624	20173121	chr2:20172052-20173069	MATN3	0.00402
chr2	20171624	20173121	chr2:20171039-20172049	SDC1	0.00402
chr2	20171624	20173121	chr2:20172052-20173069	SDC1	0.00402
chr1	46523296	46523965	chr1:46519826-46523387	GPBP1L1	0.00409
chr1	46523296	46523965	chr1:46519826-46523387	LRRC41	0.00409
chr1	46523296	46523965	chr1:46523660-46524127	FAAH	0.00409
chr1	46523296	46523965	chr1:46519826-46523387	FAAH	0.00409
chr1	46523296	46523965	chr1:46523660-46524127	DMBX1	0.00409
chr1	46523296	46523965	chr1:46519826-46523387	DMBX1	0.00409
chr1	46523296	46523965	chr1:46519826-46523387	EFCAB14	0.00409
chr1	46523296	46523965	chr1:46519826-46523387	ATPAF1	0.00409
chr1	46523296	46523965	chr1:46519826-46523387	MOB3C	0.00409
chr1	46523296	46523965	chr1:46519826-46523387	MKNK1	0.00409
chr1	46523296	46523965	chr1:46523660-46524127	EFCAB14	0.00409
chr2	46041790	46042924	chr2:46042106-46042988	PRKCE	0.00417
chr2	46041790	46042924	chr2:46042106-46042988	EPAS1	0.00417
