# Supplementary material for: FLI1 and FRA1 transcription factors drive the transcriptional regulatory networks characterizing muscle invasive bladder cancer
Source: Commun Biol. 2023 Feb 20;6:199. doi: 10.1038/s42003-023-04561-3 (PMC9941102; doi:10.1038/s42003-023-04561-3)
Supplement: Supplementary file 5 — Supplementary Data 3 [file 42003_2023_4561_MOESM5_ESM.xlsx]

## Sheet: Sayfa1
ID	Description	GeneRatio	BgRatio	pvalue	p,adjust	qvalue	geneID	Count
GO:0051098	regulation of binding	65/1606	368/17913	8.11506e-08	6.20325e-05	4.93742e-05	ABL1/ACTB/ADNP/ADRB2/ARF6/ARHGEF7/BAMBI/BCL3/BDNF/CALM2/CAV1/CDK9/CPNE1/CSNK1E/CSNK2B/DAB2/DHX9/DPH3/FKBP1A/FLOT1/GATA3/GOLGA2/GSK3B/HERPUD1/HIPK2/ID1/IFIT1/IFIT2/ITGA2/JUN/KDM1A/LARP6/LIF/MBD2/MEN1/MITD1/NEK2/NGF/NKX3-1/NOG/NRG1/NRP1/NSD1/NVL/PAX6/PDGFB/PHLDA2/PINX1/PLK2/PTPRF/RARA/RPL11/SMAD3/STK4/STYX/SUMO3/TAF10/TDG/TICAM1/TRAF2/UBASH3B/USP33/WNT5A/ZFP90/ZNF675	65
GO:0006413	translational initiation	40/1606	183/17913	8.95573e-08	6.20325e-05	4.93742e-05	ATF4/DHX29/EIF1AD/EIF2AK1/EIF2AK2/EIF2AK4/EIF2B1/EIF2S3/EIF3F/EIF3I/EIF3K/EIF4E3/EIF4EBP1/EIF6/KHDRBS1/NCK1/PABPC1/RBM4/RPL11/RPL12/RPL17/RPL27/RPL27A/RPL29/RPL3/RPL37/RPLP2/RPS14/RPS16/RPS21/RPS23/RPS29/RPS6KB1/RPS6KB2/RPS8/RPS9/RXRA/TPR/UHMK1/YTHDF1	40
GO:0009991	response to extracellular stimulus	81/1606	498/17913	9.14432e-08	6.20325e-05	4.93742e-05	ABCA1/ACSL3/ADA/ADIPOR2/ADNP/ADRB2/ALAD/AMBRA1/APPL2/AQP3/ARSB/ATF3/ATF4/ATG7/ATP2B1/BBS2/BCL10/BECN1/CAT/CDKN2B/CHSY1/CLEC16A/CPEB4/CREB1/CYP24A1/DHODH/DNAJC15/EEF2/EIF2AK1/EIF2AK2/EIF2AK4/EIF4EBP1/FADS1/FAS/FNIP1/FOSL1/GAS6/GCLM/GNPAT/GSN/GSS/HMGCR/IL1B/ITGA2/JUN/KAT2A/LIPG/MAP1B/MBD2/MED1/MKKS/MTMR3/NAMPT/NFE2L2/NNT/NUAK2/NUCB2/PANX1/PCNA/PICK1/POSTN/PPM1D/PRKAA1/PTN/RARA/RELA/RPS6KB1/RPTOR/RR…	81
GO:0010634	positive regulation of epithelial cell migration	37/1606	173/17913	4.778e-07	0.000172546	0.000137336	ABL1/ADAM9/AKT3/AMOTL1/ANXA3/ARF6/BCAR1/CALR/CAPN7/CCBE1/CIB1/DOCK1/EDN1/ETS1/FGF2/FGFBP1/GATA3/GRN/HIF1A/ITGA2/JUN/MAP4K4/NFE2L2/NRP1/NUS1/PDGFB/PLK2/PRKCA/SASH1/SEMA5A/SIRT1/SOX9/SPARC/STAT5A/TGFB2/VEGFC/WNT5A	37
GO:0070482	response to oxygen levels	65/1606	389/17913	6.46564e-07	0.000204216	0.000162544	ACAA2/ACTN4/ADA/ALAD/AQP3/ATF4/ATG7/ATP6V0A2/ATP6V1G1/BACH1/BECN1/BNIP3L/CAPN2/CAT/CAV1/CCNA2/CFLAR/CPEB4/CREB1/CYGB/DDAH1/EDN1/EGLN1/EIF4EBP1/EPAS1/ETS1/FAS/HIF1A/HIPK2/HK2/ITGA2/LIMD1/LOXL2/LPAR1/MYC/NAMPT/NFE2L2/NKX3-1/OXTR/PICK1/PLAT/PLAU/PLOD2/POLB/POLG/POSTN/PRKAA1/PSMB7/PSMC4/PSMD13/PSMD8/PSMD9/PSME3/PSMF1/PTN/SCAP/SIRT1/SLC2A8/SMAD3/STC1/STC2/TGFB2/TM9SF4/UBC/ZFP36L1	65
GO:0022613	ribonucleoprotein complex biogenesis	63/1606	381/17913	1.38133e-06	0.000359676	0.000286281	AATF/CEBPZ/CNOT6L/CPSF7/CUL4A/CUL4B/DDX39B/DDX52/DDX56/DHX30/DHX9/EIF3F/EIF3I/EIF3K/EIF6/ERI1/EXOSC2/EXOSC3/EXOSC7/EXOSC9/FASTKD2/FBL/FTSJ3/G3BP1/GEMIN2/GEMIN4/GTPBP10/KRR1/LIMD1/MRM1/MRPL10/MTG2/NAT10/NOL11/NOL6/NOL9/NVL/PDCD11/PES1/PRKAA1/PRPF31/PWP2/REXO4/RIOK1/RPL11/RPL27/RPS14/RPS16/RPS23/RPS9/RRNAD1/RRP15/RRP8/SART1/SF1/SF3A1/SIRT1/SNRPF/SRSF10/SRSF5/USP36/WBP11/ZNHIT6	63
GO:0050678	regulation of epithelial cell proliferation	61/1606	369/17913	2.04055e-06	0.000471611	0.000375375	AKT3/AREG/CASK/CAV1/CAV2/CDH13/CDH3/CDK6/CDKN2B/CFLAR/DEAF1/DLG1/EFNB2/EPGN/EREG/ESRP2/F3/FGF2/FGFBP1/FRS2/FZD7/GATA3/GRN/HIF1A/ID1/JUN/KLF9/KRIT1/LAMC1/MAP2K5/MED1/MEN1/MYC/NKX3-1/NOG/NR2F2/NRP1/PAX6/PDGFB/PRKCA/PTN/RICTOR/RPTOR/SEMA5A/SIRT1/SIRT6/SIX1/SIX4/SMAD3/SOX9/SPARC/STAT3/STAT5A/TACSTD2/TGFA/TGFB2/TNFAIP3/TP63/WNT5A/ZFP36/ZFP36L1	61
GO:0034330	cell junction organization	49/1606	277/17913	2.98871e-06	0.000616742	0.00049089	ABL1/ACTB/ACTN1/ACTN4/ARF6/ARHGEF7/CAPZA1/CAV1/CCM2/CD151/CDH1/CDH13/CDH2/CDH3/CDH4/DLC1/DLG1/ECT2/F2R/F2RL1/FBLIM1/FERMT2/FLOT1/GJC1/GNPAT/HEG1/ITGA2/LAMA5/LAMB3/LAMC1/LAMC2/LIMS1/MACF1/MAP4K4/NRP1/PARD3/PARD6B/PHLDB2/PIP5K1C/PRKCA/PTPN23/RAP1B/RHOC/RUNX1/SMAD3/SMAD7/TGFB2/VCL/VMP1	49
GO:0009896	positive regulation of catabolic process	63/1606	392/17913	3.65146e-06	0.000659318	0.000524778	ABCD1/ADAM9/ADRB2/AMBRA1/ATG7/BAG3/BAG6/BCAP31/BECN1/BNIP3L/CALCOCO2/CAV1/CLEC16A/CNOT6L/CSNK1E/CUL4B/DAB2/DAPK1/DTL/EDEM1/EIF2AK4/FBXL5/FYCO1/GSK3A/GSK3B/HERPUD1/HIF1A/HK2/HSPA1A/IL1B/IL6/IRS1/IRS2/KAT5/METTL16/MSN/NEDD4/NFE2L2/NNT/PABPC1/PLK2/PRKAA1/PSMC4/PTPN1/PTTG1IP/RNF40/RNFT1/SIRT1/SMAD7/SMURF1/SNX33/SOCS5/SOX9/SUPT5H/TBK1/TICAM1/TNFAIP3/TRIB1/TRIM8/VCP/WNT5A/ZFP36/ZFP36L1	63
GO:0090132	epithelium migration	58/1606	357/17913	6.26348e-06	0.00100529	0.00080015	ABL1/ADAM9/AKT3/AMOTL1/ANXA3/ARF6/ARSB/BCAR1/CALR/CAPN7/CARD10/CCBE1/CDH13/CIB1/CORO1B/CSNK2B/DOCK1/EDN1/EFNB2/ETS1/FGF2/FGFBP1/GATA3/GRN/HIF1A/ID1/ITGA2/JUN/KRIT1/LOXL2/MACF1/MAP2K5/MAP4K4/NFE2L2/NR2F2/NRP1/NUS1/PDGFB/PKN3/PLEKHG5/PLK2/PRKCA/PRSS3/PTN/PTPN23/SASH1/SEMA3A/SEMA5A/SIRT1/SOX9/SPARC/SPRED1/STAT5A/STC1/TACSTD2/TGFB2/VEGFC/WNT5A	58
GO:0043900	regulation of multi-organism process	64/1606	408/17913	6.92107e-06	0.00105237	0.000837622	ADA/ANKRD17/BANF1/CACTIN/CALR/CAV1/CAV2/CD55/CDK9/CFL1/CHD1/CIB1/DDX5/DHX58/DHX9/EIF2AK2/EIF2AK4/F2RL1/GRN/GSN/GTF2F2/IFIT1/IFITM1/IFITM2/IFITM3/IL1B/JUN/KPNA6/LGALS9/LHFPL2/MAPKBP1/MAVS/MICB/MORC2/MPHOSPH8/NFKBIL1/NPLOC4/OXTR/PABPC1/PC/POLR2C/POLR2L/PPIA/PPIE/PRKCA/PTX3/SASH1/SIGIRR/SMURF2/STOM/SUPT5H/TBK1/TIMP1/TNFAIP3/TNIP1/TOP2A/TRAF3IP1/TRIB1/TRIM26/TRIM44/TRIM8/UNC13B/VPS4B/ZFP36	64
GO:0010632	regulation of epithelial cell migration	50/1606	294/17913	7.47919e-06	0.00110807	0.000881959	ABL1/ADAM9/AKT3/AMOTL1/ANXA3/ARF6/ARSB/BCAR1/CALR/CAPN7/CARD10/CCBE1/CIB1/CSNK2B/DOCK1/EDN1/ETS1/FGF2/FGFBP1/GATA3/GRN/HIF1A/ITGA2/JUN/KRIT1/MACF1/MAP2K5/MAP4K4/NFE2L2/NR2F2/NRP1/NUS1/PDGFB/PLK2/PRKCA/PTN/PTPN23/SASH1/SEMA3A/SEMA5A/SIRT1/SOX9/SPARC/SPRED1/STAT5A/STC1/TACSTD2/TGFB2/VEGFC/WNT5A	50
GO:1905898	positive regulation of response to endoplasmic reticulum stress	13/1606	37/17913	1.05154e-05	0.00135017	0.00107466	ATF6/BAG6/BCAP31/CAV1/EDEM1/HERPUD1/NCK1/NFE2L2/PTPN1/PTPN2/RNFT1/SERINC3/SIRT1	13
GO:0032535	regulation of cellular component size	52/1606	315/17913	1.17959e-05	0.00143814	0.00114467	ABL1/ADNP/AKT3/ALS2/ANAPC2/ANXA7/ARF6/ARHGAP18/ARPC5/ATP13A2/BDNF/BIN1/CAPG/CDH4/CFL1/CORO1B/CREB1/DLG1/DPYSL2/EDN1/F2RL1/FCHSD1/FER/GBA2/GSK3B/GSN/IFRD1/KDM1A/LATS1/LIMK1/MACF1/MAP1B/MEGF8/MKKS/MSN/MYADM/NCK1/NRP1/PICK1/PLEKHG2/PRR16/RAB3B/RAP1GAP2/RICTOR/RPTOR/SEMA3A/SEMA5A/SPIRE1/SPTBN2/TWF2/VAV2/WNT5A	52
GO:0050679	positive regulation of epithelial cell proliferation	37/1606	199/17913	1.51172e-05	0.00165375	0.00131629	AKT3/AREG/CAV2/CDH13/CDH3/CFLAR/EPGN/ESRP2/F3/FGF2/FGFBP1/FZD7/GRN/HIF1A/ID1/JUN/LAMC1/MAP2K5/MED1/MYC/NOG/NRP1/PDGFB/PRKCA/PTN/RICTOR/RPTOR/SEMA5A/SIRT1/SIRT6/SOX9/STAT3/STAT5A/TGFA/TNFAIP3/TP63/WNT5A	37
GO:0051701	interaction with host	38/1606	211/17913	2.46319e-05	0.00225909	0.00179811	ATG7/BCL2L1/CASP8/CAV1/CAV2/CBLL1/CD55/CDH1/DDX39B/EFNB2/EIF2AK2/EIF2AK4/GAS6/GSN/HIPK2/HSPA1A/IFIT1/IFITM1/IFITM2/IFITM3/ITGA2/ITGB6/KPNA6/LAMP1/LGALS9/NEDD4/PC/PPIA/PTX3/RXRA/SERPINB9/SMAD3/THOC5/TNIP1/TRIM26/TRIM8/TYRO3/VPS4B	38
GO:0048146	positive regulation of fibroblast proliferation	15/1606	51/17913	2.59735e-05	0.00234492	0.00186642	BMI1/CCNA2/CDC6/CDK6/DHX9/EREG/FOSL2/GAS6/JUN/MYC/PDGFB/PDGFC/SIRT6/WNT5A/ZMIZ1	15
GO:0042594	response to starvation	33/1606	174/17913	2.82238e-05	0.00245038	0.00195036	AMBRA1/ATF3/ATF4/ATG7/BECN1/CLEC16A/CPEB4/DHODH/DNAJC15/EIF2AK1/EIF2AK2/EIF2AK4/EIF4EBP1/FADS1/FAS/FNIP1/GAS6/GNPAT/JUN/MTMR3/NFE2L2/NUAK2/PICK1/PPM1D/PRKAA1/RRP8/SIRT1/SRD5A1/SSTR1/SZT2/USP33/WIPI1/ZFP36	33
GO:0090287	regulation of cellular response to growth factor stimulus	46/1606	276/17913	2.88379e-05	0.00245038	0.00195036	ABL1/ADAMTS12/BAMBI/CASK/CAV1/CAV2/CCBE1/CDKN2B/CFLAR/CHST11/CREB3L1/DAB2/DKK3/DSTYK/EID2/ENG/FAM20C/FBXL15/FGF2/FGFBP1/GATA3/GPC1/HGS/HIF1A/HIPK2/HSPA1A/IL1B/LEMD3/MEN1/NEDD4/NOG/NUMA1/PELO/PPM1A/PTPN1/RUNX2/SIRT1/SMAD3/SMAD7/SMURF1/SMURF2/TGFB1I1/UBC/VEGFC/VEPH1/WNT5A	46
GO:1904951	positive regulation of establishment of protein localization	65/1606	440/17913	4.08323e-05	0.00310433	0.00247086	ABL1/ABLIM3/ACSL3/ADAM9/ANO1/ARF6/ATG13/ATP13A2/BAG3/BCAP31/CASP8/CCT2/CCT4/CCT8/CD274/CDH1/CIB1/DHX9/ECT2/EDEM1/F2R/F2RL1/FRMD4A/FRMD8/GAS6/GATA3/GSK3A/GSK3B/HDAC3/HIF1A/HLA-E/IL1A/IL1B/IL1RAP/IL6/IRS2/LEPROT/LGALS9/MAVS/MYO18A/PANX1/POSTN/PPIA/PPM1A/PRKAA1/PRNP/PSMD9/PTGER4/PTPN23/RBM22/SIRT3/SMAD3/SOX4/STOM/TGFB2/TM9SF4/TP63/TPR/UNC13B/USP36/VEGFC/WLS/WNT5A/XPO4/YWHAB	65
GO:0031647	regulation of protein stability	45/1606	272/17913	4.21622e-05	0.00312325	0.00248592	ATF7IP/B4GALT5/BAG3/BAG6/CALR/CCAR2/CCNH/CCT2/CCT4/CCT8/CDKN2AIP/COG3/CREB1/DDI2/FBXW11/FLOT1/GNAQ/GOLGA7/GRN/GSN/HDAC3/HSPA1A/ID1/KAT2A/LAMP1/LSS/MARCH7/NAPG/NCLN/NEDD4L/PER3/PINX1/PRNP/RNF149/RPL11/SEC16A/SIRT1/SIRT6/SMAD3/SMAD7/SOX4/STK4/TRIM44/USP33/USP36	45
GO:0031589	cell-substrate adhesion	51/1606	322/17913	4.44205e-05	0.00324888	0.00258592	ABI3BP/ABL1/ACTN1/ACTN4/ADAM9/ADAMTS12/AKIP1/ARHGEF7/CALR/CASK/CD44/CDH13/CDK6/CDKN2A/CIB1/COL8A1/DDR1/DLC1/DOCK1/FER/FERMT2/FZD7/GAS6/GSK3B/ID1/ITGA1/ITGA2/JAG1/LAMA5/LAMC1/LIMS1/MACF1/MAP4K4/MEN1/MKLN1/MYADM/NEDD9/NRP1/PARVA/PHLDB2/PLAU/POSTN/PPFIA1/PTN/RELL2/SMAD3/SPOCK1/TACSTD2/TYRO3/UTRN/VCL	51
GO:0051090	regulation of DNA-binding transcription factor activity	63/1606	429/17913	6.36726e-05	0.00398073	0.00316842	ANXA3/BCL10/BHLHE40/BRMS1/CACTIN/CAT/CAV1/CD200/CDK5RAP3/CDKN2A/CFLAR/CIB1/DHX9/EDN1/EGLN1/EIF2AK2/EIF2AK4/ERC1/FER/FLOT1/FOSL1/FZD2/GAS6/HIPK2/HSPA1A/ID1/IL1B/IL1RAP/IL6/JUN/KDM1A/LGALS9/MALT1/MAP2K5/MAVS/MEN1/NFKBIL1/NKX3-1/NLRC5/PRNP/RELA/RIPK1/RNF2/RPS6KA5/SGK1/SIGIRR/SIRT1/SMAD3/SMAD7/STAT3/SUFU/TAX1BP1/TICAM1/TNFAIP3/TRAF2/TRIB1/TRIM26/TRIM37/TRIM8/UBC/UBE2N/WNT5A/ZNF675	63
GO:0043062	extracellular structure organization	58/1606	387/17913	6.94166e-05	0.00422199	0.00336046	ABCA1/ABI3BP/ABL1/ACSL3/ADAM19/AEBP1/APBB2/BCL3/CAPN2/CD44/CDH1/CFLAR/COL18A1/COL4A1/COL4A2/COL5A1/COL6A1/COL6A2/COL7A1/COL8A1/CREB3L1/CTSL/DDR1/DNAJB6/ENG/ETS1/EXOC8/FGF2/FLOT1/GAS6/IL6/ITGA1/ITGA2/ITGB6/LAMA5/LAMB2/LAMB3/LAMC1/LAMC2/LIPG/LOXL2/MYO1E/PDGFB/PHLDB2/POMT1/PTX3/RIC8A/SH3PXD2A/SH3PXD2B/SMAD3/SOX9/SPARC/ST7/TGFB2/THSD4/TIMP1/TIMP2/ZDHHC8	58
GO:0045785	positive regulation of cell adhesion	58/1606	388/17913	7.46582e-05	0.00436569	0.00347483	ABI3BP/ABL1/ADA/ADAM19/ADAM9/AP3B1/APBB1IP/ARHGEF7/BCL10/CALR/CAV1/CD274/CD44/CD55/CDH13/CDK6/CIB1/COL8A1/CYTH3/DOCK1/EFNB2/ETS1/FAM49B/FLOT1/GATA3/GSK3B/HLA-E/HLA-G/HSPH1/IL1B/IL6/ITGA2/LGALS9/LIMS1/MALT1/MAP4K4/MYADM/NCK1/NEDD9/NRP1/PDCD1LG2/PRKCA/PTN/PTPN23/RARA/RELA/RELL2/RUNX1/SART1/SMAD3/SMAD7/SOCS5/TGFB2/TGM2/TPM1/UTRN/WNT5A/ZMIZ1	58
GO:0071496	cellular response to external stimulus	50/1606	320/17913	7.48015e-05	0.00436569	0.00347483	ADNP/AMBRA1/AQP3/ATF3/ATF4/ATG7/ATP2B1/BAG3/BCL10/BECN1/CASP8/CDKN2B/CLEC16A/CPEB4/CYP24A1/DNAJC15/EIF2AK2/EIF2AK4/ENG/FADS1/FAS/FNIP1/FOSL1/GAS6/IL1B/IRF1/ITGA2/JUN/MAP3K1/MAP3K14/MED1/MTMR3/NAMPT/NFE2L2/NUAK2/PICK1/POSTN/PPM1D/PRKAA1/PTGER4/PTN/RPTOR/RRP8/SIRT1/SOX9/SRD5A1/SZT2/TNFRSF10B/USP33/WIPI1	50
GO:0051302	regulation of cell division	30/1606	162/17913	0.000100724	0.00529075	0.00421112	AHCTF1/BCL2L1/BECN1/CALM2/CAT/CDC25B/CDC6/CIB1/CSPP1/E2F8/ECT2/EREG/FGF2/FSD1/IL1A/IL1B/KLHL9/MYC/NKX3-1/PAX6/PDGFB/PDGFC/PTN/RBL1/SETD2/TGFA/TGFB2/TP63/VEGFC/ZFYVE26	30
GO:0043487	regulation of RNA stability	30/1606	163/17913	0.000113051	0.00558296	0.00444371	ANGEL2/CNOT6L/DHX9/EXOSC2/EXOSC3/EXOSC7/EXOSC9/HNRNPU/HSPA1A/IGF2BP2/METTL16/NUP214/PABPC1/PABPC4/PCBP4/PCID2/PRKCA/PSMB7/PSMC4/PSMD13/PSMD8/PSMD9/PSME3/PSMF1/TNPO1/UBC/VIM/YWHAB/ZFP36/ZFP36L1	30
GO:0051222	positive regulation of protein transport	59/1606	403/17913	0.000116969	0.00567937	0.00452045	ABL1/ABLIM3/ACSL3/ADAM9/ANO1/ARF6/ATG13/ATP13A2/BAG3/BCAP31/CD274/CDH1/CIB1/DHX9/ECT2/EDEM1/F2R/F2RL1/FRMD4A/FRMD8/GAS6/GATA3/GSK3A/GSK3B/HDAC3/HIF1A/HLA-E/IL1A/IL1B/IL1RAP/IL6/IRS2/LEPROT/LGALS9/MAVS/MYO18A/PANX1/POSTN/PPIA/PPM1A/PRKAA1/PRNP/PSMD9/PTGER4/PTPN23/RBM22/SIRT3/SMAD3/SOX4/STOM/TGFB2/TM9SF4/TPR/UNC13B/USP36/VEGFC/WLS/WNT5A/XPO4	59
GO:0090288	negative regulation of cellular response to growth factor stimulus	29/1606	156/17913	0.000121632	0.0058082	0.00462298	ABL1/ADAMTS12/BAMBI/CASK/CAV1/CAV2/CFLAR/CHST11/CREB3L1/EID2/GATA3/GPC1/HGS/HIPK2/HSPA1A/LEMD3/NEDD4/NOG/PPM1A/PTPN1/SIRT1/SMAD3/SMAD7/SMURF1/SMURF2/TGFB1I1/UBC/VEPH1/WNT5A	29
GO:0010948	negative regulation of cell cycle process	52/1606	344/17913	0.000129332	0.00589278	0.00469031	ANAPC15/BMI1/CALR/CDC20/CDK5RAP3/CDK6/CDK9/CDKN2A/CDKN2B/CNOT11/CNOT3/CNOT6L/DTL/DUSP1/E2F8/EHMT1/FHL1/HLA-G/IK/KAT2A/LIF/MEN1/MGA/NEK2/PCBP4/PCGF6/PCID2/PCNA/PHC3/PINX1/PLK2/PPP1R10/PRKAR1A/PSMB7/PSMC4/PSMD13/PSMD8/PSMD9/PSME3/PSMF1/PSMG2/RBBP8/RBM14/RIPK1/RNF2/SOX4/SPDL1/SYF2/TPR/TPRA1/TRIM37/ZFP36L1	52
GO:0043902	positive regulation of multi-organism process	32/1606	180/17913	0.000134079	0.0060055	0.00478002	ANKRD17/CAV2/CDK9/CFL1/CHD1/CIB1/DHX58/DHX9/F2RL1/GRN/GTF2F2/IFIT1/JUN/KPNA6/LGALS9/LHFPL2/OXTR/PABPC1/PC/POLR2C/POLR2L/PPIA/PPIE/PRKCA/SASH1/SMURF2/STOM/SUPT5H/TBK1/TOP2A/UNC13B/VPS4B	32
GO:0001666	response to hypoxia	53/1606	354/17913	0.000143707	0.00624315	0.00496918	ACAA2/ACTN4/ADA/ALAD/AQP3/BACH1/BECN1/BNIP3L/CAPN2/CAT/CAV1/CCNA2/CFLAR/CREB1/CYGB/DDAH1/EDN1/EGLN1/EIF4EBP1/EPAS1/ETS1/HIF1A/HIPK2/HK2/ITGA2/LIMD1/LOXL2/MYC/NFE2L2/NKX3-1/PLAT/PLAU/PLOD2/POSTN/PRKAA1/PSMB7/PSMC4/PSMD13/PSMD8/PSMD9/PSME3/PSMF1/PTN/SCAP/SIRT1/SLC2A8/SMAD3/STC1/STC2/TGFB2/TM9SF4/UBC/ZFP36L1	53
GO:0071559	response to transforming growth factor beta	39/1606	239/17913	0.000178668	0.00716907	0.00570616	ADAM9/APPL2/BAMBI/CAV1/CAV2/CDKN2B/CFLAR/CHST11/COL4A2/CREB1/DAB2/DKK3/EDN1/EID2/ENG/FERMT2/HIPK2/HSPA1A/ID1/JUN/LEMD3/LIMS1/MEN1/NR3C1/PARD3/POSTN/PPM1A/SIRT1/SMAD3/SMAD7/SMURF1/SMURF2/SOX9/TGFB1I1/TGFB2/UBC/VEPH1/WNT5A/ZFP36L1	39
GO:0007584	response to nutrient	36/1606	215/17913	0.000185393	0.00732849	0.00583305	ABCA1/ACSL3/ADA/ADIPOR2/ALAD/AQP3/ARSB/ATP2B1/BECN1/CAT/CDKN2B/CREB1/CYP24A1/DHODH/EEF2/GAS6/GCLM/GNPAT/GSN/HMGCR/IL1B/ITGA2/LIPG/MAP1B/MED1/NNT/PANX1/PCNA/POSTN/PTN/RARA/RELA/SLC16A1/SPARC/STC1/STC2	36
GO:0043903	regulation of symbiosis, encompassing mutualism through parasitism	38/1606	232/17913	0.00019867	0.00753233	0.00599529	BANF1/CAV1/CAV2/CDK9/CFL1/CHD1/DDX5/DHX9/EIF2AK2/EIF2AK4/F2RL1/GSN/GTF2F2/IFIT1/IFITM1/IFITM2/IFITM3/JUN/KPNA6/LGALS9/MAVS/MORC2/MPHOSPH8/PABPC1/PC/POLR2C/POLR2L/PPIA/PPIE/PTX3/STOM/SUPT5H/TNIP1/TOP2A/TRIM26/TRIM8/VPS4B/ZFP36	38
GO:0071774	response to fibroblast growth factor	27/1606	145/17913	0.000199454	0.00753233	0.00599529	CD44/CREB3L1/DSTYK/ESRP2/FAM20C/FGF2/FGFBP1/FIBP/FRS2/GATA3/GCLM/GPC1/GTF2F2/HNRNPM/LHX1/NOG/POLR2C/POLR2L/POSTN/RAB14/RUNX2/SPRED1/TIA1/TIAL1/WNT5A/ZFP36/ZFP36L1	27
GO:0006403	RNA localization	35/1606	208/17913	0.000205102	0.00757789	0.00603155	AHCTF1/CCT2/CCT4/CCT8/DDX39B/DHX9/FBL/FLOT1/GLE1/HNRNPA3/HNRNPU/IGF2BP2/KHDRBS1/MAGOH/MCM3AP/NUP188/NUP214/NUP43/NUP93/NXF1/NXT1/QKI/RANBP2/SETD2/SMG7/SRRM1/SRSF5/THOC5/TPR/U2AF2/UPF2/UPF3A/ZFP36/ZFP36L1/ZNHIT6	35
GO:0110110	positive regulation of animal organ morphogenesis	18/1606	80/17913	0.000205907	0.00757789	0.00603155	CFLAR/EDN1/ENG/FRS2/GATA3/JAG1/LHX1/LIF/MED1/MYC/NOG/PAX8/PTN/SIX1/SIX4/SOX9/TGFB2/TNFAIP3	18
GO:0060760	positive regulation of response to cytokine stimulus	14/1606	54/17913	0.000214769	0.00780461	0.00621201	CPNE1/DHX9/EDN1/GAS6/HIF1A/HSPA1A/MAVS/MED1/NLRC5/RIPK1/TBK1/TRAF2/TRIM44/WNT5A	14
GO:0061138	morphogenesis of a branching epithelium	31/1606	178/17913	0.000247805	0.00873061	0.00694905	ABL1/AREG/CLIC4/COL4A1/DDR1/DLG1/EDN1/ENG/ESRP2/FGF2/FRS2/LAMA5/LHX1/MED1/MKS1/MYC/NKX3-1/NOG/NRP1/PAX8/RXRA/SEMA3A/SIRT6/SIX1/SIX4/SOX9/STK4/TACSTD2/TGM2/TP63/WNT5A	31
GO:1900077	negative regulation of cellular response to insulin stimulus	10/1606	31/17913	0.000249334	0.00873122	0.00694953	APPL2/GSK3A/IL1B/IRS1/NCK1/PRKAA1/PTPN1/PTPN2/RELA/RPS6KB1	10
GO:0090066	regulation of anatomical structure size	62/1606	442/17913	0.000266005	0.00905148	0.00720445	ABL1/ADNP/AKT3/ALS2/ANAPC2/ANXA7/ARF6/ARHGAP18/ARPC5/ATP13A2/ATP2B1/BBS2/BDNF/BIN1/CAPG/CAV1/CDH4/CFL1/CORO1B/CREB1/DLG1/DOCK4/DPYSL2/EDN1/F2R/F2RL1/FCHSD1/FER/GBA2/GCLM/GSK3B/GSN/HMGCR/HRH1/HTR1D/IFRD1/ITGA1/KDM1A/LATS1/LIMK1/MACF1/MAP1B/MEGF8/MKKS/MSN/MYADM/NCK1/NRP1/PICK1/PLEKHG2/PRR16/RAB3B/RAP1GAP2/RICTOR/RPTOR/SEMA3A/SEMA5A/SPIRE1/SPTBN2/TWF2/VAV2/WNT5A	62
GO:0032388	positive regulation of intracellular transport	34/1606	203/17913	0.000274479	0.00918097	0.00730751	ABLIM3/ATG13/BAG3/BCAP31/CDH1/CDH3/CIB1/DAB2/DHX9/ECT2/EDEM1/GAS6/GSK3A/GSK3B/HDAC3/IL1B/KHDRBS1/LEPROT/MAVS/MSN/NEDD4/NUMA1/PPM1A/PRKAA1/PRNP/PTPN23/RBM22/SMAD3/STOM/TM9SF4/TPR/UNC13B/USP36/XPO4	34
GO:0043616	keratinocyte proliferation	12/1606	43/17913	0.000285449	0.00924085	0.00735517	AREG/CASK/CDH13/CDH3/EFNB2/EREG/IRF6/KLF9/MED1/TP63/ZFP36/ZFP36L1	12
GO:0006914	autophagy	65/1606	471/17913	0.000303025	0.00931317	0.00741274	ABL1/ACBD5/ADRB2/AMBRA1/ANXA7/ARSB/ATG13/ATG2A/ATG7/ATP13A2/ATP6V0A1/ATP6V0A2/ATP6V0E1/ATP6V1B2/ATP6V1G1/BAG3/BECN1/BNIP3L/CALCOCO2/CLEC16A/CSNK2B/DAPK1/EIF2AK4/EVA1A/EXOC8/FYCO1/GABARAP/GOLGA2/GSK3A/GSK3B/HGS/HIF1A/HK2/KAT5/KAT8/KDM4A/LAMTOR1/MTMR3/NAMPT/NEDD4/PLEKHM1/PLK2/PRKAA1/PRKAG2/RAB1B/RPTOR/SIRT1/SLC38A9/SMURF1/STAT3/SUPT5H/TBC1D14/TBK1/TICAM1/TRIM8/USP33/USP36/VCP/VMP1/VPS16/VPS25/VPS39…	65
GO:0001101	response to acid chemical	49/1606	330/17913	0.000306142	0.00935919	0.00744936	ABCA1/ACACA/ALAD/AQP3/ASXL1/ATG7/ATP2B4/BCL2L1/CAPN2/CAT/CEBPB/CFL1/COL18A1/COL4A1/COL6A1/CPEB4/CREB1/DHODH/DUSP1/EDN1/EEF2/FZD7/GCLM/GNPAT/GSN/GSS/IRS1/ITGA2/LAMTOR1/MICB/NEURL1/PCNA/PDGFB/PDGFC/PRKAA1/PTN/RARA/RELA/RPTOR/RXRA/SIX1/SLC38A9/SOX9/SPARC/TWF2/WNT5A/WNT5B/XRCC5/ZNF35	49
GO:0060560	developmental growth involved in morphogenesis	35/1606	214/17913	0.000357814	0.0104829	0.00834378	ABL1/ADNP/ALCAM/ANAPC2/AREG/BDNF/BIN3/CDH4/CPNE1/DDR1/DPYSL2/EIF2AK4/GSK3B/IFRD1/LAMB2/LHX1/LIMK1/MACF1/MAP1B/MED1/MEGF8/NEDD4L/NIN/NRP1/POSTN/SEMA3A/SEMA5A/SIRT6/SIX1/SIX4/SMURF1/SOX9/TWF2/VCL/WNT5A	35
GO:0007050	cell cycle arrest	37/1606	231/17913	0.000375185	0.0107852	0.00858435	ABL1/APBB2/BIN1/CALR/CDK6/CDK9/CDKN2A/CDKN2B/CNOT11/CNOT3/CNOT6L/DUSP1/E2F8/EIF2AK4/GADD45GIP1/GAS6/HBP1/IRF1/IRF6/LAMTOR1/MYC/NKX3-1/PCBP4/PCNA/PLK2/PPM1A/PRKAA1/PRKAG2/PRNP/RPTOR/RRP8/SLC38A9/SMAD3/SOX4/TGFB2/UHMK1/WDR6	37
GO:0032886	regulation of microtubule-based process	33/1606	199/17913	0.000403041	0.010975	0.00873548	ABL1/AKAP9/ATAT1/BBS2/CEP250/CHMP1B/CIB1/DIAPH1/FSD1/GBA2/GSK3B/HNRNPU/HSPA1A/KAT2A/KIF18A/LAMP1/MACF1/MAP1B/MKKS/NAV3/NEK2/NIN/NUMA1/PHLDB2/PLK2/PRKAA1/RBM14/SKA1/SKA2/TPR/TRAF3IP1/TRIM37/VPS4B	33
GO:0001558	regulation of cell growth	56/1606	396/17913	0.00042077	0.0112037	0.00891751	ABL1/ADIPOR2/ADNP/ANAPC2/APBB2/ARHGEF11/BCAR1/BDNF/BTG1/CCAR2/CCDC85B/CDH4/CDKN2A/CDKN2AIP/CIB1/DCBLD2/DDR1/DDX39B/DPYSL2/EDN1/EXOSC2/EXOSC9/FHL1/GSK3A/GSK3B/HSPA1A/IFRD1/IGFBP4/ING1/LAMTOR1/LIMK1/MACF1/MAP1B/MAP2K5/MEGF8/NAIF1/NEDD4L/NRP1/OGFR/PAK4/RGS4/RPTOR/SEMA3A/SEMA5A/SERPINE2/SGK1/SIRT1/SMAD3/SMURF1/SOCS2/SPOCK1/ST7L/TCHP/TGFB2/TWF2/WNT5A	56
GO:0035148	tube formation	26/1606	144/17913	0.000427764	0.0113377	0.00902414	ABL1/BCL10/CFL1/DEAF1/DLC1/FZD2/GATA3/HIF1A/KAT2A/MKS1/MTHFD1L/NOG/PAX8/RARA/SDCCAG8/SETD2/SIX1/SIX4/SOX4/SOX9/STK4/SUFU/TGFB2/TGM2/TULP3/WNT5A	26
GO:1903706	regulation of hemopoiesis	64/1606	468/17913	0.000430681	0.0113629	0.0090442	ABL1/ADA/AP3B1/ASH2L/CA2/CASP8/CDK6/CEBPB/CIB1/CREB1/CUL4A/DPF2/EIF2AK2/EIF6/ETS1/FNIP1/GAS6/GATA3/HIF1A/HLA-G/HSPA1A/IRF1/JAG1/JUN/KAT2A/LGALS9/LIF/MALT1/MED1/MYC/MYSM1/NCAPG2/NFE2L2/NRARP/PAF1/PCID2/PRKCA/PSMB7/PSMC4/PSMD13/PSMD8/PSMD9/PSME3/PSMF1/PTN/PTPN2/PURB/RARA/RIPK1/RUNX1/SART1/SETD1A/SH3RF1/SMAD7/SOCS5/STAT3/TOX/TRIB1/UBASH3B/WDR5/ZFP36/ZFP36L1/ZMIZ1/ZNF675	64
GO:0001763	morphogenesis of a branching structure	32/1606	192/17913	0.000446984	0.0116863	0.00930161	ABL1/AREG/CLIC4/COL4A1/DDR1/DLG1/EDN1/ENG/ESRP2/FGF2/FRS2/LAMA5/LHX1/MED1/MKS1/MYC/NKX3-1/NOG/NRP1/PAX8/RXRA/SEMA3A/SETD2/SIRT6/SIX1/SIX4/SOX9/STK4/TACSTD2/TGM2/TP63/WNT5A	32
GO:0043254	regulation of protein complex assembly	57/1606	409/17913	0.000542776	0.0133454	0.0106221	ABCA1/ABL1/AKAP9/ANKRA2/ARF6/ARHGAP18/ARPC5/ATAT1/ATF7IP/BIN1/CAPG/CNOT6L/CORO1B/CREB1/CUL4A/CUL4B/DDB2/DLG1/DNAJC15/EIF2AK2/EIF4EBP1/FBLIM1/FCHSD1/FER/FNIP1/FOSL1/G3BP1/GBA2/GSK3B/GSN/GTF2H4/HSPA1A/JUN/LATS1/MAP1B/MKKS/MSN/MYADM/NAV3/NCK1/NCLN/NIN/NUMA1/PICK1/PLEKHG2/PPM1A/PRKAA1/PTGER4/RHOC/RICTOR/SPIRE1/SPTBN2/TAF7/TRAF3IP1/TWF2/UNC13B/VCP	57
GO:0003205	cardiac chamber development	29/1606	170/17913	0.000549221	0.0133899	0.0106576	ADAMTS6/EGLN1/ENG/FKBP1A/FRS2/FZD2/GATA3/GSK3A/HEG1/HIF1A/JAG1/LUZP1/MED1/MKS1/NOG/NRG1/NRP1/PARVA/PAX8/PTCD2/RARA/RXRA/SMAD7/SNX17/SOX4/SUFU/TGFB2/TPM1/WNT5A	29
GO:0045926	negative regulation of growth	38/1606	244/17913	0.000552869	0.0134222	0.0106833	ADIPOR2/ADRB2/APBB2/BBS2/BTG1/CCAR2/CCDC85B/CDKN2A/CDKN2AIP/DCBLD2/FHL1/GSK3A/HIF1A/HSPA1A/IFRD1/ING1/MT1E/MT1F/MT1G/MT1M/MT1X/MT2A/NAIF1/NOG/NRP1/RGS4/RIPK1/SEMA5A/SERPINE2/SIRT1/SMAD3/SOCS2/ST7L/STC2/STK4/TCHP/TGFB2/WNT5A	38
GO:0002367	cytokine production involved in immune response	20/1606	101/17913	0.00056804	0.0136188	0.0108398	BCL10/CD55/CUEDC2/DLG1/F2RL1/GAS6/GATA3/HLA-E/HLA-G/IL1B/IL6/MALT1/MAVS/RAET1G/SIRT1/SMAD7/TGFB2/TICAM1/TRAF2/WNT5A	20
GO:0007569	cell aging	22/1606	116/17913	0.000576508	0.0137647	0.0109559	ABL1/AKT3/ARNTL/CALR/CDK6/CDKN2A/CDKN2B/ENG/HLA-G/KAT6A/LIMS1/MME/NAMPT/NEK6/PLK2/RBL1/ROMO1/SIRT1/SMC5/TP63/ZMIZ1/ZNF277	22
GO:0002831	regulation of response to biotic stimulus	25/1606	139/17913	0.000580026	0.0137917	0.0109774	ANKRD17/CACTIN/CD274/CD55/DHX58/DHX9/EIF2AK4/F2RL1/GRN/IFIT1/IL1B/MAPKBP1/MAVS/MICB/NFKBIL1/NPLOC4/PRKCA/SASH1/SIGIRR/TBK1/TNFAIP3/TRAF3IP1/TRIB1/TRIM44/UNC13B	25
GO:0051236	establishment of RNA localization	30/1606	179/17913	0.000603221	0.0140605	0.0111914	AHCTF1/DDX39B/DHX9/FLOT1/GLE1/HNRNPA3/HNRNPU/IGF2BP2/KHDRBS1/MAGOH/MCM3AP/NUP188/NUP214/NUP43/NUP93/NXF1/NXT1/QKI/RANBP2/SETD2/SMG7/SRRM1/SRSF5/THOC5/TPR/U2AF2/UPF2/UPF3A/ZFP36/ZFP36L1	30
GO:1900182	positive regulation of protein localization to nucleus	16/1606	74/17913	0.000726804	0.0157885	0.0125667	BAG3/CARD10/CCT2/CCT4/CCT8/CDH1/CDK5RAP3/ECT2/HDAC3/LIF/MAVS/PINX1/RBM22/SMAD3/TPR/TRIM8	16
GO:0051092	positive regulation of NF-kappaB transcription factor activity	26/1606	149/17913	0.000731849	0.0157885	0.0125667	BCL10/CAT/CAV1/CFLAR/CIB1/DHX9/EIF2AK2/ERC1/FER/FLOT1/HSPA1A/IL1B/IL1RAP/LGALS9/MALT1/RELA/RIPK1/RPS6KA5/STAT3/TICAM1/TRAF2/TRIM37/TRIM8/UBC/UBE2N/WNT5A	26
GO:0090184	positive regulation of kidney development	11/1606	41/17913	0.000733123	0.0157885	0.0125667	CFLAR/GATA3/LHX1/LIF/MYC/NOG/PAX8/PDGFB/SIX1/SIX4/SOX9	11
GO:0048524	positive regulation of viral process	20/1606	103/17913	0.000737781	0.0157885	0.0125667	CAV2/CDK9/CFL1/CHD1/DHX9/GTF2F2/IFIT1/JUN/KPNA6/LGALS9/PABPC1/PC/POLR2C/POLR2L/PPIA/PPIE/STOM/SUPT5H/TOP2A/VPS4B	20
GO:0030010	establishment of cell polarity	23/1606	126/17913	0.000764058	0.0161712	0.0128713	ARF6/ARHGEF11/CFL1/CYTH1/CYTH3/DOCK2/FRMD4A/GATA3/GSK3B/GSN/KRIT1/MAP1B/MSN/MYO18A/NUMA1/PARD3/PAX6/RAP1B/RICTOR/SDCCAG8/SIPA1L3/SPDL1/WNT5A	23
GO:0043901	negative regulation of multi-organism process	30/1606	182/17913	0.000798773	0.0167221	0.0133098	ADA/BANF1/CACTIN/CALR/DHX58/EIF2AK2/EIF2AK4/GSN/IFIT1/IFITM1/IFITM2/IFITM3/JUN/MAPKBP1/MAVS/MICB/MORC2/MPHOSPH8/NFKBIL1/NPLOC4/PTX3/SIGIRR/TIMP1/TNFAIP3/TNIP1/TRAF3IP1/TRIB1/TRIM26/TRIM8/ZFP36	30
GO:0009314	response to radiation	59/1606	435/17913	0.000868196	0.0177171	0.0141018	ACTR5/ALAD/ATF4/B4GALT2/BCL2L1/BCL3/BHLHE40/CAT/CCAR2/CREB1/CUL4B/DDB2/DEAF1/DTL/DUSP1/ECT2/EIF2AK4/FANCG/FIGNL1/GATA3/GNAQ/HIF1A/HMGCR/HRH1/INTS7/KAT5/KDM1A/MAP4K3/MEN1/METAP2/MME/MSH6/MYC/NAMPT/NEDD4/NETO1/NMT2/PCNA/POLB/POLG/POLK/PPM1D/PPP1CB/PRKAA1/PTN/RAD9A/RBM4/RBM4B/RELA/REV1/RHNO1/RIC8A/RRM1/SIRT1/SLC1A3/SPRTN/SYNPO/TIPIN/XRCC5	59
GO:0048588	developmental cell growth	34/1606	216/17913	0.000869438	0.0177171	0.0141018	ABL1/ADNP/ALCAM/ANAPC2/BDNF/CDH4/CPNE1/DDR1/DDX39B/DPYSL2/EDN1/EIF2AK4/GSK3A/GSK3B/IFRD1/LAMB2/LIMK1/MACF1/MAP1B/MEGF8/NEDD4L/NIN/NRP1/PDLIM5/POSTN/RGS4/SEMA3A/SEMA5A/SIRT6/SMURF1/SOX9/TWF2/VCL/WNT5A	34
GO:0050878	regulation of body fluid levels	66/1606	499/17913	0.000871405	0.0177171	0.0141018	ACTB/ADA/ANXA7/AP3B1/AQP3/BLOC1S3/C1GALT1C1/CAPZA1/CAV1/CD59/CREB1/DDR1/DGKZ/DHODH/DOCK1/EDN1/ELOVL1/F2R/F2RL1/F3/FIBP/FLI1/GAS6/GATA3/GNA15/GNAQ/HEG1/HIF1A/HK2/IL6/IRF1/ITGA2/ITPK1/KDM1A/MAFF/MED1/MYL12A/MYO5B/NCOR2/NEURL1/NFE2L2/OXTR/PABPC4/PDGFB/PEAR1/PLAT/PLAU/PRKAR1A/PRKAR2B/PRKCA/RAD51C/SERPINB2/SERPINE2/SLC22A4/SOCS2/STAT5A/STXBP3/TFPI/TFPI2/TP63/TYRO3/UBASH3B/UGCG/VAV2/VCL/WNK4	66
GO:0060759	regulation of response to cytokine stimulus	30/1606	183/17913	0.000875277	0.0177171	0.0141018	CACTIN/CASP8/CAV1/CPNE1/DHX9/EDN1/F2RL1/GAS6/HIF1A/HSPA1A/IL1RN/IL6/MAP2K5/MAVS/MED1/NLRC5/OTUD4/PTPN1/PTPN2/RIPK1/RUNX1/SIGIRR/TAX1BP1/TBK1/TNFAIP3/TRAF2/TRIM44/VRK2/WNT5A/ZNF675	30
GO:1905332	positive regulation of morphogenesis of an epithelium	10/1606	36/17913	0.000944054	0.0184907	0.0147175	ABL1/GATA3/LHX1/LIF/NOG/PAX8/SIRT6/SIX1/SIX4/SOX9	10
GO:0031668	cellular response to extracellular stimulus	38/1606	251/17913	0.000955451	0.0186395	0.014836	ADNP/AMBRA1/AQP3/ATF3/ATF4/ATG7/ATP2B1/BECN1/CDKN2B/CLEC16A/CPEB4/CYP24A1/DNAJC15/EIF2AK2/EIF2AK4/FADS1/FAS/FNIP1/FOSL1/GAS6/JUN/MED1/MTMR3/NAMPT/NFE2L2/NUAK2/PICK1/POSTN/PPM1D/PRKAA1/PTN/RPTOR/RRP8/SIRT1/SRD5A1/SZT2/USP33/WIPI1	38
GO:0032623	interleukin-2 production	14/1606	62/17913	0.000975967	0.0187861	0.0149526	ABL1/GATA3/IL1A/IL1B/IL1RAP/KAT5/MALT1/NAV3/PRNP/RUNX1/STOML2/TNFAIP3/TRAF2/ZFP36	14
GO:0003279	cardiac septum development	21/1606	113/17913	0.00100017	0.0188871	0.015033	ADAMTS6/EGLN1/ENG/FRS2/FZD2/GATA3/HEG1/JAG1/LUZP1/MKS1/NOG/NRP1/PARVA/PAX8/RARA/SMAD7/SNX17/SOX4/SUFU/TGFB2/WNT5A	21
GO:0010810	regulation of cell-substrate adhesion	32/1606	201/17913	0.00100025	0.0188871	0.015033	ABI3BP/ABL1/ACTN4/ARHGEF7/CALR/CASK/CDH13/CDK6/CDKN2A/CIB1/COL8A1/DLC1/DOCK1/FZD7/GSK3B/JAG1/LIMS1/MACF1/MAP4K4/MEN1/MYADM/NEDD9/NRP1/PHLDB2/PLAU/POSTN/PTN/RELL2/SMAD3/SPOCK1/TACSTD2/UTRN	32
GO:0003206	cardiac chamber morphogenesis	23/1606	129/17913	0.00106701	0.0198876	0.0158294	EGLN1/ENG/FKBP1A/FZD2/GATA3/GSK3A/HEG1/HIF1A/JAG1/MED1/MKS1/NOG/NRG1/NRP1/PARVA/PTCD2/RARA/RXRA/SMAD7/SOX4/TGFB2/TPM1/WNT5A	23
GO:0031664	regulation of lipopolysaccharide-mediated signaling pathway	8/1606	25/17913	0.00110444	0.0203881	0.0162277	CACTIN/CD55/NFKBIL1/PRKCA/SASH1/SIGIRR/TNFAIP3/TRIB1	8
GO:0051875	pigment granule localization	8/1606	25/17913	0.00110444	0.0203881	0.0162277	BBS2/BLOC1S3/BLOC1S5/BLOC1S6/CDH3/MKKS/MLPH/RAB17	8
GO:0034405	response to fluid shear stress	10/1606	37/17913	0.00119107	0.020867	0.0166089	ABCA1/ADAM9/CA2/ETS1/HDAC3/MAP2K5/NFE2L2/SMAD7/SOCS5/TFPI2	10
GO:1901976	regulation of cell cycle checkpoint	9/1606	31/17913	0.00119467	0.020867	0.0166089	ANAPC15/CCAR2/CUL4A/DDX39B/DUSP1/PCID2/PPP1R10/THOC5/TPR	9
GO:0001818	negative regulation of cytokine production	42/1606	290/17913	0.00131031	0.0223333	0.017776	ABCD1/APPL2/ASB1/ATP2B1/BCL3/CACTIN/CD200/CD274/CDH3/CHID1/CUEDC2/DHX58/F2RL1/GAS6/GATA3/IL6/KAT5/LGALS9/MAP2K5/MAPKBP1/MAVS/NAV3/NFKBIL1/NLRC5/NPLOC4/PDCD1LG2/PRNP/PTGER4/RARA/RELB/RPS6KA5/SERPINB1/SIGIRR/SMAD7/SOCS5/TAX1BP1/TBK1/TGFB2/TIA1/TNFAIP3/TRAF3IP1/ZFP36	42
GO:0007093	mitotic cell cycle checkpoint	25/1606	147/17913	0.00133762	0.0225329	0.0179349	ANAPC15/BCL2L1/CDC20/CDK5RAP3/CDKN2B/CNOT11/CNOT3/CNOT6L/DLG1/DUSP1/E2F8/IK/MDC1/PCBP4/PCID2/PCNA/PLK2/PPP1R10/PSMG2/SOX4/SPDL1/SYF2/TIPIN/TPR/ZWILCH	25
GO:0051983	regulation of chromosome segregation	18/1606	93/17913	0.00138089	0.0231942	0.0184612	ANAPC15/BECN1/CDC20/CDC6/DUSP1/ECT2/HNRNPU/IK/NEK2/NEK6/NUMA1/PCID2/PSMG2/RAD18/RMI2/SMC5/SPDL1/TPR	18
GO:1903829	positive regulation of cellular protein localization	45/1606	318/17913	0.00145416	0.0239377	0.019053	ABLIM3/ACSL3/ARF6/ATG13/BAG3/BCAP31/CARD10/CASP8/CCT2/CCT4/CCT8/CDH1/CDK5RAP3/CEP250/CIB1/CROCC/DLG1/ECT2/EDEM1/GAS6/GSK3A/GSK3B/HDAC3/IL1B/LEPROT/LIF/MAVS/MSN/NUMA1/PINX1/PPM1A/PRKAA1/PRNP/PTN/RBM22/SMAD3/SNX33/STOM/TM9SF4/TP63/TPR/TRIM8/USP36/XPO4/YWHAB	45
GO:0045992	negative regulation of embryonic development	8/1606	26/17913	0.00147124	0.0239459	0.0190595	COL5A1/FZD7/GATA3/NRARP/SUFU/TRAF3IP1/TULP3/WNT5A	8
GO:0051091	positive regulation of DNA-binding transcription factor activity	38/1606	257/17913	0.00148618	0.0239545	0.0190664	ANXA3/BCL10/CAT/CAV1/CD200/CFLAR/CIB1/DHX9/EDN1/EIF2AK2/ERC1/FER/FLOT1/FOSL1/FZD2/HIPK2/HSPA1A/IL1B/IL1RAP/IL6/KDM1A/LGALS9/MALT1/MAVS/NKX3-1/RELA/RIPK1/RPS6KA5/SMAD3/STAT3/TICAM1/TRAF2/TRIM26/TRIM37/TRIM8/UBC/UBE2N/WNT5A	38
GO:0042769	DNA damage response, detection of DNA damage	10/1606	38/17913	0.00148835	0.0239545	0.0190664	CUL4A/CUL4B/DTL/PCNA/POLD2/POLD4/RAD18/RFC2/SOX4/UBC	10
GO:0022411	cellular component disassembly	64/1606	492/17913	0.00157211	0.0248117	0.0197486	ADRB2/AMBRA1/ATG7/ATP13A2/BECN1/BNIP3L/CALCOCO2/CAPG/CAPN2/CAV1/CD44/CDK5RAP3/CFL1/CHMP1B/CHMP7/CIB1/CLEC16A/CTSL/DDR1/DEDD2/ETS1/EXOC8/F2RL1/FLOT1/FYCO1/FZD2/GABARAP/GADD45GIP1/GOLGA2/GSK3A/GSK3B/GSN/HIF1A/HK2/IGF1R/IL6/KIF18A/LAMC1/MAP1B/MICAL2/MRPL10/MRPL11/MRPL33/MRPL39/MRPS12/MRPS22/MYC/NAV3/NEK6/PRKCA/SEMA5A/SH3GL1/SH3PXD2B/SMARCD2/SMURF1/SPTBN2/TIMP1/TIMP2/TOP2A/TWF2/USP36/VCP/VPS16/VPS4B	64
GO:1904018	positive regulation of vasculature development	35/1606	232/17913	0.00157798	0.0248117	0.0197486	ABL1/AKT3/ANXA3/BTG1/CCBE1/CFLAR/CIB1/DDAH1/EFNB2/ENG/ETS1/F3/FGF2/FGFBP1/GRN/HIF1A/HIPK2/HK2/IL1A/IL1B/NFE2L2/NRP1/PAK4/PDGFB/PLK2/PRKCA/RUNX1/SASH1/SEMA5A/SIRT1/SIRT6/STAT3/STIM1/VEGFC/WNT5A	35
GO:0031570	DNA integrity checkpoint	24/1606	141/17913	0.00163208	0.0253499	0.020177	CCAR2/CDC6/CDK5RAP3/CEP63/CNOT11/CNOT3/CNOT6L/CUL4A/DDX39B/DTL/E2F8/EIF2AK4/INTS7/MDC1/PCBP4/PCNA/PLK2/PPP1R10/RAD9A/RHNO1/SOX4/SYF2/THOC5/TIPIN	24
GO:1903708	positive regulation of hemopoiesis	29/1606	182/17913	0.00165895	0.0256337	0.0204029	ADA/AP3B1/CA2/CASP8/CREB1/ETS1/GAS6/GATA3/HIF1A/HLA-G/HSPA1A/JAG1/JUN/LGALS9/LIF/MALT1/MED1/PCID2/PRKCA/RARA/RIPK1/RUNX1/SART1/SOCS5/STAT3/TOX/TRIB1/ZFP36L1/ZMIZ1	29
GO:0010256	endomembrane system organization	50/1606	365/17913	0.00167304	0.0256337	0.0204029	ABCA1/ABCD1/AKAP9/ALS2/ANO9/ARHGAP21/ARHGEF7/BAG6/BANF1/BIN1/BLOC1S3/BNIP1/CAV1/CAV2/CHMP1B/CHMP7/COG2/COG3/COL4A3BP/COL5A1/CREB1/EXOC8/F2R/FAM160A2/FLOT1/GCC2/GOLGA2/GSN/HGS/LAMTOR1/MAP2K2/MYO18A/NEK6/NPLOC4/NUP93/PLSCR4/PPP2R2A/PRKCA/SEC16A/SEC23IP/SERPINE2/SH3TC2/SNX33/TGFB2/TLCD1/TRAPPC11/UGCG/USP6NL/VPS25/VPS4B	50
GO:0090316	positive regulation of intracellular protein transport	25/1606	150/17913	0.00178826	0.0267683	0.021306	ABLIM3/ATG13/BAG3/BCAP31/CDH1/CIB1/ECT2/EDEM1/GAS6/GSK3A/GSK3B/HDAC3/IL1B/LEPROT/MAVS/PPM1A/PRKAA1/PRNP/RBM22/SMAD3/STOM/TM9SF4/TPR/USP36/XPO4	25
GO:0007566	embryo implantation	12/1606	52/17913	0.00180512	0.0268815	0.0213961	CALR/DDR1/IL1B/LIF/POLR1B/RPL29/RXRA/SMURF2/STC1/STC2/TIMP1/VMP1	12
GO:0044849	estrous cycle	6/1606	16/17913	0.00187108	0.0273008	0.0217298	ADNP/ETS1/NCOR2/OXTR/PCNA/PTN	6
GO:0009615	response to virus	45/1606	323/17913	0.00198932	0.0285829	0.0227503	ANKRD17/ATG7/BANF1/BCL2L1/BCL3/BECN1/BNIP3L/CCDC130/CDK6/CFL1/DHX58/DHX9/EIF2AK2/EIF2AK4/F2RL1/FOSL1/G3BP1/GATA3/IFI44/IFIT1/IFIT2/IFIT3/IFITM1/IFITM2/IFITM3/IL1B/IL6/IRF1/IVNS1ABP/LGALS9/MAP3K14/MAVS/MICA/MICB/NLRC5/NPLOC4/POLR3A/RELA/SERINC3/SETD2/TBK1/TICAM1/TNFAIP3/TRAF3IP1/TRIM44	45
GO:0032970	regulation of actin filament-based process	47/1606	341/17913	0.00199852	0.0285829	0.0227503	ABL1/AKAP9/ARF6/ARHGAP18/ARHGEF19/ARPC5/BIN1/CAPG/CAV1/CFL1/CORO1B/DLC1/DLG1/ECT2/EDN1/F2RL1/FCHSD1/FER/FRMD6/GBA2/GSN/ID1/LATS1/LIMK1/LPAR1/MKKS/MYADM/NCK1/NRP1/PHLDB2/PICK1/PLEKHG2/PPFIA1/PTGER4/RGS4/RHOC/RHOQ/RICTOR/SEMA5A/SH3PXD2B/SMAD3/SPIRE1/SPTBN2/STC1/TACSTD2/TPM1/TWF2	47
GO:0006984	ER-nucleus signaling pathway	11/1606	46/17913	0.00204206	0.0291334	0.0231884	ATF3/ATF4/ATF6/CALR/GSK3B/HERPUD1/NCK1/NFE2L2/PTPN1/PTPN2/SCAP	11
GO:0009895	negative regulation of catabolic process	41/1606	288/17913	0.00205832	0.029293	0.0233155	ALAD/ANGEL2/ATG7/ATP13A2/ATP2B4/ATRAID/BAG6/BECN1/CCAR2/CDK5RAP3/CLEC16A/DHX9/GOLGA2/GSK3A/HIPK2/HMGCR/HNRNPU/IL1B/KDM4A/MARCH7/NAMPT/NRG1/PABPC1/PRKAA1/PSMF1/RELA/RGP1/RPL11/SERPINE2/SIRT6/SMAD3/STAT3/STYX/SUFU/TBC1D14/TIMP1/TRIM39/UBE2G2/USP36/WDR6/ZFP36	41
GO:0030968	endoplasmic reticulum unfolded protein response	20/1606	112/17913	0.00214899	0.0304335	0.0242233	ARFGAP1/ATF3/ATF4/ATF6/CALR/CDK5RAP3/CREB3/CREB3L1/EDEM1/EIF2AK2/GSK3A/HERPUD1/NCK1/NFE2L2/PTPN1/PTPN2/STC2/VCP/WIPI1/YIF1A	20
GO:0042089	cytokine biosynthetic process	21/1606	120/17913	0.00218458	0.0307117	0.0244447	ASB1/BCL10/BCL3/CEBPB/EREG/GATA3/IGF2BP2/IL1A/IL1B/IL1RAP/IL6/IRF1/MAP2K5/RELA/SIGIRR/STAT3/TBK1/TIA1/TICAM1/WNT5A/ZFP36	21
GO:2000773	negative regulation of cellular senescence	7/1606	22/17913	0.00234447	0.0321766	0.0256107	ABL1/AKT3/CDK6/NAMPT/PLK2/RBL1/SIRT1	7
GO:0032922	circadian regulation of gene expression	13/1606	61/17913	0.00254381	0.0336341	0.0267708	ARNTL/ATF4/BHLHE40/CSNK1E/HDAC3/HNRNPU/KDM2A/NAMPT/NPAS2/PPP1CB/RBM4B/RELB/SIRT1	13
GO:0045787	positive regulation of cell cycle	50/1606	373/17913	0.00263696	0.034239	0.0272523	ABL1/ANKRD17/BECN1/CALR/CDC25B/CDC6/CDK9/CNOT11/CNOT3/CNOT6L/CSPP1/CUL4A/CUL4B/DDX39B/DTL/E2F8/ECT2/EDN1/EIF4EBP1/EPGN/EREG/FOSL1/HNRNPU/IL1A/IL1B/MED1/NKX3-1/NUMA1/PAF1/PCBP4/PCID2/PCNA/PDGFB/PLK2/PPP1R10/PRKCA/RAD51C/RARA/RHNO1/RPS6KB1/RPTOR/RRP8/SMC5/SOX4/TGFA/TGFB2/THOC5/TPR/VPS4B/WNT5A	50
GO:2000009	negative regulation of protein localization to cell surface	5/1606	12/17913	0.00266365	0.0344062	0.0273853	ARF6/GOPC/LEPROT/NEDD4L/SNX33	5
GO:0043433	negative regulation of DNA-binding transcription factor activity	27/1606	171/17913	0.0026834	0.0344423	0.027414	BHLHE40/BRMS1/CACTIN/CAT/CD200/CDK5RAP3/CDKN2A/EGLN1/EIF2AK4/GAS6/ID1/KDM1A/MAP2K5/MEN1/NFKBIL1/NLRC5/PRNP/RNF2/SIGIRR/SIRT1/SMAD7/SUFU/TAX1BP1/TNFAIP3/TRIB1/TRIM37/ZNF675	27
GO:0051781	positive regulation of cell division	16/1606	84/17913	0.00294562	0.0361867	0.0288025	CAT/CDC25B/CDC6/CSPP1/ECT2/EREG/FGF2/IL1A/IL1B/NKX3-1/PDGFB/PDGFC/PTN/TGFA/TGFB2/VEGFC	16
GO:0008360	regulation of cell shape	21/1606	124/17913	0.00328486	0.0380371	0.0302753	ANXA7/ARHGAP18/BAMBI/CFDP1/DIAPH1/DLC1/DLG1/FAM171A1/FBLIM1/FERMT2/FGD6/FMNL1/HEXB/LIMD1/LPAR1/MKLN1/MSN/PARVA/PTN/SH3KBP1/TPM1	21
GO:0048199	vesicle targeting, to, from or within Golgi	14/1606	70/17913	0.00330123	0.038149	0.0303644	ANKRD28/AREG/BET1/CD59/COL7A1/GOLGA2/MCFD2/RAB1B/SEC16A/SEC23IP/SEC24C/TGFA/TRAPPC10/WIPI1	14
GO:0006979	response to oxidative stress	57/1606	442/17913	0.00332473	0.0382909	0.0304773	ABCD1/ABL1/ADA/ADAM9/ALAD/ALS2/AREG/ARNTL/ATF4/ATG7/ATP13A2/BECN1/CAPN2/CAT/CCNA2/CFLAR/CYGB/DAPK1/DUSP1/ECT2/EDN1/EEF2/EGLN1/EPAS1/ETS1/FER/FOSL1/GCLM/GPX3/GSS/HIF1A/HSPA1A/IL6/JUN/MAPKAP1/MICB/NDUFA12/NFE2L2/NUDT2/PCNA/PPIF/PRDX6/PRKAA1/PRNP/RELA/RIPK1/ROMO1/SIRT1/SLC23A2/STC2/SZT2/TNFAIP3/TPM1/TRAF2/TXNRD1/VRK2/ZNF277	57
GO:0198738	cell-cell signaling by wnt	63/1606	500/17913	0.00361378	0.0411032	0.0327157	ABL1/AMOTL1/AP2A2/ARHGEF19/ARNTL/BAMBI/BICC1/CAV1/CCAR2/CDH2/CDH3/CSNK1E/CSNK2B/DAB2/DKK3/FBXW11/FERMT2/FZD2/FZD7/G3BP1/GATA3/GID8/GNAQ/GSK3A/GSK3B/HBP1/IGFBP4/LATS1/LIMD1/LRRK1/MACF1/MBD2/MKS1/NOG/NRARP/PAF1/PPM1A/PRKAA1/PSMB7/PSMC4/PSMD13/PSMD8/PSMD9/PSME3/PSMF1/PTPN23/RUNX1/SEMA5A/SMAD3/SMURF1/SMURF2/SOX4/SOX9/STK4/TCF7L1/TGFB1I1/TLE1/TMEM237/UBC/VCP/WLS/WNT5A/WNT5B	63
GO:0071166	ribonucleoprotein complex localization	20/1606	117/17913	0.00363645	0.0412798	0.0328563	DDX39B/GLE1/MAGOH/MCM3AP/NUP188/NUP214/NUP43/NUP93/NXF1/NXT1/PRPF31/RANBP2/SETD2/SMG7/SRRM1/SRSF5/THOC5/TPR/U2AF2/UPF2	20
GO:0048145	regulation of fibroblast proliferation	16/1606	86/17913	0.00376226	0.0418851	0.0333381	BMI1/CCNA2/CDC6/CDK6/CREB1/DHX9/EREG/FOSL2/GAS6/JUN/MYC/PDGFB/PDGFC/SIRT6/WNT5A/ZMIZ1	16
GO:0032102	negative regulation of response to external stimulus	46/1606	343/17913	0.00377657	0.0419635	0.0334005	ABCD1/ADA/APPL2/BBS2/CACTIN/CASK/CD200/CHID1/CORO1B/CUEDC2/DHX58/DUSP1/EDN1/ETS1/FGF2/GATA3/GRN/HMGCR/INPP5F/MAPKBP1/MFHAS1/MICB/MKKS/NFKBIL1/NPLOC4/NRP1/NUCB2/PDGFB/PHLDB2/PLAT/PLAU/PTGER4/PTPN2/SEMA5A/SERPINB2/SERPINE2/SIGIRR/SMAD3/SOCS5/TFPI/TNFAIP3/TRAF3IP1/TRIB1/TYRO3/UBASH3B/WNT5A	46
GO:0048608	reproductive structure development	55/1606	426/17913	0.00378405	0.0419659	0.0334024	ADA/ADAM19/ASB1/BCL2L1/BPTF/CASP8/CEBPB/DLG1/DNAJB6/E2F8/EGLN1/EPAS1/EREG/FANCG/FOSL1/FRS2/GATA3/HIF1A/IMMP2L/KIF18A/LHX1/LIF/MED1/MEN1/MKKS/MME/NKX3-1/NOG/NR2F2/PDGFB/PHLDA2/PTN/PTX3/RARA/RNF38/RRM1/RXRA/SAFB2/SEMA3A/SERPINE2/SETD2/SF1/SIRT1/SIX4/SOX9/SRD5A1/STC1/STC2/STK4/TAF4/TGFB2/TP63/TYRO3/WNT5A/ZFP36L1	55
GO:0007162	negative regulation of cell adhesion	38/1606	271/17913	0.00380796	0.0421502	0.0335491	ABL1/ACTN4/CASK/CBLL1/CD274/CDH1/CDH13/CDKN2A/CEBPB/DLC1/DLG1/DUSP1/FZD7/HLA-G/IL1RN/IRF1/JAG1/LGALS9/MAP2K5/MAP4K4/MARCH7/MEN1/MYADM/NRARP/PDCD1LG2/PHLDB2/POSTN/PRKAR1A/PRNP/PTPN2/RUNX1/SEMA5A/SERPINE2/SMAD7/SOCS5/SPOCK1/TACSTD2/UBASH3B	38
GO:0031577	spindle checkpoint	8/1606	30/17913	0.00399158	0.0427953	0.0340625	ANAPC15/CDC20/DUSP1/IK/PCID2/PSMG2/SPDL1/TPR	8
GO:0031018	endocrine pancreas development	10/1606	43/17913	0.00399999	0.0427953	0.0340625	ARNTL/CDK6/GSK3A/GSK3B/IL6/MEN1/PAX6/SOX4/SOX9/WNT5A	10
GO:0031665	negative regulation of lipopolysaccharide-mediated signaling pathway	5/1606	13/17913	0.0040113	0.0427953	0.0340625	CACTIN/NFKBIL1/SIGIRR/TNFAIP3/TRIB1	5
GO:0007565	female pregnancy	29/1606	193/17913	0.00401713	0.0427953	0.0340625	ADIPOR2/CALR/CAPN2/DDR1/DHODH/ETS1/FOSL1/IL1B/ITGA2/KPNA6/LGALS9/LIF/MED1/MEN1/NAMPT/NR2F2/POLR1B/PSG2/PSG4/PSG5/PTN/RARA/RPL29/RXRA/SMURF2/STC1/STC2/TIMP1/VMP1	29
GO:0010811	positive regulation of cell-substrate adhesion	19/1606	110/17913	0.00401764	0.0427953	0.0340625	ABI3BP/ABL1/ARHGEF7/CALR/CDH13/CDK6/CIB1/COL8A1/DOCK1/GSK3B/LIMS1/MAP4K4/MYADM/NEDD9/NRP1/PTN/RELL2/SMAD3/UTRN	19
GO:0060148	positive regulation of posttranscriptional gene silencing	7/1606	24/17913	0.00405881	0.0427953	0.0340625	DDX5/DHX9/LIMD1/MAP2K2/RIPK1/STAT3/ZFP36	7
GO:0001892	embryonic placenta development	16/1606	87/17913	0.00423541	0.0441736	0.0351596	BPTF/CASP8/CEBPB/DNAJB6/E2F8/EGLN1/EPAS1/HIF1A/LIF/MED1/NR2F2/PDGFB/PHLDA2/SETD2/STK4/ZFP36L1	16
GO:1901861	regulation of muscle tissue development	24/1606	152/17913	0.00447893	0.0460485	0.0366519	ARNTL/CREB1/DDX39B/DDX5/EDN1/EFNB2/FGF2/FLOT1/FRS2/FZD7/GPC1/GSK3A/HMGCR/JPH2/KAT2A/NLN/NOG/NRG1/PRKAA1/RGS4/RIPK1/SIX1/SIX4/SMAD3	24
GO:0002218	activation of innate immune response	43/1606	319/17913	0.00454918	0.0462081	0.036779	ANKRD17/APPL2/BCL10/CACTIN/CASP8/CAV1/CTSL/DHX58/F2RL1/FBXW11/FLOT1/HSPA1A/IRF1/MALT1/MAP3K1/MAVS/MFHAS1/MUC16/NFKBIL1/NPLOC4/OTUD4/PSMB7/PSMC4/PSMD13/PSMD8/PSMD9/PSME3/PSMF1/PSPC1/RBM14/RELA/RELB/RIPK1/RPS6KA5/TBK1/TICAM1/TIFA/TNFAIP3/TNIP1/TYRO3/UBC/UBE2N/XRCC5	43
GO:1904888	cranial skeletal system development	13/1606	65/17913	0.00455044	0.0462081	0.036779	CHST11/LHX1/MEGF8/MTHFD1L/RUNX2/SETD2/SH3PXD2B/SIX1/SIX4/SMAD3/TGFB2/TP63/TULP3	13
GO:0031334	positive regulation of protein complex assembly	34/1606	239/17913	0.00476458	0.0474249	0.0377475	AKAP9/ARF6/ARPC5/ATAT1/BIN1/CNOT6L/CORO1B/CREB1/CUL4A/CUL4B/DDB2/DLG1/FCHSD1/FER/FNIP1/FOSL1/G3BP1/GSK3B/GSN/GTF2H4/HSPA1A/JUN/MAP1B/MSN/NAV3/NCK1/NIN/NUMA1/PICK1/RHOC/RICTOR/SPIRE1/UNC13B/VCP	34
GO:0034101	erythrocyte homeostasis	20/1606	120/17913	0.00488349	0.0482251	0.0383844	AMPD3/CDK6/DNASE2/EPAS1/ETS1/GATA3/HIF1A/HIPK2/HSPA1A/L3MBTL3/MED1/MFHAS1/NCAPG2/PTPN2/RPS14/SLC11A2/STAT3/TMEM14C/ZFP36/ZFP36L1	20
GO:0044766	multi-organism transport	14/1606	73/17913	0.00490764	0.0482251	0.0383844	CAV1/CAV2/DDX39B/IFIT1/KPNA6/NMT2/NUP188/NUP214/NUP43/NUP93/RANBP2/THOC5/TPR/UBC	14
GO:0002683	negative regulation of immune system process	57/1606	451/17913	0.00511169	0.0494729	0.0393775	ADA/BCL10/CACTIN/CD200/CD274/CD55/CD59/CDK6/CEBPB/CIB1/CUEDC2/CUL4A/DHX58/DLG1/DPF2/DUSP1/F2RL1/FER/GRN/HLA-E/HLA-G/IRF1/LGALS9/MARCH7/MFHAS1/MICA/MICB/MYC/NCAPG2/NFE2L2/NFKBIL1/NLRC5/NPLOC4/NRARP/OTUD4/PAF1/PDCD1LG2/PRKAR1A/PRNP/PTGER4/PTPN2/RARA/RUNX1/SERPINB9/SMAD7/SOCS5/SOX9/TGFB2/TICAM1/TNFAIP3/TRAF3IP1/TRIB1/TYRO3/UBASH3B/ZFP36/ZFP36L1/ZNF675	57
GO:0060740	prostate gland epithelium morphogenesis	7/1606	25/17913	0.00520773	0.0498183	0.0396525	FRS2/NKX3-1/NOG/RXRA/SOX9/TP63/WNT5A	7
