# Supplementary material for: FLI1 and FRA1 transcription factors drive the transcriptional regulatory networks characterizing muscle invasive bladder cancer
Source: Commun Biol. 2023 Feb 20;6:199. doi: 10.1038/s42003-023-04561-3 (PMC9941102; doi:10.1038/s42003-023-04561-3)
Supplement: Supplementary file 6 — Supplementary Data 4 [file 42003_2023_4561_MOESM6_ESM.xlsx]

## Sheet: Sayfa1
Gene Symbol		*** Transcription factors in NMIBC group target genes
KDM5B
PRR12
ZBED6
EPAS1
MXD1
NPAS2
SREBF1
FOS
FOSB
FOSL2
XBP1
KLF3
PRDM2
REPIN1
ZBTB7C
ZNF112
ZNF134
ZNF17
ZNF180
ZNF211
ZNF222
ZNF225
ZNF226
ZNF227
ZNF234
ZNF235
ZNF256
ZNF264
ZNF276
ZNF283
ZNF296
ZNF318
ZNF324B
ZNF416
ZNF417
ZNF446
ZNF460
ZNF487
ZNF513
ZNF514
ZNF518A
ZNF518B
ZNF526
ZNF543
ZNF548
ZNF552
ZNF574
ZNF576
ZNF586
ZNF587
ZNF710
ZNF746
ZNF775
ZNF776
ZNF777
ZNF805
ZBTB24
KMT2A
E2F1
FOXD4
FOXK2
FOXN3
GRHL2
GTF2I
DMBX1
HOMEZ
PBX3
PKNOX1
ARHGAP35
CARF
GPBP1L1
REXO4
LCOR
RELB
RUNX2
