# Supplementary material for: FLI1 and FRA1 transcription factors drive the transcriptional regulatory networks characterizing muscle invasive bladder cancer
Source: Commun Biol. 2023 Feb 20;6:199. doi: 10.1038/s42003-023-04561-3 (PMC9941102; doi:10.1038/s42003-023-04561-3)
Supplement: Supplementary file 7 — Supplementary Data 5 [file 42003_2023_4561_MOESM7_ESM.xlsx]

## Sheet: Sayfa1
Protein.IDs	Gene.names	iBAQ	iBAQ.FRA_R1	iBAQ.FRA_R2	iBAQ.noAB	Gene.names.1st	Uniprot.ID	logFC	P.Value	adj.P.Val	rank
P62314	SNRPD1	11080000	22.5996	22.1718	10.0408	SNRPD1	P62314	12.3448	2.68903e-06	0.000666177	133
P61978;P61978-2	HNRNPK	2763800	20.7791	19.8793	10.0408	HNRNPK	P61978	10.2883	1.38933e-05	0.000666177	275
P52565-2;P52565	ARHGDIA	2373800	19.8309	20.4588	10.0408	ARHGDIA	P52565	10.104	9.46341e-06	0.000666177	301
Q52LJ0-1;Q52LJ0	FAM98B	50555000	24.367	24.7843	14.5134	FAM98B	Q52LJ0	10.0623	7.20054e-06	0.000666177	36
Q09028-3;Q09028;Q09028-2;Q16576;Q16576-2;Q09028-4	RBBP4;RBBP7	2203000	20.0371	20.1042	10.0408	RBBP4	Q09028	10.0298	5.67783e-06	0.000666177	315
P32969	RPL9	21972000	23.1944	23.5594	13.418	RPL9	P32969	9.95893	7.13991e-06	0.000666177	80
Q9BRA2	TXNDC17	1976000	19.6538	20.1347	10.0408	TXNDC17	Q9BRA2	9.85343	8.63512e-06	0.000666177	329
P09012;P08579	SNRPA	2038300	19.4235	20.3486	10.0408	SNRPA	P09012	9.84521	1.80311e-05	0.000666177	324
Q9NPE3	NOP10	1878500	19.9779	19.6901	10.0408	NOP10	Q9NPE3	9.79314	7.19298e-06	0.000666177	340
Q92688-2;Q92688	ANP32B	1840300	19.709	19.9072	10.0408	ANP32B	Q92688	9.76726	6.82033e-06	0.000666177	343
P39687;O43423;O95626	ANP32A;ANP32C	1691900	19.7593	19.6176	10.0408	ANP32A	P39687	9.64761	7.03057e-06	0.000666177	359
Q15942;Q15942-2	ZYX	1745000	19.2923	20.073	10.0408	ZYX	Q15942	9.64179	1.53439e-05	0.000666177	354
Q8NDC0	MAPK1IP1L	1826300	18.9865	20.3176	10.0408	MAPK1IP1L	Q8NDC0	9.61124	4.42135e-05	0.000698464	347
P55060-4;P55060-3;P55060;P55060-2	CSE1L	88483000	25.3124	25.4787	15.8502	CSE1L	P55060	9.54535	7.49251e-06	0.000666177	15
P05386	RPLP1	1579200	19.3102	19.8256	10.0408	RPLP1	P05386	9.52704	1.06577e-05	0.000666177	380
P63279	UBE2I	1514000	19.5758	19.4826	10.0408	UBE2I	P63279	9.48837	7.48947e-06	0.000666177	392
O60828-5;O60828-4;O60828-2;O60828;O60828-10;O60828-9;O60828-8;O60828-7;O60828-6;O60828-3	PQBP1	1341200	19.5493	19.1307	10.0408	PQBP1	O60828	9.29916	1.05846e-05	0.000666177	411
Q9UBV8	PEF1	1195400	19.1263	19.2493	10.0408	PEF1	Q9UBV8	9.14696	9.04203e-06	0.000666177	441
P30044-2;P30044;P30044-3	PRDX5	1151500	18.613	19.5177	10.0408	PRDX5	P30044	9.02447	2.64518e-05	0.000666177	446
Q9BRL6-2;Q9BRL6	SRSF8	964410	18.9131	18.8447	10.0408	SRSF8	Q9BRL6	8.83804	1.05131e-05	0.000666177	489
O75340-2;O75340	PDCD6	970770	18.7065	19.0505	10.0408	PDCD6	O75340	8.8377	1.24896e-05	0.000666177	485
P50995-2;P50995	ANXA11	941720	18.5471	19.0917	10.0408	ANXA11	P50995	8.77857	1.65224e-05	0.000666177	497
Q99439;Q99439-2	CNN2	909370	18.6309	18.9414	10.0408	CNN2	Q99439	8.74534	1.27259e-05	0.000666177	501
P52298-3;P52298;P52298-2	NCBP2	859590	18.4976	18.9009	10.0408	NCBP2	P52298	8.65841	1.47049e-05	0.000666177	509
Q71UM5	RPS27L	855150	18.212	19.073	10.0408	RPS27L	Q71UM5	8.60169	3.07765e-05	0.000666177	510
P43487-2;P43487	RANBP1	1059300	17.5301	19.7308	10.0408	RANBP1	P43487	8.58958	0.000357561	0.00146293	465
Q3ZCM7	TUBB8	812890	18.8529	18.3727	10.0408	TUBB8	Q3ZCM7	8.57198	1.69728e-05	0.000666177	519
Q16204	CCDC6	815270	18.3424	18.8814	10.0408	CCDC6	Q16204	8.57105	1.84054e-05	0.000666177	518
O00151	PDLIM1	919730	17.7605	19.4122	10.0408	PDLIM1	O00151	8.54551	0.000142165	0.000899796	499
Q9NW64;Q9NW64-2	RBM22	752000	18.5532	18.4868	10.0408	RBM22	Q9NW64	8.47915	1.28533e-05	0.000666177	537
P20962	PTMS	751110	18.3525	18.6676	10.0408	PTMS	P20962	8.46924	1.49344e-05	0.000666177	538
Q14192	FHL2	779540	18.0273	18.9669	10.0408	FHL2	Q14192	8.45626	3.86219e-05	0.000683278	529
Q15417-3;Q15417-2;Q15417	CNN3	757550	18.1825	18.8114	10.0408	CNN3	Q15417	8.45613	2.2482e-05	0.000666177	535
Q96FJ2	DYNLL2	733520	18.3416	18.6144	10.0408	DYNLL2	Q96FJ2	8.43718	1.46589e-05	0.000666177	542
Q15527	SURF2	697570	18.543	18.2679	10.0408	SURF2	Q15527	8.36459	1.53151e-05	0.000666177	554
P09038-2;P09038-3;P09038-1;P09038	FGF2	676900	18.5011	18.2226	10.0408	FGF2	P09038	8.32103	1.57525e-05	0.000666177	561
Q9H5V9-2;Q9H5V9-3;Q9H5V9	CXorf56	719100	18.943	17.7148	10.0408	CXorf56	Q9H5V9	8.28806	7.38051e-05	0.000762309	548
P18085	ARF4	658540	17.9021	18.6578	10.0408	ARF4	P18085	8.23915	3.14324e-05	0.000666177	570
Q9NQG5	RPRD1B	633620	18.1569	18.381	10.0408	RPRD1B	Q9NQG5	8.2281	1.59616e-05	0.000666177	578
P67936;P67936-2;P07951;CON__Q3SX28;P09493-2;P09493-5;P07951-3;P09493-9;P09493-8;P09493-7;P09493-6;P09493-4;P09493-3;P09493-10;P09493;P07951-2	TPM4	627470	17.8839	18.5567	10.0408	TPM4	P67936	8.1795	2.83262e-05	0.000666177	580
O75190-3;O75190;O75190-2;Q8WWF6;O75190-4	DNAJB6	623810	17.822	18.5808	10.0408	DNAJB6	O75190	8.16056	3.30998e-05	0.000666177	585
Q13404-8;Q15819;Q13404;Q13404-7;Q13404-2;Q13404-1	UBE2V1;UBE2V2	604800	18.5508	17.7523	10.0408	UBE2V1	Q13404	8.11071	3.65337e-05	0.000666177	590
Q8WVV9-5;Q8WVV9-4;Q8WVV9;Q8WVV9-3;Q8WVV9-2	HNRNPLL	590480	17.894	18.4042	10.0408	HNRNPLL	Q8WVV9	8.10823	2.31302e-05	0.000666177	598
P30626-3;P30626-2;P30626	SRI	608040	17.3269	18.759	10.0408	SRI	P30626	8.0021	0.000128917	0.000864661	589
O43396	TXNL1	537660	17.7299	18.289	10.0408	TXNL1	O43396	7.96858	2.69574e-05	0.000666177	617
Q96DH6-3;Q96DH6-2;Q96DH6	MSI2	527070	17.8207	18.1731	10.0408	MSI2	Q96DH6	7.95606	2.09699e-05	0.000666177	622
Q53HL2	CDCA8	598250	18.7684	17.211	10.0408	CDCA8	Q53HL2	7.94886	0.000168324	0.000990495	596
Q00403	GTF2B	520820	18.0492	17.9292	10.0408	GTF2B	Q00403	7.94834	1.78636e-05	0.000666177	627
Q9NRG0	CHRAC1	545470	17.4517	18.4824	10.0408	CHRAC1	Q9NRG0	7.92618	6.25907e-05	0.000712928	612
P18669;P15259;Q8N0Y7	PGAM1;PGAM2	518090	17.7262	18.2006	10.0408	PGAM1	P18669	7.92259	2.46682e-05	0.000666177	628
O95104-3;O95104;O95104-2	SCAF4	507850	17.634	18.2158	10.0408	SCAF4	O95104	7.8841	2.93476e-05	0.000666177	637
P05388;P05388-2;Q8NHW5	RPLP0;RPLP0P6	497090	17.9367	17.9095	10.0408	RPLP0	P05388	7.88225	1.82089e-05	0.000666177	640
Q13356-2;Q13356	PPIL2	494360	18.1904	17.5749	10.0408	PPIL2	Q13356	7.84179	3.17004e-05	0.000666177	642
P52907	CAPZA1	472880	17.8662	17.8358	10.0408	CAPZA1	P52907	7.81017	1.90431e-05	0.000666177	654
Q9Y2T2;P53677	AP3M1	506910	18.397	17.3032	10.0408	AP3M1	Q9Y2T2	7.80927	7.57895e-05	0.000768435	638
Q8WUP2;Q8WUP2-3;Q8WUP2-2	FBLIM1	482490	17.5507	18.1481	10.0408	FBLIM1	Q8WUP2	7.8086	3.14719e-05	0.000666177	647
Q92890-3;Q92890;Q92890-1	UFD1L	463400	17.8476	17.7958	10.0408	UFD1L	Q92890	7.78086	1.94467e-05	0.000666177	662
P51965-2;P51965	UBE2E1	472480	17.5145	18.1219	10.0408	UBE2E1	P51965	7.77732	3.2582e-05	0.000666177	655
Q8NEY8-3;Q8NEY8	PPHLN1	459010	17.6957	17.9125	10.0408	PPHLN1	Q8NEY8	7.76326	2.10537e-05	0.000666177	664
O00233;O00233-2;O00233-3	PSMD9	481420	17.3304	18.2723	10.0408	PSMD9	O00233	7.76056	5.86214e-05	0.000704928	649
Q9P016;Q9P016-2	THYN1	466690	18.145	17.432	10.0408	THYN1	Q9P016	7.74766	3.9322e-05	0.000683278	657
Q8IZP2;P50502;Q8NFI4	ST13P4;ST13;ST13P5	505710	17.0095	18.5118	10.0408	ST13P4	Q8IZP2	7.71982	0.000174398	0.0010062	639
P06454-2;P06454	PTMA	447140	17.4359	18.0417	10.0408	PTMA	P06454	7.69797	3.41487e-05	0.000666177	669
Q8TBF4	ZCRB1	441030	18.0153	17.426	10.0408	ZCRB1	Q8TBF4	7.67979	3.36906e-05	0.000666177	675
P78346;P78346-2	RPP30	600240	18.9656	16.4299	10.0408	RPP30	P78346	7.65696	0.00101131	0.00262977	594
P10768	ESD	422400	17.7275	17.6479	10.0408	ESD	P10768	7.64686	2.12744e-05	0.000666177	688
Q9H6Y2;Q9H6Y2-2	WDR55	421350	17.6733	17.6959	10.0408	WDR55	Q9H6Y2	7.64378	2.11224e-05	0.000666177	689
P40227;P40227-2	CCT6A	441170	16.9818	18.25	10.0408	CCT6A	P40227	7.57506	0.000122408	0.000864661	674
P62993;P62993-2	GRB2	409520	17.3192	17.9082	10.0408	GRB2	P62993	7.57288	3.60302e-05	0.000666177	697
Q7Z2E3-11;Q7Z2E3-8;Q7Z2E3;Q7Z2E3-13;Q7Z2E3-3;Q7Z2E3-9;Q7Z2E3-10;Q7Z2E3-7;Q7Z2E3-4;Q7Z2E3-5	APTX	400650	17.7181	17.4974	10.0408	APTX	Q7Z2E3	7.56693	2.38935e-05	0.000666177	704
O43447-2;O43447	PPIH	407710	17.9523	17.2333	10.0408	PPIH	O43447	7.55198	4.49249e-05	0.000698464	701
P09132;P09132-2	SRP19	464600	16.7044	18.4489	10.0408	SRP19	P09132	7.53581	0.00030413	0.00133679	660
Q6ZUT1-3;Q6ZUT1;Q6ZUT1-2	C11orf57	390290	17.6385	17.5069	10.0408	C11orf57	Q6ZUT1	7.53185	2.32873e-05	0.000666177	710
O95429-2;O95429	BAG4	434480	16.7999	18.2894	10.0408	BAG4	O95429	7.50384	0.000194714	0.00106705	680
P49773	HINT1	465560	16.5772	18.4885	10.0408	HINT1	P49773	7.49201	0.000418212	0.00157533	658
Q9Y3C6	PPIL1	400400	17.027	18.0257	10.0408	PPIL1	Q9Y3C6	7.48553	7.74961e-05	0.000768435	705
Q92620;Q92620-2	DHX38	363260	17.5049	17.4356	10.0408	DHX38	Q92620	7.42939	2.44022e-05	0.000666177	720
Q9NZZ3-2;Q9NZZ3	CHMP5	376680	17.0597	17.873	10.0408	CHMP5	Q9NZZ3	7.42553	5.7344e-05	0.000702615	716
Q99829	CPNE1	429410	16.5848	18.337	10.0408	CPNE1	Q99829	7.42005	0.000331502	0.00139826	685
Q9Y277;Q9Y277-2	VDAC3	363150	17.6878	17.2138	10.0408	VDAC3	Q9Y277	7.40999	3.40561e-05	0.000666177	722
Q9BQ04	RBM4B	407910	16.6859	18.2065	10.0408	RBM4B	Q9BQ04	7.40537	0.000219585	0.00113225	700
O14579-2;O14579;O14579-3	COPE	413470	18.2533	16.6241	10.0408	COPE	O14579	7.39786	0.000269428	0.00126655	695
Q9H0G5	NSRP1	353290	17.4698	17.39	10.0408	NSRP1	Q9H0G5	7.38906	2.51139e-05	0.000666177	728
P51571	SSR4	363180	17.7941	17.0521	10.0408	SSR4	P51571	7.38226	5.21036e-05	0.000702615	721
P39019	RPS19	354770	17.1601	17.6683	10.0408	RPS19	P39019	7.37339	3.64941e-05	0.000666177	726
P05161	ISG15	346710	17.4034	17.4034	10.0408	ISG15	P05161	7.36257	2.53011e-05	0.000666177	733
Q9H2U1-3;Q9H2U1-2;Q9H2U1	DHX36	342470	17.5963	17.1387	10.0408	DHX36	Q9H2U1	7.32667	3.52181e-05	0.000666177	735
Q8NEF9	SRFBP1	334900	17.5585	17.1142	10.0408	SRFBP1	Q8NEF9	7.2955	3.53577e-05	0.000666177	744
Q9C0J8;Q9C0J8-3;Q9C0J8-2	WDR33	334310	17.1117	17.5559	10.0408	WDR33	Q9C0J8	7.29296	3.54172e-05	0.000666177	746
Q9UHD1;Q9UHD1-2	CHORDC1	328650	17.4083	17.2392	10.0408	CHORDC1	Q9UHD1	7.28292	2.78762e-05	0.000666177	750
P60981;P60981-2	DSTN	461490	18.5972	15.9866	10.0408	DSTN	P60981	7.25104	0.00143733	0.00320959	663
P62879;P62879-2;P62873	GNB2	320600	17.1887	17.3854	10.0408	GNB2	P62879	7.24623	2.90093e-05	0.000666177	754
Q15024	EXOSC7	319860	17.2497	17.3235	10.0408	EXOSC7	Q15024	7.24577	2.75677e-05	0.000666177	755
O60884	DNAJA2	335500	17.7467	16.8184	10.0408	DNAJA2	O60884	7.24171	7.96267e-05	0.000768435	742
Q9UK76-3;Q9UK76;Q9UK76-2	HN1	330490	16.8891	17.674	10.0408	HN1	Q9UK76	7.24067	6.15655e-05	0.000712928	749
P35221;P35221-2;P35221-3;Q9UI47	CTNNA1	339220	16.758	17.8011	10.0408	CTNNA1	P35221	7.2387	9.88989e-05	0.000777419	739
Q86UY6-3;Q86UY6;Q86UY6-4	NAA40	322770	16.8691	17.6316	10.0408	NAA40	Q86UY6	7.2095	6.04641e-05	0.000712632	752
P16455	MGMT	311010	17.2128	17.2796	10.0408	MGMT	P16455	7.20533	2.82798e-05	0.000666177	763
P17066;P48741	HSPA6;HSPA7	301300	17.084	17.3089	10.0408	HSPA6	P17066	7.15562	3.13891e-05	0.000666177	765
Q9BTD8-4;Q9BTD8-2;Q9BTD8-3;Q9BTD8	RBM42	319180	17.7575	16.5744	10.0408	RBM42	Q9BTD8	7.12513	0.000139174	0.000899796	757
Q9NR56-3;Q9NR56-4;Q9NR56-6;Q9NR56-2;Q9NR56-5	MBNL1	288370	17.2212	17.0487	10.0408	MBNL1	Q9NR56	7.0941	3.17025e-05	0.000666177	776
Q9P287-3;Q9P287;Q9P287-4;Q9P287-2	BCCIP	319610	17.8112	16.4515	10.0408	BCCIP	Q9P287	7.0905	0.000199311	0.00107833	756
Q9P1F3	ABRACL	284620	17.13	17.1073	10.0408	ABRACL	Q9P1F3	7.0778	3.06372e-05	0.000666177	778
Q9BV86;Q9BV86-2	NTMT1	291580	16.7883	17.4448	10.0408	NTMT1	Q9BV86	7.07567	5.54624e-05	0.000702615	773
Q13868;Q13868-3;Q13868-2	EXOSC2	282210	17.1987	17.0078	10.0408	EXOSC2	Q13868	7.06241	3.27288e-05	0.000666177	780
Q9UBI6	GNG12	301240	16.5428	17.6507	10.0408	GNG12	Q9UBI6	7.05591	0.000126303	0.000864661	766
O94776;O94776-2;Q9BTC8-2;Q9BTC8	MTA2	280340	17.044	17.1477	10.0408	MTA2	O94776	7.055	3.16183e-05	0.000666177	784
Q9H8G2;Q9H8G2-2	CAAP1	312250	17.7834	16.4029	10.0408	CAAP1	Q9H8G2	7.05234	0.000212611	0.00112438	761
P40222	TXLNA	276180	17.1646	16.98	10.0408	TXLNA	P40222	7.03146	3.33068e-05	0.000666177	790
Q9NYP7-3;Q9NYP7;Q9NYP7-2	ELOVL5	281570	17.395	16.7369	10.0408	ELOVL5	Q9NYP7	7.02509	5.75532e-05	0.000702615	782
P25490	YY1	273650	17.0739	17.0498	10.0408	YY1	P25490	7.02103	3.18545e-05	0.000666177	792
P54136;P54136-2	RARS	273380	17.0598	17.0613	10.0408	RARS	P54136	7.01971	3.18547e-05	0.000666177	793
O00154-6;O00154-4;O00154-5;O00154-7;O00154;O00154-2;O00154-3	ACOT7	315250	16.271	17.8495	10.0408	ACOT7	O00154	7.01937	0.000314181	0.00136279	758
Q93062-4;Q93062-5;Q93062;Q93062-2;Q93062-3	RBPMS	272730	16.8294	17.2538	10.0408	RBPMS	Q93062	7.00072	4.21091e-05	0.000698464	794
Q15007;Q15007-2	WTAP	277580	17.416	16.6481	10.0408	WTAP	Q15007	6.9912	7.07165e-05	0.000749338	788
O00139-2;O00139-1;O00139-5;O00139;O00139-4;Q8N4N8	KIF2A	271360	16.6217	17.3797	10.0408	KIF2A	O00139	6.95985	7.10273e-05	0.000749338	796
Q13347	EIF3I	263760	17.2383	16.7358	10.0408	EIF3I	Q13347	6.94621	4.82674e-05	0.000702615	802
O75817	POP7	268860	16.5646	17.3915	10.0408	POP7	O75817	6.93718	8.13706e-05	0.000768435	799
P61011;P61011-2	SRP54	256050	17.0558	16.8703	10.0408	SRP54	P61011	6.92219	3.59398e-05	0.000666177	808
P19388	POLR2E	255990	17.1443	16.762	10.0408	POLR2E	P19388	6.91232	4.26698e-05	0.000698464	809
Q9BU76-4;Q9BU76;Q9BU76-3;Q9BU76-2	MMTAG2	406320	15.4312	18.4662	10.0408	MMTAG2	Q9BU76	6.90786	0.00309467	0.00479408	702
Q96B26	EXOSC8	253240	17.0311	16.8645	10.0408	EXOSC8	Q96B26	6.90696	3.59557e-05	0.000666177	815
Q14247;Q14247-3;Q14247-2	CTTN	254190	17.2086	16.6485	10.0408	CTTN	Q14247	6.8877	5.44862e-05	0.000702615	811
Q12996;Q12996-3;Q12996-2	CSTF3	252940	16.6781	17.176	10.0408	CSTF3	Q12996	6.88622	5.00169e-05	0.000702615	816
Q8NFW8-2;Q8NFW8	CMAS	276500	16.1808	17.6255	10.0408	CMAS	Q8NFW8	6.8623	0.000272746	0.00126655	789
Q9BXS6-4;Q9BXS6-6;Q9BXS6-3;Q9BXS6-5;Q9BXS6-2;Q9BXS6;Q9BXS6-7	NUSAP1	313110	17.9899	15.688	10.0408	NUSAP1	Q9BXS6	6.79813	0.00122521	0.00289312	759
P63208-2;P63208	SKP1	245210	16.3763	17.2891	10.0408	SKP1	P63208	6.79183	0.00010512	0.000793237	821
Q13610;Q13610-2	PWP1	278460	17.7198	15.9337	10.0408	PWP1	Q13610	6.78592	0.000532947	0.00180957	786
Q16181-2;Q16181;Q6ZU15	SEPT7;SEPT14	230380	16.75	16.8746	10.0408	SEPT7	Q16181	6.77147	3.88185e-05	0.000683278	829
Q9NVM6	DNAJC17	236230	16.326	17.2333	10.0408	DNAJC17	Q9NVM6	6.73884	0.000108024	0.000797755	828
P57081-2;P57081;P57081-3	WDR4	247240	17.4247	16.1217	10.0408	WDR4	P57081	6.73235	0.000228591	0.00116023	820
Q16555	DPYSL2	222890	16.7539	16.7779	10.0408	DPYSL2	Q16555	6.72509	3.92053e-05	0.000683278	836
Q14331	FRG1	334430	18.1552	15.3756	10.0408	FRG1	Q14331	6.72456	0.00251997	0.00426346	745
P78406	RAE1	225300	16.4904	17.0236	10.0408	RAE1	P78406	6.71616	5.91815e-05	0.000704928	833
Q06265;Q06265-2;Q06265-3;Q06265-4	EXOSC9	224420	17.0089	16.4978	10.0408	EXOSC9	Q06265	6.71249	5.75602e-05	0.000702615	835
Q9NS86	LANCL2	225030	16.3696	17.0988	10.0408	LANCL2	Q9NS86	6.69333	8.15409e-05	0.000768435	834
Q9UBP6	METTL1	214100	16.802	16.6074	10.0408	METTL1	Q9UBP6	6.66383	4.33941e-05	0.000698464	845
P60900-2;P60900	PSMA6	213750	16.6059	16.7988	10.0408	PSMA6	P60900	6.66151	4.34236e-05	0.000698464	846
Q9BYC9;Q9BYC9-2	MRPL20	212960	16.5243	16.857	10.0408	MRPL20	Q9BYC9	6.64978	4.88492e-05	0.000702615	847
Q9NZL9-5;Q9NZL9-3;Q9NZL9-4;Q9NZL9-2;Q9NZL9	MAT2B	226240	16.1353	17.235	10.0408	MAT2B	Q9NZL9	6.6443	0.000165412	0.000981177	831
Q9UPT8	ZC3H4	216120	16.3434	17.0207	10.0408	ZC3H4	Q9UPT8	6.64124	7.77017e-05	0.000768435	840
Q9NRC8-3;Q9NRC8;Q9NRC8-2	SIRT7	225700	17.2381	16.1179	10.0408	SIRT7	Q9NRC8	6.63714	0.00017283	0.001005	832
O43929-2;O43929-3;O43929;CON__Q2YDI2	ORC4	207780	16.6296	16.699	10.0408	ORC4	O43929	6.62344	4.24687e-05	0.000698464	855
P82921	MRPS21	206750	16.6468	16.6682	10.0408	MRPS21	P82921	6.61665	4.23897e-05	0.000698464	856
Q9UH17;P31941-2;P31941;Q9UH17-3;Q9UH17-2;Q96AK3	APOBEC3B;APOBEC3A	215670	17.112	16.1756	10.0408	APOBEC3B	Q9UH17	6.60296	0.000125528	0.000864661	842
Q9H9L3	ISG20L2	201150	16.6687	16.5653	10.0408	ISG20L2	Q9H9L3	6.57619	4.43592e-05	0.000698464	862
Q96EK6	GNPNAT1	208370	16.1984	17.023	10.0408	GNPNAT1	Q96EK6	6.56986	0.00010508	0.000793237	853
Q13509;Q13509-2	TUBB3	200070	16.5479	16.6698	10.0408	TUBB3	Q13509	6.56803	4.49143e-05	0.000698464	864
Q9ULW0;Q9ULW0-2	TPX2	214540	17.1784	16.0152	10.0408	TPX2	Q9ULW0	6.55594	0.000198706	0.00107833	844
P25789;P25789-2	PSMA4	220430	15.8947	17.2833	10.0408	PSMA4	P25789	6.54813	0.000305914	0.00133679	838
Q12797-10;Q12797;Q12797-9;Q12797-6;Q12797-11;Q12797-5;Q12797-8;Q12797-2	ASPH	197980	16.4407	16.7345	10.0408	ASPH	Q12797	6.54674	5.08147e-05	0.000702615	865
Q99426-2;Q99426	TBCB	201040	16.8844	16.2888	10.0408	TBCB	Q99426	6.54578	7.32924e-05	0.000762309	863
Q75N03-2;Q75N03	CBLL1	203990	16.1889	16.9801	10.0408	CBLL1	Q75N03	6.5437	0.000100997	0.000777419	858
Q9Y281-3;Q9Y281	CFL2	197420	16.3617	16.7888	10.0408	CFL2	Q9Y281	6.53438	5.88374e-05	0.000704928	867
P17275	JUNB	258130	15.4422	17.7046	10.0408	JUNB	P17275	6.53256	0.00138006	0.00313593	805
P51153	RAB13	197970	16.3082	16.8341	10.0408	RAB13	P51153	6.53028	6.70278e-05	0.000733334	866
O75818-2;O75818	RPP40	196130	16.7618	16.3753	10.0408	RPP40	O75818	6.52771	5.64417e-05	0.000702615	868
Q9Y490;Q9Y4G6	TLN1	195560	16.3643	16.7628	10.0408	TLN1	Q9Y490	6.52269	5.74185e-05	0.000702615	869
P42224;P42224-2	STAT1	192900	16.4415	16.6648	10.0408	STAT1	P42224	6.51233	4.93599e-05	0.000702615	872
Q93052	LPP	215710	15.8415	17.2604	10.0408	LPP	Q93052	6.51011	0.000332656	0.00139826	841
Q9BQ75-2;Q9BQ75	CMSS1	212940	17.2231	15.8715	10.0408	CMSS1	Q9BQ75	6.50647	0.000294007	0.0013159	848
O75569-3;O75569-2;O75569	PRKRA	190260	16.5208	16.5542	10.0408	PRKRA	O75569	6.49669	4.63382e-05	0.000702615	879
Q9Y606-2;Q9Y606	PUS1	190580	16.2721	16.7659	10.0408	PUS1	Q9Y606	6.47815	6.66948e-05	0.000733334	877
Q6IBS0;Q9NR96-4	TWF2	188510	16.6454	16.392	10.0408	TWF2	Q6IBS0	6.47786	5.17376e-05	0.000702615	881
P28066;P28066-2	PSMA5	187330	16.394	16.627	10.0408	PSMA5	P28066	6.46966	5.12831e-05	0.000702615	883
Q99615;Q99615-2	DNAJC7	191760	16.1457	16.8638	10.0408	DNAJC7	Q99615	6.46387	9.45482e-05	0.000777419	876
O60563	CCNT1	185520	16.4351	16.5644	10.0408	CCNT1	O60563	6.45892	4.88202e-05	0.000702615	887
Q96DI7;Q96DI7-2	SNRNP40	253720	17.7058	15.2856	10.0408	SNRNP40	Q96DI7	6.45486	0.0018394	0.0035984	814
Q9UN81	L1RE1	182910	16.3253	16.6211	10.0408	L1RE1	Q9UN81	6.43239	5.53979e-05	0.000702615	893
Q86WQ0;Q86WQ0-2	NR2C2AP	192240	15.9874	16.9575	10.0408	NR2C2AP	Q86WQ0	6.43165	0.000151351	0.000930012	875
Q8NCF5;Q8NCF5-3;Q8NCF5-2	NFATC2IP	186460	16.8068	16.1321	10.0408	NFATC2IP	Q8NCF5	6.42861	9.03788e-05	0.000774359	885
P78417-3;P78417	GSTO1	188490	16.0608	16.8742	10.0408	GSTO1	P78417	6.42669	0.000114419	0.000832496	882
Q9NPD3	EXOSC4	181150	16.5393	16.3905	10.0408	EXOSC4	Q9NPD3	6.42409	5.05272e-05	0.000702615	896
P49321-2;P49321-4;P49321;P49321-3	NASP	180770	16.411	16.5147	10.0408	NASP	P49321	6.42205	4.97238e-05	0.000702615	897
Q9GZP8-2;Q9GZP8	IMUP	18135000	22.7588	23.3823	16.6547	IMUP	Q9GZP8	6.41591	8.41648e-05	0.000768435	90
Q9NV56	MRGBP	183620	16.7634	16.1431	10.0408	MRGBP	Q9NV56	6.41245	8.39733e-05	0.000768435	891
Q8N9Z2	CCDC71L	184750	16.0917	16.8101	10.0408	CCDC71L	Q8N9Z2	6.41008	9.84574e-05	0.000777419	889
P18031	PTPN1	177650	16.5406	16.329	10.0408	PTPN1	P18031	6.39397	5.34915e-05	0.000702615	903
Q6NS38-2;Q6NS38	ALKBH2	176110	16.3572	16.4918	10.0408	ALKBH2	Q6NS38	6.38367	5.17625e-05	0.000702615	905
P17026	ZNF22	175510	16.3471	16.4917	10.0408	ZNF22	P17026	6.37857	5.21847e-05	0.000702615	906
P61326;Q96A72;P61326-2	MAGOH;MAGOHB	4252200	20.8344	21.1685	14.6459	MAGOH	P61326	6.35548	6.07932e-05	0.000712632	215
Q13418-3;Q13418-2;Q13418	ILK	170970	16.0659	16.6434	10.0408	ILK	Q13418	6.31385	8.47848e-05	0.000768435	912
Q9UFC0	LRWD1	166900	16.3864	16.3097	10.0408	LRWD1	Q9UFC0	6.30724	5.38183e-05	0.000702615	915
Q96BP3;Q96BP3-2	PPWD1	166620	16.2414	16.4439	10.0408	PPWD1	Q96BP3	6.30181	5.70278e-05	0.000702615	916
P61962	DCAF7	179160	15.762	16.9152	10.0408	DCAF7	P61962	6.29779	0.00023562	0.0011797	900
O43813	LANCL1	192280	15.5258	17.1468	10.0408	LANCL1	O43813	6.29544	0.000562742	0.00186361	874
Q8IXQ4;Q8IXQ4-2;Q8IXQ4-3;Q8IXQ4-4	GPALPP1	166040	16.5741	16.0634	10.0408	GPALPP1	Q8IXQ4	6.27789	7.92844e-05	0.000768435	917
P84022-3;P84022-2;P84022;O15198-2;Q15796-2;Q15796;O15198	SMAD3;SMAD9;SMAD2	163330	16.1567	16.462	10.0408	SMAD3	P84022	6.2685	6.32319e-05	0.000712928	921
Q7Z6E9-2;Q7Z6E9;Q7Z6E9-4;Q7Z6E9-3	RBBP6	161740	16.3568	16.2477	10.0408	RBBP6	Q7Z6E9	6.26141	5.62585e-05	0.000702615	922
P52788-2;P52788	SMS	160790	16.4533	16.1168	10.0408	SMS	P52788	6.24424	6.63213e-05	0.000733334	923
Q86W50-2;Q86W50	METTL16	190580	15.3505	17.183	10.0408	METTL16	Q86W50	6.2259	0.000857322	0.00238918	878
Q9BRD0;Q9BRD0-2	BUD13	157750	16.498	15.9926	10.0408	BUD13	Q9BRD0	6.20443	8.32767e-05	0.000768435	924
Q8NCA5	FAM98A	155700	16.5001	15.9434	10.0408	FAM98A	Q8NCA5	6.18088	9.10685e-05	0.000774359	926
Q9GZS1;Q9GZS1-1	POLR1E	155160	16.5201	15.9006	10.0408	POLR1E	Q9GZS1	6.16952	0.000100847	0.000777419	927
Q9Y6B6;Q9NR31	SAR1B;SAR1A	154360	15.8719	16.5264	10.0408	SAR1B	Q9Y6B6	6.15832	0.000107416	0.000797252	928
Q8NFH3	NUP43	180340	15.298	17.0956	10.0408	NUP43	Q8NFH3	6.15597	0.000850177	0.00238066	898
Q99685-2;Q99685	MGLL	149100	16.3864	15.953	10.0408	MGLL	Q99685	6.12888	8.05783e-05	0.000768435	939
Q15014;Q9UBU8-3;Q9UBU8-2;Q9UBU8	MORF4L2;MORF4L1	148140	16.3173	16.0206	10.0408	MORF4L2	Q15014	6.12811	6.99407e-05	0.000749338	941
O95347-2;O95347	SMC2	147440	16.2828	16.0472	10.0408	SMC2	O95347	6.12417	6.68565e-05	0.000733334	944
Q8N1G0;Q8N1G0-2	ZNF687	179020	15.1871	17.1127	10.0408	ZNF687	Q8N1G0	6.10904	0.00109242	0.00272551	901
P17028-2;P17028	ZNF24	145320	16.1031	16.1933	10.0408	ZNF24	P17028	6.10736	6.30316e-05	0.000712928	947
Q9BZK7	TBL1XR1	144900	16.1384	16.1509	10.0408	TBL1XR1	Q9BZK7	6.10381	6.24322e-05	0.000712928	948
P51452-2;P51452	DUSP3	142670	16.0168	16.2206	10.0408	DUSP3	P51452	6.07785	6.78928e-05	0.000737336	951
Q9NVD7;Q9NVD7-2	PARVA	146680	16.509	15.7051	10.0408	PARVA	Q9NVD7	6.06622	0.000148064	0.000923909	945
Q99714-2;Q99714	HSD17B10	154070	15.466	16.7315	10.0408	HSD17B10	Q99714	6.05789	0.000349278	0.00144479	930
O15541	RNF113A	152430	15.4712	16.7074	10.0408	RNF113A	O15541	6.04847	0.000332987	0.00139826	933
Q9UL40-3;Q9UL40;Q9UL40-2	ZNF346	143210	15.7476	16.4284	10.0408	ZNF346	Q9UL40	6.04717	0.000122194	0.000864661	950
Q92785;Q92785-2	DPF2	140390	15.8536	16.3089	10.0408	DPF2	Q92785	6.04038	8.87142e-05	0.000774359	956
Q86XZ4	SPATS2	138410	16.1828	15.9664	10.0408	SPATS2	Q86XZ4	6.03374	7.08658e-05	0.000749338	959
P46060	RANGAP1	142340	15.6918	16.4481	10.0408	RANGAP1	P46060	6.02913	0.00014043	0.000899796	953
Q09666;Q09666-2	AHNAK	170350	16.72	15.9003	10.2851	AHNAK	Q09666	6.02509	0.000157181	0.000943726	913
P15121;C9JRZ8;C9JRZ8-2	AKR1B1	137320	16.278	15.8202	10.0408	AKR1B1	P15121	6.00827	9.12781e-05	0.000774359	961
Q06587	RING1	134140	15.8043	16.231	10.0408	RING1	Q06587	5.97681	9.01393e-05	0.000774359	966
Q12824-2;Q12824	SMARCB1	132970	16.1269	15.9061	10.0408	SMARCB1	Q12824	5.97567	7.44354e-05	0.000763479	971
Q8IZ73-2;Q8IZ73	RPUSD2	133140	16.1735	15.8539	10.0408	RPUSD2	Q8IZ73	5.97287	8.07245e-05	0.000768435	969
O95456-2;O95456	PSMG1	153160	15.1974	16.8187	10.0408	PSMG1	O95456	5.9672	0.000720125	0.00217066	932
P78345	RPP38	133220	15.7138	16.2782	10.0408	RPP38	P78345	5.95519	0.000109948	0.000807926	967
Q8NDF8-5;Q8NDF8;Q8NDF8-3;Q8NDF8-4;Q8NDF8-2	PAPD5	136000	16.4175	15.5648	10.0408	PAPD5	Q8NDF8	5.95028	0.000176743	0.00101575	964
Q9BZJ0-2;Q9BZJ0-3;Q9BZJ0	CRNKL1	129930	16.1148	15.8474	10.0408	CRNKL1	Q9BZJ0	5.94031	7.92255e-05	0.000768435	977
Q8WVY7	UBLCP1	129340	16.1066	15.843	10.0408	UBLCP1	Q8WVY7	5.934	7.9392e-05	0.000768435	982
Q8N2M8-3;Q8N2M8;Q8N2M8-4	CLASRP	128420	15.9415	15.999	10.0408	CLASRP	Q8N2M8	5.92942	7.2085e-05	0.000755103	985
Q04917	YWHAH	141310	15.3279	16.6122	10.0408	YWHAH	Q04917	5.92923	0.000399951	0.0015399	955
O15160-2;O15160	POLR1C	143340	16.6664	15.2633	10.0408	POLR1C	O15160	5.92398	0.000500957	0.00175878	949
Q8TAV0-5;Q8TAV0-2;Q8TAV0;Q8TAV0-4;Q8TAV0-3	FAM76A	128070	16.1148	15.8012	10.0408	FAM76A	Q8TAV0	5.91717	8.39632e-05	0.000768435	986
P45880-2;P45880;P45880-1	VDAC2	2845700	20.6145	20.215	14.4991	VDAC2	P45880	5.91566	9.17487e-05	0.000774359	263
P18206-2;P18206;P18206-3	VCL	983220	18.5339	19.1845	12.9445	VCL	P18206	5.9147	0.000129377	0.000864661	478
Q9UN86-2;Q9UN86	G3BP2	148450	16.7816	15.1274	10.0408	G3BP2	Q9UN86	5.91369	0.000795543	0.00229945	940
O14980	XPO1	129360	16.2448	15.6579	10.0408	XPO1	O14980	5.91052	0.000117776	0.000852722	981
Q5VT25-3;Q5VT25-4;Q5VT25-5;Q5VT25;Q5VT25-2;Q5VT25-6	CDC42BPA	132240	15.51	16.3849	10.0408	CDC42BPA	Q5VT25	5.90661	0.00019038	0.00106479	973
Q70UQ0;Q70UQ0-2	IKBIP	130720	15.5524	16.3349	10.0408	IKBIP	Q70UQ0	5.90282	0.000162374	0.000967044	975
Q8IV48	ERI1	132660	15.4418	16.4278	10.0408	ERI1	Q8IV48	5.89394	0.000235426	0.0011797	972
Q15361	TTF1	126320	16.1255	15.7427	10.0408	TTF1	Q15361	5.89324	9.17267e-05	0.000774359	990
P21291	CSRP1	1558200	19.211	19.8403	13.6356	CSRP1	P21291	5.89001	0.000127665	0.000864661	387
Q9H0C8	ILKAP	125880	15.6846	16.1598	10.0408	ILKAP	Q9H0C8	5.88134	0.000103309	0.000790608	992
Q96DF8	DGCR14	124690	15.759	16.0793	10.0408	DGCR14	Q96DF8	5.87832	8.71794e-05	0.000774359	997
Q9UK59;Q9UK59-2	DBR1	125230	15.6895	16.1434	10.0408	DBR1	Q9UK59	5.87562	0.000101059	0.000777419	994
P10515	DLAT	142320	15.1205	16.7032	10.0408	DLAT	P10515	5.87102	0.000724142	0.00217833	954
P21796	VDAC1	1318800	19.6815	18.8336	13.3902	VDAC1	P21796	5.86739	0.000187276	0.00106479	416
P28482-2;P28482;P27361-2;P27361-3;P27361	MAPK1;MAPK3	135830	15.2258	16.5733	10.0408	MAPK1	P28482	5.85872	0.000475606	0.00170502	965
P50552	VASP	195540	14.3815	17.4104	10.0408	VASP	P50552	5.85513	0.00616975	0.00763721	870
Q9BTE7	DCUN1D5	263930	17.9273	13.8406	10.0408	DCUN1D5	Q9BTE7	5.8431	0.0176477	0.0189293	NA
Q92797;Q92797-2	SYMPK	121260	15.6992	16.0545	10.0408	SYMPK	Q92797	5.83598	9.33721e-05	0.000777419	1004
Q9BWD1;Q9BWD1-2	ACAT2	138580	16.6679	15.0726	10.0408	ACAT2	Q9BWD1	5.82938	0.00076524	0.00225601	958
Q06323-3;Q06323;Q06323-2	PSME1	142600	16.7522	14.9754	10.0408	PSME1	Q06323	5.82297	0.00105638	0.00266258	952
Q8WZ82	OVCA2	119220	15.9655	15.7531	10.0408	OVCA2	Q8WZ82	5.8185	8.40971e-05	0.000768435	1010
Q99832-3;Q99832;Q99832-2;Q99832-4	CCT7	119850	16.0593	15.6541	10.0408	CCT7	Q99832	5.81584	0.000100146	0.000777419	1006
Q8IUH3-3;Q8IUH3;Q8IUH3-2	RBM45	600520	17.5174	18.638	12.2767	RBM45	Q8IUH3	5.80097	0.000325875	0.00139512	593
Q13547	HDAC1	118360	16.0268	15.655	10.0408	HDAC1	Q13547	5.80005	9.78236e-05	0.000777419	1011
O96019-2;O96019;O94805	ACTL6A	128500	15.2001	16.4713	10.0408	ACTL6A	O96019	5.79485	0.000434124	0.00161747	984
P23025	XPA	118210	15.6149	16.0537	10.0408	XPA	P23025	5.7935	0.000106089	0.000795399	1013
Q9UJ72	ANXA10	116080	15.8476	15.8016	10.0408	ANXA10	Q9UJ72	5.78376	8.10467e-05	0.000768435	1018
Q9BVS4-2;Q9BVS4	RIOK2	116690	15.5979	16.034	10.0408	RIOK2	Q9BVS4	5.77513	0.000107354	0.000797252	1016
Q5VTB9-3;Q5VTB9	RNF220	115340	15.7037	15.9194	10.0408	RNF220	Q5VTB9	5.77068	8.76662e-05	0.000774359	1021
P41208	CETN2	114620	15.9321	15.669	10.0408	CETN2	P41208	5.7597	9.15062e-05	0.000774359	1026
Q9NSD9;Q9NSD9-2	FARSB	116000	16.1214	15.4483	10.0408	FARSB	Q9NSD9	5.74402	0.000154053	0.000933584	1019
Q96QR8	PURB	112360	15.7385	15.8159	10.0408	PURB	Q96QR8	5.73636	8.48036e-05	0.000768435	1032
P22234;P22234-2	PAICS	113440	16.0567	15.4666	10.0408	PAICS	P22234	5.7208	0.000138196	0.000899796	1027
P45974-2;P45974	USP5	111140	15.8185	15.7031	10.0408	USP5	P45974	5.71997	8.69458e-05	0.000774359	1035
Q9UHD8-7;Q9UHD8-2;Q9UHD8-5;Q9UHD8;Q9UHD8-3;Q9UHD8-4;Q9UHD8-9;Q9UHD8-8	SEPT9	337990	17.5922	17.0664	11.617	SEPT9	Q9UHD8	5.71233	0.000126943	0.000864661	740
O95239;O95239-2;Q2VIQ3	KIF4A	114940	16.179	15.3145	10.0408	KIF4A	O95239	5.7059	0.00022001	0.00113225	1023
Q96EV2;Q96EV2-2	RBM33	119340	15.1536	16.3389	10.0408	RBM33	Q96EV2	5.7054	0.000397478	0.00153685	1009
Q96SB4-4;Q96SB4;Q96SB4-3;Q9UPE1-2;Q9UPE1-3;Q9UPE1-4;Q9UPE1	SRPK1	111910	16.0613	15.4097	10.0408	SRPK1	Q96SB4	5.69465	0.000155113	0.000935109	1034
Q9UGN5-2;Q9UGN5	PARP2	133030	14.7895	16.676	10.0408	PARP2	Q9UGN5	5.69195	0.00140737	0.00317828	968
Q13526;O15428	PIN1	1493900	19.338	19.6399	13.8006	PIN1	Q13526	5.68836	0.000100295	0.000777419	393
Q13155-2;Q13155	AIMP2	112580	16.121	15.3343	10.0408	AIMP2	Q13155	5.68685	0.000195059	0.00106705	1030
O75150;O75150-3;O75150-4	RNF40	112400	16.1279	15.316	10.0408	RNF40	O75150	5.68109	0.000204735	0.00109167	1031
O95983-2;O95983	MBD3	122000	16.4531	14.9784	10.0408	MBD3	O95983	5.67493	0.000696214	0.00211152	1003
P15531;P15531-2	NME1	113190	15.2054	16.2024	10.0408	NME1	P15531	5.66304	0.000289802	0.00130103	1028
Q7Z4Q2;Q7Z4Q2-2;Q7Z4Q2-3	HEATR3	106740	15.6625	15.7438	10.0408	HEATR3	Q7Z4Q2	5.66228	9.03215e-05	0.000774359	1048
Q9P2J5-2;Q9P2J5;Q9P2J5-3	LARS	106790	15.816	15.5834	10.0408	LARS	Q9P2J5	5.65888	9.73428e-05	0.000777419	1047
Q9NXH9-2;Q9NXH9	TRMT1	125360	16.5481	14.8502	10.0408	TRMT1	Q9NXH9	5.65834	0.00104967	0.00265451	993
Q9BY77-2	POLDIP3	110900	15.2778	16.119	10.0408	POLDIP3	Q9BY77	5.65758	0.000219737	0.00113225	1036
Q12849-5;Q12849	GRSF1	107640	15.4651	15.9294	10.0408	GRSF1	Q12849	5.65643	0.000122695	0.000864661	1044
Q7L1Q6-2;Q7L1Q6;Q7L1Q6-4;Q7L1Q6-3	BZW1	149980	14.4186	16.9667	10.0408	BZW1	Q7L1Q6	5.65183	0.00391583	0.00551447	937
Q9UBQ5-2;Q9UBQ5	EIF3K	105810	15.7871	15.5883	10.0408	EIF3K	Q9UBQ5	5.64686	9.62092e-05	0.000777419	1050
Q6ZSJ8	C1orf122	105670	15.5701	15.7993	10.0408	C1orf122	Q6ZSJ8	5.64386	9.83607e-05	0.000777419	1052
Q9P1Y6-2;Q9P1Y6-3;Q9P1Y6	PHRF1	119360	16.4327	14.9156	10.0408	PHRF1	Q9P1Y6	5.63327	0.000777674	0.00227339	1008
Q9Y285;Q9Y285-2	FARSA	113170	16.2555	15.0925	10.0408	FARSA	Q9Y285	5.63314	0.000404501	0.00154379	1029
Q16186	ADRM1	105680	15.4367	15.9044	10.0408	ADRM1	Q16186	5.62971	0.000126012	0.000864661	1051
P60983;O60234	GMFB;GMFG	112170	15.0968	16.2349	10.0408	GMFB	P60983	5.62503	0.000388728	0.00151491	1033
Q5RKV6	EXOSC6	124650	16.5644	14.7593	10.0408	EXOSC6	Q5RKV6	5.62103	0.00129935	0.00301278	998
P50452-2;P50452;P30740-2;P50453;P30740;O75830	SERPINB8;SERPINB1;SERPINB9;SERPINI2	104520	15.8904	15.4181	10.0408	SERPINB8	P50452	5.61338	0.000128511	0.000864661	1053
Q9H6W3	NO66	103270	15.7442	15.5622	10.0408	NO66	Q9H6W3	5.61234	9.811e-05	0.000777419	1056
O15372	EIF3H	102910	15.5073	15.7818	10.0408	EIF3H	O15372	5.60371	0.000105264	0.000793237	1057
Q9UKF6	CPSF3	107970	16.1221	15.1613	10.0408	CPSF3	Q9UKF6	5.60085	0.000285662	0.00129028	1042
Q9H0L4	CSTF2T	129830	14.5524	16.6911	10.0408	CSTF2T	Q9H0L4	5.58091	0.00229532	0.00404557	978
P36915;P36915-2	GNL1	102530	15.9141	15.3156	10.0408	GNL1	P36915	5.57403	0.000158257	0.000946337	1060
Q9UGI8-2;Q9UGI8	TES	108600	15.0319	16.1965	10.0408	TES	Q9UGI8	5.57334	0.000426343	0.00159824	1040
Q96S44	TP53RK	115710	14.8174	16.406	10.0408	TP53RK	Q96S44	5.5709	0.000929804	0.00251524	1020
Q8WY36-2;Q8WY36	BBX	103790	15.2126	16.0061	10.0408	BBX	Q8WY36	5.56855	0.000217921	0.00113225	1055
Q9Y3D8	AK6	100060	15.6814	15.5361	10.0408	AK6	Q9Y3D8	5.5679	0.000100063	0.000777419	1065
Q9BXR0-2;Q9BXR0	QTRT1	99847	15.53	15.6809	10.0408	QTRT1	Q9BXR0	5.56462	0.000100599	0.000777419	1066
O75319;O75319-2	DUSP11	108840	16.2183	14.9925	10.0408	DUSP11	O75319	5.56456	0.000481331	0.00172137	1039
P15559-3;P15559-2;P15559	NQO1	106640	16.1439	15.0631	10.0408	NQO1	P15559	5.56267	0.000367986	0.00147949	1049
Q6PCB5;Q6PCB5-2	RSBN1L	99502	15.5342	15.6676	10.0408	RSBN1L	Q6PCB5	5.56006	0.000100228	0.000777419	1067
Q5VTR2	RNF20	97781	15.756	15.3732	10.0408	RNF20	Q5VTR2	5.52377	0.00012488	0.000864661	1068
Q14444-2;Q14444	CAPRIN1	125060	16.6416	14.4779	10.0408	CAPRIN1	Q14444	5.5189	0.00250358	0.00425032	995
Q15054-3;Q15054-2;Q15054	POLD3	108450	16.2945	14.7768	10.0408	POLD3	Q15054	5.49486	0.000872064	0.00241141	1041
Q9UJU6;Q9UJU6-2;Q9UJU6-3;Q9UJU6-5;Q9UJU6-4;Q9UJU6-6	DBNL	107640	14.7677	16.2831	10.0408	DBNL	Q9UJU6	5.48458	0.000875902	0.00241141	1043
Q96QD9;Q96QD9-2;Q96QD9-3;Q96QD9-4	FYTTD1	1357800	18.944	19.678	13.8416	FYTTD1	Q96QD9	5.46942	0.000214467	0.00112729	408
P62244	RPS15A	6782200	20.8736	22.1924	16.064	RPS15A	P62244	5.46901	0.000619803	0.00197721	171
P24666;P24666-3;P24666-2;P24666-4	ACP1	899720	18.9069	18.6031	13.29	ACP1	P24666	5.46496	0.000121589	0.000864661	503
Q96BK5;Q9BT81-2;Q96BK5-2	PINX1	92952	15.3228	15.6653	10.0408	PINX1	Q96BK5	5.45322	0.000127339	0.000864661	1080
P27694	RPA1	1307400	19.1404	19.4468	13.8586	RPA1	P27694	5.43505	0.000125084	0.000864661	419
Q93009-3;Q93009	USP7	95659	15.9413	14.9987	10.0408	USP7	Q93009	5.42914	0.00031969	0.00138065	1072
P17010-2;P08048-2;P08048-3;P08048;P17010;P17010-3	ZFX;ZFY	93068	15.7938	15.1462	10.0408	ZFX	P17010	5.42913	0.000193205	0.00106479	1079
Q99549;Q99549-2	MPHOSPH8	92341	15.751	15.1827	10.0408	MPHOSPH8	Q99549	5.42604	0.000171999	0.00100412	1082
Q08378-2;Q08378;Q08378-4	GOLGA3	341360	16.6891	17.824	11.8408	GOLGA3	Q08378	5.41569	0.000460845	0.0016724	736
P49005	POLD2	101010	14.7405	16.1682	10.0408	POLD2	P49005	5.41352	0.000793155	0.00229704	1063
P49411	TUFM	128640	14.1532	16.7526	10.0408	TUFM	P49411	5.41206	0.00503338	0.00655582	983
Q9UHV9	PFDN2	92841	15.0651	15.8376	10.0408	PFDN2	Q9UHV9	5.41054	0.000240759	0.0011893	1081
Q7L2E3;Q7L2E3-3;Q7L2E3-2	DHX30	106990	15.7274	15.6515	10.3008	DHX30	Q7L2E3	5.38865	0.00011423	0.000832496	1046
Q8IY67-2;Q8IY67;Q8IY67-3	RAVER1	2301500	19.8828	20.3183	14.7376	RAVER1	Q8IY67	5.36297	0.000152521	0.000930884	304
Q12904;Q12904-2	AIMP1	90535	14.9579	15.8413	10.0408	AIMP1	Q12904	5.35875	0.000305543	0.00133679	1085
Q6NUQ4-2;Q6NUQ4	TMEM214	86827	15.2144	15.5749	10.0408	TMEM214	Q6NUQ4	5.3538	0.000141513	0.000899796	1099
Q9NRN7	AASDHPPT	87682	15.6782	15.1053	10.0408	AASDHPPT	Q9NRN7	5.35092	0.000184918	0.00105862	1094
P51570;P51570-2	GALK1	126200	14.0069	16.7437	10.0408	GALK1	P51570	5.33445	0.00636809	0.0077926	991
Q12906;Q12906-5;Q12906-2;Q12906-3	ILF3	387800	17.47	17.6201	12.2268	ILF3	Q12906	5.3183	0.000124756	0.000864661	712
Q9BYW2-3;Q9BYW2-2;Q9BYW2	SETD2	83895	15.3319	15.3803	10.0408	SETD2	Q9BYW2	5.31526	0.000121293	0.000864661	1104
Q13330-2;Q13330-3;Q13330	MTA1	95195	14.6102	16.0989	10.0408	MTA1	Q13330	5.31368	0.000964109	0.00257072	1074
Q02040;Q02040-2;Q02040-3	AKAP17A	271900	16.7179	17.2948	11.6981	AKAP17A	Q02040	5.30824	0.000193192	0.00106479	795
O00257-3;O00257	CBX4	86712	15.767	14.9177	10.0408	CBX4	O00257	5.30149	0.000302517	0.00133679	1101
Q15434	RBMS2	86186	14.9454	15.7375	10.0408	RBMS2	Q15434	5.30064	0.000274112	0.00126655	1102
P54920;Q9H115-3;Q9H115-2;Q9H115	NAPA	87127	14.8892	15.7931	10.0408	NAPA	P54920	5.30032	0.000333631	0.00139826	1097
Q9Y230;Q9Y230-2	RUVBL2	420340	17.4644	17.8378	12.3526	RUVBL2	Q9Y230	5.2985	0.000150637	0.000930012	692
Q8N884-2;Q8N884	MB21D1	89547	15.913	14.7652	10.0408	MB21D1	Q8N884	5.29826	0.000522389	0.00179435	1090
P56270-2;P56270-4;P56270-3;P56270	MAZ	83579	15.5343	15.1406	10.0408	MAZ	P56270	5.29663	0.000154228	0.000933584	1105
P08240-2;P08240	SRPR	83001	15.4878	15.1772	10.0408	SRPR	P08240	5.29166	0.000142554	0.000899796	1108
Q86TU7;Q86TU7-3;Q86TU7-2	SETD3	86901	15.8282	14.8099	10.0408	SETD3	Q86TU7	5.27819	0.00041863	0.00157533	1098
Q10570	CPSF1	81292	15.2347	15.3831	10.0408	CPSF1	Q10570	5.2681	0.000130405	0.000867607	1112
Q15291-2;Q15291	RBBP5	90159	15.9877	14.62	10.0408	RBBP5	Q15291	5.26302	0.000808472	0.00231205	1087
Q92466-4;Q92466;Q92466-5;Q92466-2	DDB2	80939	15.4515	15.1409	10.0408	DDB2	Q92466	5.25537	0.00014728	0.000923909	1114
P17987	TCP1	434050	17.5713	17.8342	12.4514	TCP1	P17987	5.25134	0.000142045	0.000899796	682
Q92610	ZNF592	92171	14.5131	16.0699	10.0408	ZNF592	Q92610	5.25065	0.00114893	0.00279566	1083
P09525;P09525-2	ANXA4	91302	14.4888	16.0598	10.0408	ANXA4	P09525	5.23349	0.00119565	0.0028622	1084
P17535	JUND	78000	15.2941	15.2069	10.0408	JUND	P17535	5.20969	0.000134509	0.000886919	1119
Q5VWG9	TAF3	82048	15.7168	14.7831	10.0408	TAF3	Q5VWG9	5.2091	0.000381584	0.00150026	1109
Q8WYP5;Q8WYP5-3;Q8WYP5-2	AHCTF1	80020	14.899	15.5942	10.0408	AHCTF1	Q8WYP5	5.20576	0.000253962	0.00122025	1115
P52756;P52756-4;P52756-2;P52756-5	RBM5	134990	16.9047	13.5861	10.0408	RBM5	P52756	5.20456	0.0135023	0.0148054	NA
Q9BUF5	TUBB6	650240	18.3012	18.2811	13.0866	TUBB6	Q9BUF5	5.20452	0.000133661	0.000885276	573
P48739;P48739-2;P48739-3	PITPNB	93396	16.151	14.3325	10.0408	PITPNB	P48739	5.2009	0.00187826	0.00363113	1078
P23381-2;P23381	WARS	77199	15.1913	15.2799	10.0408	WARS	P23381	5.1948	0.000136403	0.000895408	1122
Q9BSV6	TSEN34	77942	15.4907	14.9612	10.0408	TSEN34	Q9BSV6	5.18511	0.000201825	0.00108225	1120
Q6P1J9	CDC73	539310	17.6563	18.3127	12.8001	CDC73	Q6P1J9	5.18447	0.00024342	0.00119194	616
P55010	EIF5	534130	18.3226	17.6039	12.7925	EIF5	P55010	5.17079	0.000272294	0.00126655	621
O15381;O15381-5;O15381-2;O15381-3;O15381-4	NVL	79160	15.635	14.7871	10.0408	NVL	O15381	5.17022	0.000339317	0.00141574	1116
Q96CW1-2;Q96CW1	AP2M1	75707	15.3191	15.0879	10.0408	AP2M1	Q96CW1	5.16267	0.000150478	0.000930012	1124
P63010-3;P63010;P63010-2	AP2B1	75111	15.1446	15.247	10.0408	AP2B1	P63010	5.15499	0.000142047	0.000899796	1125
Q92917	GPKOW	446460	17.7281	17.7678	12.5934	GPKOW	Q92917	5.15453	0.00014018	0.000899796	670
P14868-2;P14868	DARS	87405	16.036	14.3031	10.0408	DARS	P14868	5.12869	0.00173165	0.0035038	1096
P48059;P48059-4;P48059-2;P48059-5;P48059-3;P0CW19-2	LIMS1	86753	14.3022	16.0222	10.0408	LIMS1	P48059	5.12136	0.00170491	0.00349744	1100
O15226;O15226-2	NKRF	769060	18.4386	18.62	13.4091	NKRF	O15226	5.12021	0.000151749	0.000930012	533
P13807-2;P13807;P54840	GYS1	88264	14.2465	16.0707	10.0408	GYS1	P13807	5.11776	0.00203592	0.00379793	1093
Q8WUQ7;Q8WUQ7-2	CACTIN	466960	18.0077	17.5866	12.6865	CACTIN	Q8WUQ7	5.11058	0.00018839	0.00106479	656
P30041	PRDX6	76338	15.6217	14.6617	10.0408	PRDX6	P30041	5.10086	0.000441165	0.00163369	1123
P31153-2;P31153	MAT2A	72261	15.1053	15.1757	10.0408	MAT2A	P31153	5.09966	0.000148251	0.000923909	1132
Q8WUU5	GATAD1	72681	14.921	15.3464	10.0408	GATAD1	Q8WUU5	5.09283	0.00019248	0.00106479	1128
Q2TBE0-2;Q2TBE0;Q2TBE0-3	CWF19L2	72369	15.3547	14.895	10.0408	CWF19L2	Q2TBE0	5.08401	0.000202235	0.00108225	1131
P51946	CCNH	72506	15.3822	14.863	10.0408	CCNH	P51946	5.08173	0.000218853	0.00113225	1129
Q96T60;Q96T60-2	PNKP	88966	14.1246	16.1176	10.0408	PNKP	Q96T60	5.08029	0.00275867	0.00451725	1092
P28340	POLD1	78699	14.4487	15.7818	10.0408	POLD1	P28340	5.07442	0.000896426	0.00244966	1118
Q8NFI3-2;Q8NFI3-3;Q8NFI3	ENGASE	96617	13.8681	16.3174	10.0408	ENGASE	Q8NFI3	5.05195	0.00549256	0.00701828	1069
Q9Y376	CAB39	70760	15.4218	14.7133	10.0408	CAB39	Q9Y376	5.02672	0.000305778	0.00133679	1137
P40763-3;P40763-2;P40763	STAT3	70226	14.7455	15.3838	10.0408	STAT3	P40763	5.02384	0.000274405	0.00126655	1138
P46977-2;P46977	STT3A	68716	14.9376	15.1882	10.0408	STT3A	P46977	5.02209	0.000173869	0.0010062	1142
Q96FZ2	HMCES	485310	17.7729	17.9544	12.8474	HMCES	Q96FZ2	5.01625	0.000167241	0.000988061	646
O43175	PHGDH	424830	17.5659	17.7752	12.6617	PHGDH	O43175	5.00883	0.000171177	0.00100329	686
Q9UER7-5;Q9UER7-4;Q9UER7-2;Q9UER7;Q9UER7-3	DAXX	81255	14.1194	15.9535	10.0408	DAXX	Q9UER7	4.99562	0.00230088	0.00404872	1113
Q13126-7;Q13126-4;Q13126;Q13126-6;Q13126-5;Q13126-3;Q13126-2	MTAP	67822	14.8171	15.2495	10.0408	MTAP	Q13126	4.99247	0.000213153	0.00112438	1144
P48730-2;P48730;P49674	CSNK1D;CSNK1E	71107	15.5461	14.5056	10.0408	CSNK1D	P48730	4.98503	0.000568042	0.00186859	1135
Q9H147	DNTTIP1	67641	14.7644	15.2808	10.0408	DNTTIP1	Q9H147	4.98179	0.00023942	0.00118666	1146
Q03111	MLLT1	85881	16.0969	13.9468	10.0408	MLLT1	Q03111	4.98103	0.00381613	0.00544582	1103
Q16401-2;Q16401	PSMD5	68589	14.6164	15.4078	10.0408	PSMD5	Q16401	4.97125	0.000369623	0.00147949	1141
P11586	MTHFD1	257940	16.4312	17.3382	11.9178	MTHFD1	P11586	4.96689	0.000453942	0.00165549	806
Q9NTM9	CUTC	67590	14.6283	15.3671	10.0408	CUTC	Q9NTM9	4.9569	0.000343013	0.00142713	1147
O95391	SLU7	87485	16.1512	13.8441	10.0408	SLU7	O95391	4.95683	0.00488792	0.00641863	1095
P07814	EPRS	67682	15.3867	14.6004	10.0408	EPRS	P07814	4.95272	0.000372817	0.00148423	1145
Q9Y2L6-2;Q9Y2L6	FRMD4B	68242	14.5315	15.4435	10.0408	FRMD4B	Q9Y2L6	4.94664	0.000466713	0.00168311	1143
P18615;P18615-3;P18615-4	NELFE	431910	17.9667	17.3664	12.726	NELFE	P18615	4.94056	0.000280245	0.00127754	684
Q5T200;Q5T200-2	ZC3H13	65415	15.2011	14.76	10.0408	ZC3H13	Q5T200	4.93971	0.000226407	0.00115311	1151
Q9BZZ5-2;Q9BZZ5;Q9BZZ5-3;Q9BZZ5-5;Q9BZZ5-6;Q9BZZ5-1	API5	1803000	19.6319	19.8752	14.8193	API5	Q9BZZ5	4.93424	0.000188002	0.00106479	350
Q9Y2K7-4;Q9Y2K7-5;Q9Y2K7-2;Q9Y2K7	KDM2A	70009	15.5747	14.3721	10.0408	KDM2A	Q9Y2K7	4.93258	0.000802995	0.00231043	1139
Q9ULU4-16;Q9ULU4-9;Q9ULU4-13;Q9ULU4-8;Q9ULU4-21;Q9ULU4-14;Q9ULU4-12;Q9ULU4-11;Q9ULU4-7;Q9ULU4-19;Q9ULU4-17;Q9ULU4-22;Q9ULU4-5;Q9ULU4-20;Q9ULU4;Q9ULU4-10;Q9ULU4-6;Q9ULU4-15;Q9ULU4-23;Q9ULU4-3;Q9ULU4-18;Q9ULU4-4;Q9ULU4-2	ZMYND8	621770	17.7886	18.557	13.2409	ZMYND8	Q9ULU4	4.93188	0.000368963	0.00147949	586
O15231-5;O15231-4;O15231-7;O15231;O15231-3;O15231-8;O15231-6;O15231-9;O15231-2	ZNF185	83408	13.8783	16.0606	10.0408	ZNF185	O15231	4.92865	0.00418528	0.00574047	1107
P68366-2;P68366	TUBA4A	65668	14.5101	15.3696	10.0408	TUBA4A	P68366	4.89899	0.000444975	0.00163489	1150
P16070-18;P16070-12;P16070-14;P16070-13;P16070-11;P16070-10;P16070-16;P16070-8;P16070-17;P16070-6;P16070-4;P16070-3;P16070-7;P16070-5;P16070	CD44	62922	14.797	15.0724	10.0408	CD44	P16070	4.89388	0.000200266	0.00107953	1160
P26639;P26639-2	TARS	64282	15.2722	14.5928	10.0408	TARS	P26639	4.89166	0.000331454	0.00139826	1156
Q13823	GNL2	1822300	20.0254	19.4685	14.8559	GNL2	Q13823	4.89104	0.000275977	0.00126984	348
Q05048	CSTF1	1458900	19.3448	19.5524	14.5594	CSTF1	Q05048	4.88916	0.000191705	0.00106479	397
Q9H7E9;Q9H7E9-2	C8orf33	63306	14.6786	15.1784	10.0408	C8orf33	Q9H7E9	4.88768	0.000256172	0.00122449	1158
P31939-2;P31939	ATIC	72502	14.1002	15.7456	10.0408	ATIC	P31939	4.88203	0.00185613	0.00360047	1130
P48729;P48729-3;P48729-2;Q8N752	CSNK1A1	71955	15.7332	14.0938	10.0408	CSNK1A1	P48729	4.87266	0.00185264	0.00360047	1133
P17706-3;P17706-2;P17706-4;P17706	PTPN2	62157	14.6982	15.1186	10.0408	PTPN2	P17706	4.86753	0.00023686	0.0011819	1163
Q96C19;Q9BUP0-2;Q9BUP0	EFHD2;EFHD1	61478	14.8383	14.9741	10.0408	EFHD2	Q96C19	4.86537	0.000189055	0.00106479	1167
P25788-2;P25788	PSMA3	63243	15.2616	14.5483	10.0408	PSMA3	P25788	4.86411	0.000359342	0.00146615	1159
P31749-2;P31749;Q9Y243-2;Q9Y243;P31751	AKT1;AKT3;AKT2	64322	14.4442	15.3592	10.0408	AKT1	P31749	4.86086	0.000508776	0.00177232	1155
P56192;P56192-2	MARS	66294	15.4864	14.3154	10.0408	MARS	P56192	4.86006	0.000810862	0.00231205	1148
O43913-2;O43913	ORC5	74182	15.8259	13.9744	10.0408	ORC5	O43913	4.85932	0.00267065	0.00443707	1126
Q9ULJ6;Q9ULJ6-2;Q8NF64-3;Q8NF64-2;Q8NF64	ZMIZ1	61773	14.6817	15.1152	10.0408	ZMIZ1	Q9ULJ6	4.85763	0.000242801	0.00119194	1166
P46109	CRKL	62757	14.5365	15.2509	10.0408	CRKL	P46109	4.85287	0.000363889	0.00146848	1161
O75534-2;O75534;O75534-3;O75534-4	CSDE1	298600	17.3256	16.9801	12.3035	CSDE1	O75534	4.84936	0.000222564	0.00113747	768
P33176;O60282-2;O60282;Q12840	KIF5B	60315	14.9212	14.8381	10.0408	KIF5B	P33176	4.83879	0.000190638	0.00106479	1171
Q9UJ70;Q9UJ70-2	NAGK	60471	14.7104	15.0388	10.0408	NAGK	Q9UJ70	4.83379	0.000222294	0.00113747	1170
P30520	ADSS	64797	15.4484	14.2938	10.0408	ADSS	P30520	4.83025	0.000809236	0.00231205	1153
Q9NVN8	GNL3L	534820	18.6885	16.6791	12.8583	GNL3L	Q9NVN8	4.82543	0.00353204	0.00517029	620
Q96PU4;Q96PU4-2	UHRF2	60978	14.5411	15.1806	10.0408	UHRF2	Q96PU4	4.82003	0.000333746	0.00139826	1168
Q9Y5L0-3;Q9Y5L0;Q9Y5L0-1;Q9Y5L0-5	TNPO3	59969	15.1266	14.5624	10.0408	TNPO3	Q9Y5L0	4.80366	0.000303383	0.00133679	1172
O43809	NUDT21	4558800	20.9032	21.2636	16.2879	NUDT21	O43809	4.79557	0.000238069	0.00118393	211
Q9H814	PHAX	58445	14.8067	14.8623	10.0408	PHAX	Q9H814	4.79369	0.000198102	0.00107833	1174
Q9C0B1	FTO	58537	14.9431	14.7225	10.0408	FTO	Q9C0B1	4.79199	0.000212495	0.00112438	1173
O75153	CLUH	63808	15.4656	14.1798	10.0408	CLUH	O75153	4.78186	0.00107641	0.00269924	1157
A6NDU8	C5orf51	57795	15.0781	14.5021	10.0408	C5orf51	A6NDU8	4.74927	0.0003254	0.00139512	1175
Q9H8H0;Q9H8H0-2	NOL11	240100	17.2188	16.3471	12.0347	NOL11	Q9H8H0	4.74831	0.000525367	0.00179545	826
Q9Y266	NUDC	60519	15.333	14.2322	10.0408	NUDC	Q9Y266	4.74175	0.000797922	0.00230182	1169
Q14807-2;Q14807	KIF22	56587	14.5444	14.9967	10.0408	KIF22	Q14807	4.72969	0.000281497	0.00127929	1176
O95639;O95639-3;O95639-2	CPSF4	871670	18.5247	18.8681	13.9696	CPSF4	O95639	4.72687	0.00025052	0.00121056	506
Q9NQS7-2;Q9NQS7	INCENP	71063	15.8144	13.714	10.0408	INCENP	Q9NQS7	4.72338	0.00443871	0.00594377	1136
O95433-2;O95433	AHSA1	699530	18.7173	17.9654	13.6238	AHSA1	O95433	4.71756	0.000441329	0.00163369	553
Q9Y6V7;Q9Y6V7-2	DDX49	1040600	19.413	18.3075	14.1437	DDX49	Q9Y6V7	4.71653	0.000824595	0.00233809	468
Q3KQU3-2;Q3KQU3-4;Q3KQU3	MAP7D1	55741	14.47	15.0123	10.0408	MAP7D1	Q3KQU3	4.70028	0.000325776	0.00139512	1178
Q86U38;Q86U38-2	NOP9	659650	18.3403	18.2665	13.6048	NOP9	Q86U38	4.69857	0.000218518	0.00113225	568
P33240-2;P33240	CSTF2	1254200	19.0566	19.3865	14.5233	CSTF2	P33240	4.69823	0.000254459	0.00122025	427
Q92922	SMARCC1	61842	13.9561	15.4877	10.0408	SMARCC1	Q92922	4.68109	0.00183655	0.00359759	1164
Q15910;Q15910-2;Q15910-5;Q15910-3;Q15910-4	EZH2	54034	14.5252	14.8944	10.0408	EZH2	Q15910	4.66897	0.000272392	0.00126655	1182
Q9Y262-2;Q9Y262	EIF3L	292900	17.2316	17.0238	12.4876	EIF3L	Q9Y262	4.64014	0.000245291	0.00119194	771
Q8NDT2;Q8NDT2-2	RBM15B	210580	17.1164	15.9801	11.9118	RBM15B	Q8NDT2	4.63653	0.000942917	0.0025414	851
Q14258	TRIM25	312870	17.2168	17.2357	12.6005	TRIM25	Q14258	4.62571	0.000233389	0.00117934	760
Q14676-2;Q14676;Q14676-3	MDC1	62211	13.777	15.5559	10.0408	MDC1	Q14676	4.62564	0.0029383	0.00465651	1162
Q14195-2;Q14195;Q14194;Q14194-2	DPYSL3	292470	17.1464	17.1114	12.5042	DPYSL3	Q14195	4.62465	0.000233951	0.00117934	772
Q9Y221;Q9Y221-2	NIP7	1216100	19.783	18.161	14.348	NIP7	Q9Y221	4.62394	0.00226516	0.00401029	438
Q96G46;Q96G46-2;Q96G46-3	DUS3L	242250	16.5347	17.1215	12.205	DUS3L	Q96G46	4.62312	0.000374828	0.00148823	823
O95602	POLR1A	53964	15.1063	14.1901	10.0408	POLR1A	O95602	4.60737	0.000652686	0.00203726	1183
Q9UNF1-2;Q9UNF1;Q12816-5;Q12816-2;Q12816-3;Q12816-4;Q12816	MAGED2	55457	14.0731	15.2221	10.0408	MAGED2	Q9UNF1	4.60677	0.000993459	0.00261032	1180
P20290-2;P20290	BTF3	13686000	22.746	22.6043	18.0691	BTF3	P20290	4.60603	0.000245328	0.00119194	114
Q8WXF1;Q8WXF1-2	PSPC1	12959000	21.6336	23.1759	17.8044	PSPC1	Q8WXF1	4.60033	0.0020206	0.00378734	120
Q14527;Q14527-2	HLTF	54043	15.1284	14.1536	10.0408	HLTF	Q14527	4.60018	0.000729641	0.00218289	1181
O60287	URB1	53050	15.0478	14.2271	10.0408	URB1	O60287	4.59663	0.000558874	0.00185496	1184
Q86VM9;Q86VM9-2	ZC3H18	520920	18.0402	17.8776	13.3651	ZC3H18	Q86VM9	4.5938	0.000250799	0.00121056	626
Q8N684-2;Q8N684;Q8N684-3	CPSF7	7789400	21.6872	22.0209	17.2625	CPSF7	Q8N684	4.59154	0.000284452	0.00128876	159
P78332;P78332-2;P78332-3	RBM6	347290	16.8142	17.7817	12.7153	RBM6	P78332	4.58263	0.000733048	0.00218289	732
P20073-2;P20073	ANXA7	1732200	18.7479	20.2659	14.9291	ANXA7	P20073	4.57781	0.00197935	0.00374233	356
P07237	P4HB	50525	14.7555	14.4809	10.0408	P4HB	P07237	4.57735	0.000274146	0.00126655	1189
O60508	CDC40	174260	16.3902	16.3717	11.8038	CDC40	O60508	4.57714	0.000245266	0.00119194	907
Q9NQW6-2;Q9NQW6	ANLN	70109	15.8663	13.3405	10.0408	ANLN	Q9NQW6	4.56259	0.0091894	0.0105215	NA
P40429;Q6NVV1	RPL13A;RPL13AP3	16019000	22.7466	23.0439	18.3492	RPL13A	P40429	4.54602	0.00028847	0.001299	100
O00442;O00442-2	RTCA	647360	17.8329	18.6115	13.706	RTCA	O00442	4.51627	0.000564539	0.00186538	575
A6NHR9;A6NHR9-3;A6NHR9-2	SMCHD1	49576	14.7846	14.3092	10.0408	SMCHD1	A6NHR9	4.50605	0.000363246	0.00146848	1192
Q92804-2;Q92804	TAF15	7343000	21.317	22.1262	17.2201	TAF15	Q92804	4.50155	0.000603436	0.00193418	164
Q5F1R6;Q5F1R6-3;Q5F1R6-2	DNAJC21	47635	14.4802	14.5969	10.0408	DNAJC21	Q5F1R6	4.49775	0.000271685	0.00126655	1199
O14744-5;O14744;O14744-4;O14744-3;O14744-2	PRMT5	47616	14.585	14.4918	10.0408	PRMT5	O14744	4.49757	0.00026972	0.00126655	1200
O14929-2;O14929	HAT1	1828300	19.7967	19.7435	15.2785	HAT1	O14929	4.49157	0.000269018	0.00126655	345
Q8N556;Q8N556-2	AFAP1	47206	14.4482	14.6011	10.0408	AFAP1	Q8N556	4.48379	0.000279741	0.00127754	1202
Q9HCK8-2;Q9HCK8;Q8TD26;Q9P2D1	CHD8	154230	16.2457	16.1587	11.7189	CHD8	Q9HCK8	4.48331	0.000273305	0.00126655	929
O75676-2;O75676;O75582-3;O75582	RPS6KA4;RPS6KA5	47850	14.2266	14.8077	10.0408	RPS6KA4	O75676	4.4763	0.000431991	0.00161532	1198
Q76FK4-4;Q76FK4;Q76FK4-2	NOL8	295520	17.4952	16.6731	12.6134	NOL8	Q76FK4	4.47078	0.000636532	0.00200888	769
O95573;O60488-2;O60488	ACSL3;ACSL4	48333	14.9174	14.0857	10.0408	ACSL3	O95573	4.46073	0.0006538	0.00203726	1196
Q9NWT1	PAK1IP1	838630	18.9372	18.2809	14.1494	PAK1IP1	Q9NWT1	4.45971	0.000491561	0.00174847	512
Q14146	URB2	48903	14.9857	14.0066	10.0408	URB2	Q14146	4.45529	0.000851043	0.00238066	1195
P53814-5;P53814;P53814-6;P53814-2	SMTN	129630	16.0747	15.817	11.4923	SMTN	P53814	4.45353	0.000307679	0.00134053	979
Q92733	PRCC	46491	14.2959	14.6869	10.0408	PRCC	Q92733	4.45059	0.000348782	0.00144479	1204
Q9P2N5	RBM27	890850	18.7387	18.7256	14.2819	RBM27	Q9P2N5	4.45025	0.000279803	0.00127754	504
Q96T88;Q96T88-2	UHRF1	997380	19.4592	17.9702	14.2731	UHRF1	Q96T88	4.44157	0.00214976	0.00390717	474
Q9UHI6;Q9UHI6-2	DDX20	260260	17.1019	16.7954	12.515	DDX20	Q9UHI6	4.43358	0.000326911	0.00139551	803
Q92615	LARP4B	45119	14.3904	14.5292	10.0408	LARP4B	Q92615	4.41894	0.000297671	0.00132828	1207
Q9HCG8	CWC22	190030	16.8066	16.1189	12.0461	CWC22	Q9HCG8	4.41667	0.000539836	0.00181461	880
Q8IWZ3;Q8IWZ3-4;Q8IWZ3-6;O75179-6;O75179-7;O75179-2;O75179;Q8IWZ3-5;Q8IWZ3-2;O75179-5;O75179-3;O75179-4	ANKHD1;ANKRD17	48941	15.0596	13.8524	10.0408	ANKHD1	Q8IWZ3	4.41518	0.00133716	0.00306674	1194
P49915;P49915-2	GMPS	624760	18.4728	17.9129	13.7907	GMPS	P49915	4.40219	0.000452994	0.00165549	583
P53396-3;P53396-2;P53396	ACLY	219260	16.3315	17.0086	12.2705	ACLY	P53396	4.39957	0.000540573	0.00181461	839
P46013;P46013-2	MKI67	525530	18.538	17.0337	13.3916	MKI67	P46013	4.3942	0.00231355	0.00404872	623
P19367-4;P19367-2;P19367;P19367-3	HK1	44564	14.2664	14.6014	10.0408	HK1	P19367	4.39305	0.000350192	0.00144479	1210
P31689;P31689-2	DNAJA1	990940	19.1593	18.5466	14.4602	DNAJA1	P31689	4.39274	0.000493644	0.00174847	477
Q9Y657;Q5JUX0	SPIN1;SPIN3	517610	17.7325	18.1351	13.5453	SPIN1	Q9Y657	4.38846	0.000377112	0.00149164	629
Q9NZM1-6;Q9NZM1-3;Q9NZM1;Q9NZM1-2;Q9NZM1-5;Q9NZM1-8;Q9NZM1-7;Q9NZM1-4;O75923-15;O75923-3;O75923-9;O75923;O75923-14;O75923-6;O75923-12;O75923-5;O75923-11;O75923-4;O75923-10;O75923-2;O75923-8;O75923-7;O75923-13	MYOF	47493	15.002	13.8415	10.0408	MYOF	Q9NZM1	4.38091	0.00127306	0.00298461	1201
Q68CQ4	DIEXF	229830	16.7752	16.7766	12.3972	DIEXF	Q68CQ4	4.37866	0.000301818	0.00133679	830
Q9UKY7;Q9UKY7-2;Q9UKY7-3	CDV3	434150	16.8256	18.2366	13.1584	CDV3	Q9UKY7	4.37268	0.00200868	0.00376978	681
Q8IY37	DHX37	50163	15.1941	13.6296	10.0408	DHX37	Q8IY37	4.37103	0.00262578	0.00439216	1190
P19525;P19525-2	EIF2AK2	1131300	19.2602	18.8634	14.6911	EIF2AK2	P19525	4.37065	0.000381923	0.00150026	452
Q9NVA2;Q9NVA2-2;Q14141-3;Q92599-3;Q14141-2;Q92599-2;Q14141-4;Q14141;Q92599-4;Q92599	SEPT11;SEPT6;SEPT8	45345	14.8511	13.9467	10.0408	SEPT11	Q9NVA2	4.35806	0.000824743	0.00233809	1206
P49591	SARS	43443	14.5799	14.2102	10.0408	SARS	P49591	4.35422	0.000377706	0.00149164	1211
Q12872;Q12872-2	SFSWAP	50946	13.5237	15.2574	10.0408	SFSWAP	Q12872	4.3497	0.00355591	0.00520008	1188
Q92598-2;Q92598-3;Q92598;Q92598-4;O95757	HSPH1	42696	14.395	14.3685	10.0408	HSPH1	Q92598	4.34091	0.000314632	0.00136279	1212
Q71RC2-6;Q71RC2-5;Q71RC2-3;Q71RC2;Q71RC2-4;Q71RC2-7;Q71RC2-2	LARP4	48234	13.5978	15.1291	10.0408	LARP4	Q71RC2	4.32263	0.00260378	0.00437912	1197
Q9Y324	FCF1	1231400	19.0028	19.367	14.8698	FCF1	Q9Y324	4.31505	0.000391748	0.00152266	432
Q9GZS3	WDR61	972040	18.7863	18.9202	14.5441	WDR61	Q9GZS3	4.30914	0.000334181	0.00139826	484
P23497;P23497-7;P23497-6;P23497-5;P23497-2;P23497-3;P23497-4	SP100	42454	14.0452	14.6409	10.0408	SP100	P23497	4.30225	0.000530121	0.00180412	1213
Q6NXE6-2;Q6NXE6	ARMC6	41620	14.4686	14.2098	10.0408	ARMC6	Q6NXE6	4.29836	0.000363402	0.00146848	1214
P0DN76;Q01081;Q01081-2;Q01081-4;Q8WU68-3;Q8WU68;Q01081-3;Q8WU68-2	U2AF1;U2AF1L4	25485000	24.0564	22.8303	19.1504	U2AF1	P0DN76	4.29297	0.00156849	0.00338198	71
P41250	GARS	49422	15.2385	13.3938	10.0408	GARS	P41250	4.27532	0.0045693	0.00608553	1193
Q8N5A5-3;Q8N5A5-2;Q8N5A5;Q8N5A5-4	ZGPAT	137600	15.4573	16.4469	11.6768	ZGPAT	Q8N5A5	4.2753	0.00104579	0.00265451	960
P43034	PAFAH1B1	46725	13.5405	15.0872	10.0408	PAFAH1B1	P43034	4.27302	0.00281072	0.00454205	1203
Q96ST3	SIN3A	40562	14.0777	14.5062	10.0408	SIN3A	Q96ST3	4.25115	0.000450154	0.00164982	1217
Q15459;Q15459-2	SF3A1	147630	16.0751	16.1911	11.8838	SF3A1	Q15459	4.24929	0.000354346	0.0014538	943
P22314-2;P22314	UBA1	221310	16.4389	16.9531	12.448	UBA1	P22314	4.24797	0.000502186	0.00175878	837
P49959-2;P49959;P49959-3	MRE11A	281400	17.0109	17.1168	12.8165	MRE11A	P49959	4.24738	0.000353894	0.0014538	783
Q15269	PWP2	1180700	19.259	18.9965	14.8868	PWP2	Q15269	4.24094	0.000388005	0.00151491	444
Q03252	LMNB2	49849	13.2789	15.2845	10.0408	LMNB2	Q03252	4.24082	0.00604295	0.00751933	1191
Q96PK6;Q96PK6-2;Q96PK6-3;Q96PK6-4	RBM14	23622000	22.5287	24.0218	19.0392	RBM14	Q96PK6	4.23607	0.00266297	0.00442929	75
Q96KP4-2;Q96KP4	CNDP2	40107	14.0378	14.5074	10.0408	CNDP2	Q96KP4	4.23175	0.000482874	0.00172272	1219
Q9BUJ2-4;Q9BUJ2-2;Q9BUJ2;Q9BUJ2-3;Q9BUJ2-5	HNRNPUL1	8575100	21.6244	22.2891	17.7275	HNRNPUL1	Q9BUJ2	4.22931	0.000635978	0.00200888	150
O43684-2;O43684	BUB3	2535200	20.0378	20.4102	15.9969	BUB3	O43684	4.22704	0.000434758	0.00161747	288
Q96ME1-2;Q96ME1-4;Q96ME1	FBXL18	40220	13.9542	14.5715	10.0408	FBXL18	Q96ME1	4.22202	0.000596834	0.00192209	1218
P21980;P21980-3;P21980-2	TGM2	1128600	19.0373	19.098	14.848	TGM2	P21980	4.21965	0.000360775	0.00146795	453
Q9NRX1	PNO1	728220	18.2904	18.5681	14.212	PNO1	Q9NRX1	4.21728	0.000402967	0.00154379	545
P33316-2;P33316	DUT	598750	17.7125	18.4919	13.902	DUT	P33316	4.20022	0.000788819	0.00228897	595
Q9H089	LSG1	210820	16.5215	16.7625	12.4437	LSG1	Q9H089	4.19835	0.000400352	0.0015399	850
Q9Y2L1-2;Q9Y2L1	DIS3	281800	16.9345	17.1858	12.8641	DIS3	Q9Y2L1	4.19599	0.000404379	0.00154379	781
O15047	SETD1A	38612	14.1944	14.2779	10.0408	SETD1A	O15047	4.19532	0.000372468	0.00148423	1221
Q15833-2;Q15833;Q15833-3	STXBP2	39848	14.6048	13.866	10.0408	STXBP2	Q15833	4.1946	0.000742604	0.00220246	1220
P52292	KPNA2	479220	18.3053	17.1307	13.5252	KPNA2	P52292	4.19285	0.00158883	0.00341588	650
Q9UKX7-2;Q9UKX7	NUP50	172150	16.103	16.5691	12.1445	NUP50	Q9UKX7	4.19163	0.000502508	0.00175878	910
P08133-2;P08133	ANXA6	45715	15.1036	13.3591	10.0408	ANXA6	P08133	4.1905	0.00424068	0.0057728	1205
P46821	MAP1B	55654	14.6223	14.8213	10.5338	MAP1B	P46821	4.18802	0.000394171	0.00152806	1179
P50579;P50579-3;P50579-2	METAP2	793160	18.7784	18.299	14.3593	METAP2	P50579	4.17934	0.000517823	0.00178281	525
Q9H6R0	DHX33	131830	15.8259	16.0995	11.7839	DHX33	Q9H6R0	4.17875	0.000419164	0.00157533	974
Q8WVK2	SNRNP27	5376400	21.2002	21.4287	17.137	SNRNP27	Q8WVK2	4.17745	0.000406281	0.00154659	189
P82933	MRPS9	40571	13.6543	14.7565	10.0408	MRPS9	P82933	4.16456	0.00143856	0.00320959	1216
Q8N5C6;Q8N5C6-2	SRBD1	115170	15.7766	15.7701	11.6212	SRBD1	Q8N5C6	4.15217	0.000386797	0.00151491	1022
Q7Z2T5;Q7Z2T5-2	TRMT1L	37660	14.4482	13.902	10.0408	TRMT1L	Q7Z2T5	4.13425	0.000594167	0.00192114	1222
Q9H7N4	SCAF1	36985	14.2622	14.0814	10.0408	SCAF1	Q9H7N4	4.13098	0.00041589	0.00157505	1224
Q8NEV1;P68400;P68400-2	CSNK2A3;CSNK2A1	522500	18.0833	17.813	13.823	CSNK2A3	Q8NEV1	4.12521	0.000443919	0.00163489	625
Q9HCE1;Q9HCE1-2	MOV10	89890	15.0915	15.6806	11.2634	MOV10	Q9HCE1	4.12263	0.000639165	0.0020091	1088
Q9BSC4-2;Q9BSC4;Q9BSC4-4;Q9BSC4-3	NOL10	1218300	19.624	18.5302	14.9556	NOL10	Q9BSC4	4.12153	0.00148461	0.0032826	437
Q9ULV4;Q9ULV4-2;Q9ULV4-3	CORO1C	464750	18.0305	17.4912	13.6398	CORO1C	Q9ULV4	4.12106	0.000597319	0.00192209	659
P31483;P31483-3	TIA1	1228000	19.1362	19.2357	15.0713	TIA1	P31483	4.1146	0.000409534	0.00155497	434
Q9UK61-3;Q9UK61-4;Q9UK61;Q9UK61-2	FAM208A	44614	15.1068	13.1876	10.0408	FAM208A	Q9UK61	4.10635	0.0060624	0.00753083	1209
Q9NR56;Q9NR56-7	MBNL1	3394300	20.1182	21.0459	16.4779	MBNL1	Q9NR56	4.10417	0.00112813	0.00276785	242
P55265;P55265-4;P55265-5;P55265-3;P55265-2	ADAR	1101800	19.1273	18.9247	14.9414	ADAR	P55265	4.0846	0.000443696	0.00163489	458
Q9UBU9;Q9UBU9-2	NXF1	1965200	19.5922	20.0942	15.7616	NXF1	Q9UBU9	4.08158	0.000594421	0.00192114	331
Q8WUM4;Q8WUM4-2	PDCD6IP	37282	13.6868	14.5564	10.0408	PDCD6IP	Q8WUM4	4.0808	0.00104704	0.00265451	1223
Q14147	DHX34	35589	14.2317	13.9971	10.0408	DHX34	Q14147	4.07354	0.000458562	0.00166822	1225
Q9NTZ6	RBM12	559870	17.5385	18.4329	13.9288	RBM12	Q9NTZ6	4.05694	0.00112196	0.0027665	607
O14818;O14818-2;O14818-4;Q8TAA3-2;Q8TAA3-5;Q8TAA3	PSMA7	1123900	19.2225	18.8714	14.9921	PSMA7	O14818	4.05482	0.000516084	0.00178281	455
P15407;P15407-2	FOSL1	2111200	19.6468	20.2295	15.8953	FOSL1	P15407	4.0428	0.000692943	0.00210592	319
Q9UHB7;Q9UHB7-2;Q9UHB7-3	AFF4	182480	16.2954	16.5601	12.4053	AFF4	Q9UHB7	4.02247	0.000496839	0.00175558	894
P11388;P11388-2;P11388-3;P11388-4	TOP2A	967260	19.3007	18.1683	14.7155	TOP2A	P11388	4.01901	0.00177856	0.00354991	486
Q12788	TBL3	1238300	19.2752	19.1125	15.1752	TBL3	Q12788	4.01862	0.000468354	0.00168311	430
Q9Y388	RBMX2	746480	18.5922	18.3279	14.4423	RBMX2	Q9Y388	4.01773	0.000499377	0.00175878	540
Q06210-2;Q06210	GFPT1	34064	14.1171	13.9921	10.0408	GFPT1	Q06210	4.01377	0.000463474	0.00167782	1226
P61158	ACTR3	254180	16.8652	16.9555	12.9136	ACTR3	P61158	3.99671	0.000467494	0.00168311	812
Q9H6S3;Q9H6S3-3;Q9H6S3-2	EPS8L2	178420	16.6306	16.1279	12.3837	EPS8L2	Q9H6S3	3.9955	0.000656188	0.0020404	902
Q9H9Y6-4;Q9H9Y6-5;Q9H9Y6-2;Q9H9Y6;Q9H9Y6-3	POLR1B	48930	15.3674	12.701	10.0408	POLR1B	Q9H9Y6	3.99336	0.0181549	0.0194451	NA
P42696;P42696-2	RBM34	905220	18.8607	18.6158	14.7459	RBM34	P42696	3.99236	0.00050697	0.0017702	502
Q8NDD1-6;Q8NDD1;Q8NDD1-5;Q8NDD1-7	C1orf131	511950	17.7801	18.0497	13.9226	C1orf131	Q8NDD1	3.99233	0.000516333	0.00178281	633
A3KN83-3;A3KN83-2;A3KN83;A3KN83-4;Q9Y2G9-3;Q9Y2G9	SBNO1	81697	15.0305	15.4816	11.2725	SBNO1	A3KN83	3.98361	0.000624168	0.00198257	1110
O95453-2;O95453-3;O95453;O95453-4	PARN	540640	18.1218	17.8659	14.0119	PARN	O95453	3.98195	0.000517241	0.00178281	615
O15042-2;O15042;O15042-3	U2SURP	1906500	19.9861	19.6275	15.8266	U2SURP	O15042	3.98011	0.000566511	0.00186772	336
Q14240;Q14240-2	EIF4A2	42139	12.9335	15.0666	10.0408	EIF4A2	Q14240	3.9592	0.00958396	0.010914	NA
P50395-2;P50395;P31150	GDI2	432850	17.2997	17.979	13.6833	GDI2	P50395	3.95603	0.000882903	0.00242388	683
O14617-4;O14617;O14617-5;O14617-3;O14617-2	AP3D1	508510	18.0831	17.7144	13.9437	AP3D1	O14617	3.95504	0.000589195	0.00191683	636
P19784	CSNK2A2	266450	17.1048	16.8387	13.0174	CSNK2A2	P19784	3.9544	0.000538197	0.00181461	800
P25205;P25205-2	MCM3	580290	18.1423	18.0574	14.15	MCM3	P25205	3.94988	0.000493029	0.00174847	601
Q6DKI1;Q6DKI1-2	RPL7L1	3266000	20.7135	20.4622	16.6385	RPL7L1	Q6DKI1	3.94936	0.00053544	0.00180971	248
Q9H9A6	LRRC40	33202	13.6985	14.281	10.0408	LRRC40	Q9H9A6	3.9489	0.000771388	0.00226449	1227
Q02241-3;Q02241-2;Q02241	KIF23	207600	17.3219	15.2362	12.3354	KIF23	Q02241	3.9437	0.00911042	0.0104717	NA
O43823	AKAP8	2675400	19.9606	20.5846	16.3326	AKAP8	O43823	3.93996	0.000827628	0.0023399	284
P33993;P33993-3;P33993-2	MCM7	420530	17.5243	17.7386	13.7016	MCM7	P33993	3.92981	0.000534416	0.00180971	691
Q96QC0	PPP1R10	95049	15.9933	14.7235	11.4314	PPP1R10	Q96QC0	3.92701	0.00251055	0.00425728	1075
O75083;O75083-3	WDR1	397690	17.8138	17.2406	13.6015	WDR1	O75083	3.92565	0.00078216	0.0022786	708
Q9P013	CWC15	1298700	19.3763	19.1373	15.3392	CWC15	Q9P013	3.9176	0.000551014	0.00184128	421
O00299	CLIC1	4664600	20.4052	21.5812	17.0793	CLIC1	O00299	3.91387	0.00215973	0.00391867	203
Q15233;Q15233-2	NONO	117750000	25.4303	26.0366	21.82	NONO	Q15233	3.91345	0.000831569	0.00234395	10
Q14966;Q14966-3;Q14966-4;Q14966-5;Q14966-2	ZNF638	1312400	18.9265	19.5598	15.3366	ZNF638	Q14966	3.90652	0.000872167	0.00241141	417
P38432	COIL	513780	17.9165	17.9302	14.0195	COIL	P38432	3.90389	0.000515054	0.00178281	632
Q08211;Q08211-2	DHX9	9398200	22.1747	22.056	18.2123	DHX9	Q08211	3.90306	0.000526358	0.00179545	146
P23246;P23246-2	SFPQ	86026000	24.9058	25.629	21.3644	SFPQ	P23246	3.90297	0.00100568	0.00262675	17
Q9BY42	RTFDC1	565970	18.3405	17.7211	14.1329	RTFDC1	Q9BY42	3.89793	0.000863143	0.00239636	604
Q96I25	RBM17	1221200	19.195	19.1485	15.2835	RBM17	Q96I25	3.88825	0.000526255	0.00179545	436
Q8N8A6	DDX51	393320	17.1245	17.8603	13.607	DDX51	Q8N8A6	3.88544	0.00104706	0.00265451	709
Q9H0U9	TSPYL1	339610	17.6077	16.9766	13.4149	TSPYL1	Q9H0U9	3.87718	0.000899793	0.00245202	738
Q9Y4W2-2;Q9Y4W2;Q9Y4W2-3;Q9Y4W2-4	LAS1L	414750	17.7416	17.4733	13.7346	LAS1L	Q9Y4W2	3.87288	0.000593472	0.00192114	694
O60293-2;O60293;O60293-4	ZFC3H1	31631	14.2781	13.5221	10.0408	ZFC3H1	O60293	3.85925	0.00111523	0.00275451	1229
Q6P6C2;Q6P6C2-1;Q6P6C2-3	ALKBH5	349350	17.5648	17.1352	13.4915	ALKBH5	Q6P6C2	3.85853	0.000704754	0.00213304	731
Q9BRU9;Q9BRU9-2	UTP23	750780	18.6124	18.3106	14.6044	UTP23	Q9BRU9	3.85704	0.000621377	0.00197796	539
Q96T37-4;Q96T37-2;Q96T37-3;Q96T37	RBM15	958100	18.7692	18.8707	14.9643	RBM15	Q96T37	3.85562	0.000553809	0.00184587	491
P41567;O60739	EIF1;EIF1B	2036500	20.3402	19.2994	15.9648	EIF1	P41567	3.855	0.0018196	0.00357863	325
Q13112	CHAF1B	30440	13.919	13.868	10.0408	CHAF1B	Q13112	3.85262	0.000549476	0.00184031	1230
Q9NSI2-2;Q9NSI2	FAM207A	656510	17.3445	18.8444	14.2444	FAM207A	Q9NSI2	3.84997	0.00406046	0.00565249	571
P17980	PSMC3	77595	15.1533	15.2346	11.3445	PSMC3	P17980	3.84942	0.000554886	0.00184587	1121
Q96K58;Q96K58-2	ZNF668	30379	13.8063	13.9706	10.0408	ZNF668	Q96K58	3.84761	0.000573083	0.00188099	1231
O43709;O43709-3;O43709-2	WBSCR22	1067100	18.5591	19.3007	15.098	WBSCR22	O43709	3.8319	0.00112527	0.00276661	461
Q12792;Q12792-4;Q12792-3	TWF1	186980	16.2811	16.6246	12.6225	TWF1	Q12792	3.83031	0.000666074	0.00204695	884
P55795	HNRNPH2	26358000	23.6844	23.5145	19.7694	HNRNPH2	P55795	3.83001	0.000586975	0.00191683	69
Q9NTJ3;Q9NTJ3-2	SMC4	89880	15.765	14.9309	11.5304	SMC4	Q9NTJ3	3.81762	0.0013315	0.00305851	1089
Q9Y6A4	CFAP20	455460	17.5395	17.928	13.9258	CFAP20	Q9Y6A4	3.80791	0.000715742	0.00216186	667
Q8TED0;Q8TED0-3;Q8TED0-2	UTP15	2824900	20.4608	20.2926	16.5724	UTP15	Q8TED0	3.80426	0.000605004	0.00193418	269
Q9Y224	C14orf166	1228200	18.9357	19.3853	15.3576	C14orf166	Q9Y224	3.80289	0.000770849	0.00226449	433
Q96D46	NMD3	203160	17.1175	15.7379	12.6255	NMD3	Q96D46	3.80224	0.00349154	0.00513643	860
Q969X6;Q969X6-2;Q969X6-3	CIRH1A	807630	18.6887	18.4465	14.7663	CIRH1A	Q969X6	3.80134	0.000634428	0.00200888	522
Q15637-6	SF1	7951700	21.7292	22.0022	18.0664	SF1	Q15637	3.79931	0.000650537	0.00203569	154
P13928;P13928-3;P13928-2	ANXA8	1576100	19.5116	19.5619	15.7398	ANXA8	P13928	3.79692	0.000587585	0.00191683	382
Q96PV6;Q96PV6-1	LENG8	145800	16.0803	16.1244	12.3078	LENG8	Q96PV6	3.79461	0.000588726	0.00191683	946
P48634;P48634-2;P48634-3	PRRC2A	44153	12.4302	15.2376	10.0408	PRRC2A	P48634	3.79308	0.0254903	0.0267016	NA
Q7Z5K2;Q7Z5K2-2;Q7Z5K2-3	WAPAL	30080	13.474	14.1909	10.0408	WAPAL	Q7Z5K2	3.79159	0.00113505	0.0027802	1232
Q9UNX4	WDR3	1089000	19.2632	18.6885	15.1856	WDR3	Q9UNX4	3.79018	0.000919963	0.00249318	459
Q9UI10;Q9UI10-3;Q9UI10-2	EIF2B4	29593	13.5702	14.0892	10.0408	EIF2B4	Q9UI10	3.78887	0.000854577	0.00238603	1235
P49750;P49750-1;P49750-3	YLPM1	2293100	19.5888	20.4453	16.231	YLPM1	P49750	3.78604	0.00143475	0.00320959	305
Q06787-11;Q06787-8;Q06787-2;Q06787-9;Q06787-10;Q06787-6;Q06787-4;Q06787-5;Q06787-7;Q06787-3;Q06787	FMR1	183360	16.5542	16.3002	12.6519	FMR1	Q06787	3.77525	0.000660348	0.00204695	892
Q2TB10	ZNF800	165540	16.4953	16.0403	12.4945	ZNF800	Q2TB10	3.77332	0.000804036	0.00231043	919
P16152;P16152-2;O75828	CBR1	485860	17.8376	17.8389	14.0676	CBR1	P16152	3.77067	0.000604385	0.00193418	645
Q8WXI9	GATAD2B	29903	14.2251	13.3922	10.0408	GATAD2B	Q8WXI9	3.76782	0.00140946	0.00317828	1233
Q8IYL3	C1orf174	516590	18.2118	17.5732	14.1344	C1orf174	Q8IYL3	3.75805	0.00104817	0.00265451	630
O43583	DENR	422750	17.8699	17.3611	13.8588	DENR	O43583	3.75675	0.000876727	0.00241141	687
Q9Y696	CLIC4	437950	17.34	17.9699	13.9026	CLIC4	Q9Y696	3.7524	0.00104183	0.00265451	678
Q9NRW3	APOBEC3C	801940	18.9474	18.0366	14.7491	APOBEC3C	Q9NRW3	3.74292	0.00165564	0.00345267	524
Q09161	NCBP1	1128200	19.0932	19.0105	15.3192	NCBP1	Q09161	3.73263	0.000639725	0.0020091	454
O43491-2;O43491-3;O43491-4;O43491	EPB41L2	28782	13.4342	14.1125	10.0408	EPB41L2	O43491	3.73254	0.00114747	0.00279566	1239
Q9Y265;Q9Y265-2	RUVBL1	973750	18.796	18.8825	15.1071	RUVBL1	Q9Y265	3.73218	0.000640681	0.0020091	483
Q99986	VRK1	982230	18.7363	18.9599	15.1189	VRK1	Q99986	3.72919	0.000684233	0.00208804	479
Q14847;Q14847-2;Q14847-3	LASP1	1360800	18.8294	19.693	15.5339	LASP1	Q14847	3.72729	0.00155704	0.00337207	407
Q9H8H2;Q9H8H2-2;Q9H8H2-4;Q9H8H2-3	DDX31	375500	17.6113	17.3025	13.7335	DDX31	Q9H8H2	3.72336	0.000734951	0.00218415	717
P33992	MCM5	488910	17.3383	18.2238	14.0588	MCM5	P33992	3.72221	0.00162553	0.00342929	644
Q9Y4C8	RBM19	558530	18.427	17.5097	14.2496	RBM19	Q9Y4C8	3.7188	0.00172266	0.0035038	608
Q14204	DYNC1H1	83541	15.594	14.9245	11.5418	DYNC1H1	Q14204	3.71749	0.00115315	0.00280131	1106
Q14241	TCEB3	119430	15.8745	15.7466	12.0962	TCEB3	Q14241	3.71431	0.000663609	0.00204695	1007
Q92879-2;Q92879-3;Q92879-6;Q92879;Q92879-4;Q92879-5;O95319-5;O95319-2;O95319;O95319-4;O95319-3	CELF1	1789100	18.8752	20.2526	15.8502	CELF1	Q92879	3.71365	0.00384694	0.0054646	351
Q8IX01-4;Q8IX01-3;Q8IX01	SUGP2	2684100	19.8841	20.6284	16.5437	SUGP2	Q8IX01	3.71259	0.00130296	0.00301643	282
Q86UV5;Q86UV5-8;Q86UV5-6;Q86UV5-5;Q86UV5-2	USP48	28922	13.3112	14.1951	10.0408	USP48	Q86UV5	3.71232	0.00164063	0.00343231	1237
Q6UN15-5;Q6UN15;Q6UN15-4;Q6UN15-3	FIP1L1	1686700	19.3716	19.8532	15.9027	FIP1L1	Q6UN15	3.70963	0.00089727	0.00244966	360
Q9BW19	KIFC1	102570	16.2203	14.4902	11.6458	KIFC1	Q9BW19	3.70946	0.00688015	0.00833153	1059
Q96SB8;Q96SB8-2	SMC6	32055	12.9188	14.5693	10.0408	SMC6	Q96SB8	3.70322	0.00611219	0.00757358	1228
P63173	RPL38	18030000	23.033	23.0654	19.3543	RPL38	P63173	3.69491	0.000664547	0.00204695	92
O00571;O00571-2;O15523-2;O15523;O15523-3;Q9NQI0-3;Q9NQI0-2;Q9NQI0-4;Q9NQI0	DDX3X;DDX3Y	1076300	19.0092	18.9562	15.2882	DDX3X	O00571	3.69453	0.00066661	0.00204695	460
O43707;O43707-2;O43707-3;Q9H254-2	ACTN4	684220	17.9078	18.6581	14.5885	ACTN4	O43707	3.69448	0.00134475	0.00307872	558
Q16531;Q16531-2	DDB1	102430	15.5684	15.6106	11.8955	DDB1	Q16531	3.69401	0.00066601	0.00204695	1062
Q92945	KHSRP	29953000	23.2395	24.1786	20.0182	KHSRP	Q92945	3.69082	0.00184914	0.00360047	55
Q8TAT6;Q8TAT6-2	NPLOC4	204650	17.1162	15.7648	12.7534	NPLOC4	Q8TAT6	3.68714	0.00379466	0.00542566	857
Q9P2I0	CPSF2	133000	15.7621	16.1455	12.2701	CPSF2	Q9P2I0	3.68367	0.000828551	0.0023399	970
P25398	RPS12	28133000	23.6744	23.7065	20.0106	RPS12	P25398	3.67989	0.000677073	0.00207477	63
O43395;O43395-3	PRPF3	277780	17.0237	17.0327	13.3534	PRPF3	O43395	3.67478	0.000680446	0.00208078	787
Q9NR12-3;Q9NR12-5;Q9NR12-6;Q9NR12-4;Q9NR12-2;Q9NR12	PDLIM7	511740	17.6752	18.1123	14.2192	PDLIM7	Q9NR12	3.6746	0.000888516	0.00243476	635
Q96ME7-2;Q96ME7-3;Q96ME7	ZNF512	243180	16.5153	17.1001	13.138	ZNF512	Q96ME7	3.6697	0.00108017	0.0027041	822
P30876	POLR2B	439600	17.978	17.3336	13.9898	POLR2B	P30876	3.66594	0.00118257	0.00284843	676
P98175-2;P98175;P98175-5;P98175-4;P98175-3	RBM10	678530	18.0094	18.5709	14.6247	RBM10	P98175	3.66543	0.00105138	0.00265451	560
Q9UG63;Q9UG63-2	ABCF2	511860	17.8957	17.9232	14.2468	ABCF2	Q9UG63	3.66265	0.00069154	0.00210592	634
Q9NZM5	GLTSCR2	1411200	19.7104	18.9358	15.6606	GLTSCR2	Q9NZM5	3.66259	0.00145376	0.00322402	405
P49711;P49711-2;Q8NI51-11;Q8NI51-6;Q8NI51-5;Q8NI51-10;Q8NI51-2;Q8NI51-8;Q8NI51;Q8NI51-3;Q8NI51-7	CTCF	400150	17.9002	17.104	13.8396	CTCF	P49711	3.6625	0.00150573	0.00331439	706
Q9BWF3;Q9BWF3-4;Q9BWF3-3;Q9BWF3-2	RBM4	4437400	20.5729	21.3724	17.3141	RBM4	Q9BWF3	3.65858	0.001521	0.00332818	212
P47895	ALDH1A3	28139	13.2111	14.1874	10.0408	ALDH1A3	P47895	3.65841	0.00204913	0.00381179	1240
P49327	FASN	435000	17.7897	17.5498	14.0131	FASN	P49327	3.65672	0.00075676	0.00223995	679
P17676-3;P17676-2;P17676	CEBPB	714590	17.4688	18.9576	14.5567	CEBPB	P17676	3.6565	0.00495267	0.00647353	549
Q9P275	USP36	28824	14.2995	13.0802	10.0408	USP36	Q9P275	3.64899	0.00316014	0.00485695	1238
Q96EU6-2;Q96EU6;Q9H160-2;Q9H160	RRP36	672210	18.8001	17.5513	14.5325	RRP36	Q96EU6	3.64319	0.00334821	0.00501044	563
Q06710-2;Q06710-3;Q06710;Q06710-5;Q06710-4	PAX8	1830000	19.2463	20.1215	16.0421	PAX8	Q06710	3.64185	0.00176002	0.003532	344
Q6UXN9	WDR82	963440	18.7617	18.8777	15.1872	WDR82	Q6UXN9	3.63249	0.000731849	0.00218289	490
Q04637-5;Q04637-6;Q04637-7;Q04637-4;Q04637-3;Q04637;Q04637-8;Q04637-9;O43432-4;O43432;O43432-3	EIF4G1	184600	15.7372	16.9123	12.6959	EIF4G1	Q04637	3.62887	0.00299727	0.00470166	890
O00159;O00159-2;O00159-3	MYO1C	181430	16.3784	16.4444	12.7856	MYO1C	O00159	3.62576	0.000728253	0.00218289	895
Q96A33-2;Q96A33	CCDC47	463920	17.395	18.0634	14.1068	CCDC47	Q96A33	3.62241	0.00129365	0.00300551	661
Q8WVC0-2;Q8WVC0	LEO1	769380	18.4758	18.5155	14.8758	LEO1	Q8WVC0	3.61984	0.000730712	0.00218289	532
Q9UIS9-7;Q9UIS9-5;Q9UIS9-10;Q9UIS9;Q9UIS9-9;Q9UIS9-12;Q9UIS9-4;Q9UIS9-11;Q9UIS9-8;Q9UIS9-2;Q9UIS9-6	MBD1	738640	19.2013	16.8044	14.3841	MBD1	Q9UIS9	3.61873	0.0190243	0.0202733	NA
P10412;Q02539;P22492	HIST1H1E	10114000	21.6584	22.6158	18.5228	HIST1H1E	P10412	3.61434	0.00209289	0.00385491	140
P43307;P43307-2	SSR1	555940	18.0986	17.9511	14.4161	SSR1	P43307	3.60874	0.000763389	0.00225505	610
Q6Y7W6-4;Q6Y7W6-5;Q6Y7W6;Q6Y7W6-3	GIGYF2	29892	12.8291	14.4651	10.0408	GIGYF2	Q6Y7W6	3.60623	0.00665984	0.00810263	1234
Q13148;Q13148-4	TARDBP	18152000	22.7463	23.3116	19.4263	TARDBP	Q13148	3.60269	0.00114252	0.00278957	89
Q8IXT5	RBM12B	947330	18.725	18.8619	15.1978	RBM12B	Q8IXT5	3.59569	0.000772717	0.00226449	494
Q01780-2;Q01780	EXOSC10	714070	18.5729	18.1754	14.7787	EXOSC10	Q01780	3.59538	0.000939057	0.00253563	550
P09972	ALDOC	771180	17.9301	18.9095	14.8259	ALDOC	P09972	3.59387	0.00222806	0.00397415	530
Q69YN2;Q69YN2-3;Q69YN2-2	CWF19L1	330660	17.6446	16.7865	13.6349	CWF19L1	Q69YN2	3.58059	0.001844	0.00360047	748
P78371-2;P78371	CCT2	208010	16.2998	16.8622	13.003	CCT2	P78371	3.57799	0.00117387	0.00284231	854
Q7L4I2-2;Q7L4I2	RSRC2	2210800	20.1078	19.9201	16.4391	RSRC2	Q7L4I2	3.5748	0.000812802	0.00231312	313
P61081	UBE2M	690770	18.0269	18.5966	14.737	UBE2M	P61081	3.57475	0.00119048	0.00285444	557
Q9BXJ9;Q9BXJ9-4;Q6N069-5;Q6N069-4;Q6N069-3;Q6N069-2;Q6N069	NAA15	122400	15.7141	15.9595	12.2646	NAA15	Q9BXJ9	3.57224	0.000845249	0.00237797	1002
Q07866-8;Q07866-2;Q07866-3;Q07866;Q07866-7;Q07866-5;Q07866-10;Q07866-6;Q07866-4;Q07866-9	KLC1	25025	13.5725	13.6487	10.0408	KLC1	Q07866	3.56974	0.000783704	0.0022786	1248
O94880-2	PHF14	25270	13.399	13.8206	10.0408	PHF14	O94880	3.56896	0.000996765	0.00261032	1247
Q6P1X5	TAF2	24998	13.5974	13.6215	10.0408	TAF2	Q6P1X5	3.56858	0.00077883	0.00227339	1249
O43660-2;O43660	PLRG1	321440	17.031	17.4139	13.6553	PLRG1	O43660	3.56713	0.000958544	0.00256998	753
P42166;P42167-3	TMPO	1606400	19.3225	19.7574	15.9762	TMPO	P42166	3.56375	0.00101855	0.00264359	376
Q9BQ52-4;Q9BQ52;Q9BQ52-2;Q9BQ52-3	ELAC2	274090	17.4852	16.2938	13.3267	ELAC2	Q9BQ52	3.56281	0.00333664	0.00499819	791
Q92900-2;Q92900	UPF1	631980	18.0656	18.3412	14.6413	UPF1	Q92900	3.56207	0.000875583	0.00241141	579
Q01085;Q01085-2	TIAL1	4744600	20.7376	21.4213	17.5181	TIAL1	Q01085	3.56139	0.00142861	0.00320677	200
O75369-2;O75369-9;O75369;O75369-8;O75369-6;O75369-3;O75369-7;O75369-5;O75369-4	FLNB	910360	18.3808	19.0233	15.1433	FLNB	O75369	3.55877	0.00134763	0.00307872	500
P60228	EIF3E	265250	16.6416	17.2176	13.3723	EIF3E	P60228	3.55728	0.00122773	0.00289312	801
Q8N9T8	KRI1	1896600	19.9462	19.6268	16.2299	KRI1	Q8N9T8	3.55655	0.000914378	0.0024826	338
O75131;Q86YQ8-2;Q9HCH3-2;Q96FN4-2;Q96FN4;Q8IYJ1;Q96A23;O95741;Q9UBL6-2;Q86YQ8;Q96A23-2;Q9HCH3;O95741-2;Q9UBL6	CPNE3	537560	18.5428	17.0561	14.2438	CPNE3	O75131	3.55561	0.00554634	0.00706202	618
Q9UBD5;Q9UBD5-2;Q9UBD5-3	ORC3	25994	13.1365	14.0523	10.0408	ORC3	Q9UBD5	3.55357	0.00210074	0.003864	1244
O43148;O43148-2	RNMT	1616000	19.252	19.8217	15.9867	RNMT	O43148	3.55016	0.00122816	0.00289312	373
P62899-3;P62899;P62899-2	RPL31	17020000	22.4824	23.3224	19.3552	RPL31	P62899	3.54723	0.00186494	0.00361012	95
Q13123	IK	1618300	20.0463	18.8546	15.9075	IK	Q13123	3.54292	0.00342029	0.00507206	371
Q9NUW8-2;Q9NUW8	TDP1	125930	14.1223	16.6716	11.8585	TDP1	Q9NUW8	3.53842	0.0246261	0.0258697	NA
Q7Z3K3-5;Q7Z3K3-7;Q7Z3K3-2;Q7Z3K3-3;Q7Z3K3-6;Q7Z3K3	POGZ	24475	13.5715	13.5866	10.0408	POGZ	Q7Z3K3	3.53822	0.000809398	0.00231205	1251
P49790;P49790-3;P49790-2	NUP153	26845	12.9464	14.2101	10.0408	NUP153	P49790	3.53738	0.00389587	0.00550534	1242
O95696;O95696-2	BRD1	26205	14.1433	12.9855	10.0408	BRD1	O95696	3.52354	0.00330284	0.00496273	1243
Q9Y678	COPG1	56496	15.117	14.1908	11.141	COPG1	Q9Y678	3.51297	0.00224858	0.00398786	1177
Q9NYV4-3;Q9NYV4-2;Q9NYV4	CDK12	39037	15.091	12.0138	10.0408	CDK12	Q9NYV4	3.51158	0.0429235	0.044149	NA
Q15181	PPA1	578770	17.9249	18.2212	14.5709	PPA1	Q15181	3.50215	0.000961538	0.00257072	602
Q14151;Q14151-2	SAFB2	1325500	19.0715	19.4557	15.7617	SAFB2	Q14151	3.50188	0.00104373	0.00265451	414
Q9Y5B6-2;Q9Y5B6;Q9Y5B6-3;Q9Y5B6-4	PAXBP1	23851	13.54	13.5435	10.0408	PAXBP1	Q9Y5B6	3.50092	0.000849216	0.00238066	1254
P49736	MCM2	71664	14.8365	15.266	11.5528	MCM2	P49736	3.49842	0.0011007	0.00274153	1134
Q9NQT5;Q9NQT5-2	EXOSC3	1023400	19.4641	17.9969	15.2359	EXOSC3	Q9NQT5	3.49464	0.00576984	0.00727758	472
P21127-8;P21127-3;P21127-2;P21127;P21127-12;P21127-4;P21127-5;P21127-10;P21127-6;P21127-9;Q9UQ88-4;Q9UQ88-3;Q9UQ88-2;Q9UQ88;Q9UQ88-5;Q9UQ88-10;Q9UQ88-9;Q9UQ88-8	CDK11B;CDK11A	1268700	19.446	18.9355	15.6975	CDK11B	P21127	3.49323	0.00122127	0.00289073	424
P30086	PEBP1	1992900	19.6883	20.0208	16.3636	PEBP1	P30086	3.491	0.00100665	0.00262675	328
Q86XP3-2;Q86XP3	DDX42	1520400	19.4913	19.4549	15.9821	DDX42	Q86XP3	3.49097	0.000861972	0.00239636	391
Q96I24;Q96I24-2	FUBP3	6245100	21.3057	21.6926	18.0083	FUBP3	Q96I24	3.49083	0.00106166	0.00267134	178
P50750;P50750-2	CDK9	23824	13.3714	13.6911	10.0408	CDK9	P50750	3.49039	0.000996007	0.00261032	1255
Q96EP5-2;Q96EP5	DAZAP1	13172000	22.3973	22.7574	19.0906	DAZAP1	Q96EP5	3.48677	0.00103889	0.00265451	118
Q9UJV9	DDX41	832310	18.8953	18.242	15.0821	DDX41	Q9UJV9	3.48659	0.00150066	0.00331113	515
Q13813-3;Q13813;Q13813-2	SPTAN1	25436	14.0972	12.9494	10.0408	SPTAN1	Q13813	3.48249	0.00341334	0.00506683	1246
Q8NAV1	PRPF38A	739930	19.2378	16.5995	14.4501	PRPF38A	Q8NAV1	3.4686	0.0290992	0.0303528	NA
Q99575	POP1	1059600	18.8794	19.0201	15.4821	POP1	Q99575	3.46763	0.000913069	0.0024826	464
Q7Z7L1	SLFN11	25790	14.1729	12.8377	10.0408	SLFN11	Q7Z7L1	3.46448	0.00480262	0.00634641	1245
Q8TEQ6	GEMIN5	90433	14.9444	15.7498	11.8927	GEMIN5	Q8TEQ6	3.45438	0.00198138	0.00374233	1086
Q9UHA3	RSL24D1	9923800	22.01	22.329	18.7195	RSL24D1	Q9UHA3	3.45	0.00104919	0.00265451	142
Q8NE71-2;Q8NE71	ABCF1	595030	18.0161	18.2133	14.6676	ABCF1	Q8NE71	3.44712	0.000964239	0.00257072	597
Q9NQ55-2;Q9NQ55;Q9NQ55-3	PPAN	4583500	21.3514	20.7069	17.5832	PPAN	Q9NQ55	3.44593	0.00156084	0.00337533	210
Q86V81	ALYREF	28824000	23.322	24.0281	20.2328	ALYREF	Q86V81	3.44222	0.00172049	0.0035038	60
Q96HC4;Q96HC4-7;Q96HC4-4;Q96HC4-6;Q96HC4-3;Q96HC4-2;Q96HC4-5	PDLIM5	242120	16.6716	16.9554	13.3783	PDLIM5	Q96HC4	3.43521	0.00103886	0.00265451	824
Q5T8P6;Q5T8P6-2;Q5T8P6-3;Q5T8P6-4;Q5T8P6-5;Q5T8P6-6	RBM26	1534700	19.1811	19.7364	16.0271	RBM26	Q5T8P6	3.43167	0.00140261	0.00317252	389
O43670-2;O43670;O43670-4;O43670-3	ZNF207	626790	17.8525	18.4691	14.7347	ZNF207	O43670	3.42608	0.00153809	0.00333592	581
P52701-3;P52701;P52701-4;P52701-2	MSH6	185480	16.3542	16.5121	13.0091	MSH6	P52701	3.42408	0.000974255	0.00258344	888
O95785-4;O95785-3;O95785;O95785-2	WIZ	22753	13.2912	13.6358	10.0408	WIZ	O95785	3.42266	0.0011133	0.00275435	1260
P11021	HSPA5	349870	17.4224	17.2754	13.9266	HSPA5	P11021	3.42234	0.000971822	0.00258344	730
P17844;P17844-2	DDX5	92390000	25.2752	25.5067	21.9707	DDX5	P17844	3.42024	0.00102021	0.00264359	14
Q96PZ2	FAM111A	22486	13.4501	13.4634	10.0408	FAM111A	Q96PZ2	3.41589	0.000949971	0.00255575	1261
P06400	RB1	23249	13.0791	13.8332	10.0408	RB1	P06400	3.41528	0.00191962	0.00369176	1258
Q9H2H8;Q9H2H8-2	PPIL3	172610	16.2429	16.4142	12.9145	PPIL3	Q9H2H8	3.41402	0.000993654	0.00261032	909
Q92576-2;Q92576	PHF3	22484	13.5348	13.374	10.0408	PHF3	Q92576	3.41353	0.000989312	0.00260931	1262
Q9HAV4	XPO5	24548	14.0743	12.8334	10.0408	XPO5	Q9HAV4	3.41301	0.00436115	0.00588258	1250
Q92973-2;Q92973;Q92973-3;O14787-2	TNPO1	370830	17.4081	17.4598	14.0222	TNPO1	Q92973	3.41174	0.000958741	0.00256998	719
O43719	HTATSF1	107640	16.0333	15.1339	12.1724	HTATSF1	O43719	3.41118	0.00244475	0.0042085	1045
O95340;O95340-2	PAPSS2	94023	15.844	14.9282	11.9758	PAPSS2	O95340	3.41033	0.00251506	0.00426002	1076
O94913	PCF11	22922	13.771	13.1265	10.0408	PCF11	O94913	3.40792	0.00163977	0.00343231	1259
O75691	UTP20	647830	18.4628	17.9759	14.8114	UTP20	O75691	3.4079	0.00132506	0.00305559	574
Q9BZ95-4;Q9BZ95-2;Q9BZ95-5;Q9BZ95;Q9BZ95-3	WHSC1L1	22308	13.3994	13.4897	10.0408	WHSC1L1	Q9BZ95	3.40373	0.000976831	0.00258411	1263
Q96PU8-9;Q96PU8-8;Q96PU8-6;Q96PU8;Q96PU8-5;Q96PU8-3	QKI	8747900	21.3361	22.4507	18.4904	QKI	Q96PU8	3.40294	0.0035598	0.00520061	148
Q9UNQ2	DIMT1	3528200	20.6678	20.6993	17.2854	DIMT1	Q9UNQ2	3.39818	0.000973815	0.00258344	238
Q12888;Q12888-3;Q12888-2	TP53BP1	23511	13.9365	12.9352	10.0408	TP53BP1	Q12888	3.39505	0.00296333	0.00466614	1257
Q9UHR5-2;Q9UHR5	SAP30BP	258430	16.9272	16.8976	13.5175	SAP30BP	Q9UHR5	3.39483	0.000978006	0.00258411	804
Q92541	RTF1	1578500	19.6083	19.4319	16.1353	RTF1	Q92541	3.38478	0.00103578	0.00265451	381
O75151;Q9UPP1-5;Q9UPP1-4;Q9UPP1-3;Q9UPP1-2;Q9UPP1	PHF2;PHF8	114940	15.6473	15.833	12.3561	PHF2	O75151	3.38402	0.00104186	0.00265451	1024
Q96AE4	FUBP1	13985000	22.0793	23.0929	19.211	FUBP1	Q96AE4	3.37512	0.00310346	0.00479478	109
Q9BX40;Q9BX40-2;Q9BX40-3	LSM14B	660300	18.238	18.2912	14.8905	LSM14B	Q9BX40	3.37416	0.00100837	0.00262675	567
O43795-2;O43795	MYO1B	23854	12.8003	14.0294	10.0408	MYO1B	O43795	3.37401	0.00448648	0.00599738	1253
Q9NRR4;Q9NRR4-2;Q9NRR4-4;Q9NRR4-3	DROSHA	23681	14.0066	12.8181	10.0408	DROSHA	Q9NRR4	3.37153	0.00420044	0.00574449	1256
Q9P258	RCC2	4102600	20.7824	21.0092	17.5246	RCC2	Q9P258	3.37121	0.00108574	0.00271343	219
O43251-6;O43251-8;O43251-5;O43251-10;O43251-2;O43251;O43251-3;O43251-9;Q9NWB1-3;O43251-4;Q9NWB1-4;Q9NWB1-5;Q9NWB1;O43251-7;Q9NWB1-2	RBFOX2	1427700	18.8237	19.7814	15.9345	RBFOX2	O43251	3.36799	0.00284954	0.00458004	404
P38935	IGHMBP2	22287	13.7337	13.0811	10.0408	IGHMBP2	P38935	3.36655	0.00175182	0.00352512	1264
P26358;P26358-2;P26358-3	DNMT1	353070	17.571	17.1175	13.9797	DNMT1	P26358	3.36456	0.00134863	0.00307872	729
P26038	MSN	1468700	19.4881	19.3439	16.0524	MSN	P26038	3.36361	0.00104983	0.00265451	395
P13639	EEF2	5041400	21.3875	20.9785	17.8233	EEF2	P13639	3.35968	0.0012913	0.00300551	195
P18583-2;P18583-5;P18583-7;P18583;P18583-9;P18583-10;P18583-4;P18583-3;P18583-6;P18583-8	SON	1355000	19.4619	19.1211	15.9346	SON	P18583	3.35696	0.00121061	0.00287935	409
Q8WYA6;Q8WYA6-4;Q8WYA6-3;Q8WYA6-2	CTNNBL1	781980	18.5639	18.4498	15.1516	CTNNBL1	Q8WYA6	3.35532	0.00104975	0.00265451	528
Q9Y3A4;Q9NSQ0	RRP7A	2386800	20.2228	20.0044	16.7624	RRP7A	Q9Y3A4	3.35122	0.00110948	0.00274951	300
Q9UI30;Q9UI30-2	TRMT112	803200	18.9879	17.9202	15.1048	TRMT112	Q9UI30	3.34927	0.00351731	0.00515896	523
P61964	WDR5	535880	17.8407	18.075	14.6099	WDR5	P61964	3.348	0.00112575	0.00276661	619
Q9Y4P3	TBL2	238710	16.9875	16.5752	13.4416	TBL2	Q9Y4P3	3.33967	0.00133125	0.00305851	827
Q9NY93-2;Q9NY93	DDX56	1384200	19.4375	19.2158	15.9957	DDX56	Q9NY93	3.33094	0.00114265	0.00278957	406
Q9GZL7	WDR12	1449100	18.7118	19.8668	15.9589	WDR12	Q9GZL7	3.33039	0.00418015	0.00574047	398
Q13427-2;Q13427	PPIG	5155700	21.3043	21.1471	17.8958	PPIG	Q13427	3.32993	0.00110499	0.00274605	194
Q9Y570;Q9Y570-4;Q9Y570-2;Q9Y570-3	PPME1	1751100	19.2329	20.0084	16.2925	PPME1	Q9Y570	3.32814	0.00222499	0.00397415	353
P21333-2;P21333	FLNA	2024800	19.8699	19.8885	16.5523	FLNA	P21333	3.32693	0.00107091	0.00269001	326
O75367-2;O75367-3;O75367	H2AFY	26820000	23.4768	23.7258	20.2799	H2AFY	O75367	3.32137	0.00117872	0.00284843	67
Q9Y580	RBM7	257740	16.0675	17.441	13.4424	RBM7	Q9Y580	3.31179	0.00617388	0.00763721	807
Q9H583	HEATR1	641280	18.578	17.7496	14.8532	HEATR1	Q9H583	3.31058	0.00247821	0.00423158	576
P52597	HNRNPF	79185000	24.8973	25.3972	21.8375	HNRNPF	P52597	3.30976	0.00153465	0.00333335	19
P62140	PPP1CB	1665800	19.5723	19.6204	16.2911	PPP1CB	P62140	3.30523	0.00110623	0.00274605	362
Q9P0M6	H2AFY2	788080	18.4038	18.6219	15.2086	H2AFY2	Q9P0M6	3.30426	0.00118214	0.00284843	527
Q14562	DHX8	694290	18.6593	17.9177	14.9963	DHX8	Q14562	3.29218	0.00221263	0.00397415	555
Q8N1G4	LRRC47	884540	18.144	19.0794	15.3207	LRRC47	Q8N1G4	3.29105	0.00303329	0.00472592	505
O95373	IPO7	96318	15.9314	14.8455	12.0989	IPO7	O95373	3.28953	0.0039165	0.00551447	1071
Q15365;P57723-2;P57723	PCBP1	30509000	23.4635	24.0596	20.4743	PCBP1	Q15365	3.28729	0.00179596	0.00355953	51
P25440-4;P25440-3;P25440;P25440-2	BRD2	539430	18.5902	16.8991	14.4614	BRD2	P25440	3.28325	0.0105674	0.0118811	NA
P26196	DDX6	1145300	18.6954	19.3454	15.7375	DDX6	P26196	3.28292	0.00195082	0.00373232	448
Q8IWA0	WDR75	1261800	19.1323	19.2547	15.9109	WDR75	Q8IWA0	3.28267	0.00116215	0.00281854	425
Q8NF91-8;Q8NF91-2;Q8NF91-4;Q8NF91	SYNE1	333850	16.1833	17.9054	13.7651	SYNE1	Q8NF91	3.2793	0.0111223	0.0124358	NA
Q13523	PRPF4B	1545500	19.5767	19.3919	16.2058	PRPF4B	Q13523	3.27848	0.00120148	0.00286685	388
Q2NL82	TSR1	753940	18.8542	17.902	15.1002	TSR1	Q2NL82	3.27792	0.00317415	0.00486705	536
Q53GS9;Q53GS9-2;Q53GS9-3	USP39	1185100	18.9872	19.2124	15.8237	USP39	Q53GS9	3.27614	0.00123405	0.00290238	442
Q9BW71-2;Q9BW71;Q9BW71-3	HIRIP3	254370	16.81	16.9542	13.6091	HIRIP3	Q9BW71	3.27307	0.00118754	0.00285204	810
P52272-2;P52272	HNRNPM	51608000	24.2265	24.8136	21.2486	HNRNPM	P52272	3.27141	0.00181227	0.00357373	35
P35268	RPL22	31741000	23.4915	24.1345	20.5449	RPL22	P35268	3.26813	0.00196992	0.00374233	50
Q9UMS4	PRPF19	3184900	20.5856	20.4717	17.2617	PRPF19	Q9UMS4	3.26698	0.00118411	0.00284843	253
O75400;O75400-2;O75400-3	PRPF40A	6590100	21.7485	21.3874	18.3039	PRPF40A	O75400	3.26407	0.00139974	0.00317089	175
O00267	SUPT5H	761520	18.5436	18.3823	15.2037	SUPT5H	O00267	3.2593	0.00121943	0.00289073	534
P63220	RPS21	7726700	21.1783	22.2516	18.4582	RPS21	P63220	3.25681	0.00400115	0.00560161	160
Q9HCD5	NCOA5	7924900	21.7012	21.9745	18.5896	NCOA5	Q9HCD5	3.24829	0.00132609	0.00305559	156
Q86U86-6;Q86U86-5;Q86U86-4;Q86U86-7;Q86U86-3;Q86U86-9;Q86U86-2;Q86U86-8;Q86U86	PBRM1	20016	13.3201	13.257	10.0408	PBRM1	Q86U86	3.24771	0.00120031	0.00286685	1265
P50990-2;P50990;P50990-3	CCT8	408400	17.3118	17.783	14.3002	CCT8	P50990	3.24719	0.00161364	0.00342929	699
P13797;P13797-3;P13797-2;P13796;Q14651	PLS3	251080	16.5743	17.1068	13.5934	PLS3	P13797	3.24715	0.00174112	0.00351316	818
Q8N5F7;Q5M9Q1	NKAP	522900	17.6639	18.1428	14.6565	NKAP	Q8N5F7	3.24683	0.00162923	0.00342929	624
Q15785	TOMM34	1565900	19.0423	19.8581	16.2073	TOMM34	Q15785	3.24292	0.00265737	0.00442929	386
Q9UHX1-6;Q9UHX1-5	PUF60	2729000	20.1908	20.4126	17.0588	PUF60	Q9UHX1	3.2429	0.00128918	0.00300551	279
Q9GZR7;Q9GZR7-2	DDX24	3746000	20.8031	20.721	17.5205	DDX24	Q9GZR7	3.24152	0.00121551	0.00288635	225
Q5T280	C9orf114	706450	18.6669	17.9642	15.0754	C9orf114	Q5T280	3.24017	0.00223515	0.00397749	552
O14979-3;O14979-2	HNRNPDL	49329000	24.0266	24.8312	21.1888	HNRNPDL	O14979	3.24005	0.00262006	0.00439216	38
P23526;P23526-2	AHCY	1143400	19.0483	19.0527	15.8114	AHCY	P23526	3.2391	0.00120775	0.00287717	449
P12004	PCNA	1880200	19.8572	19.6725	16.5333	PCNA	P12004	3.23154	0.00128199	0.00299605	339
P62854;Q5JNZ5	RPS26;RPS26P11	37562000	23.9774	24.1905	20.8573	RPS26	P62854	3.22661	0.0013117	0.00303188	45
Q15019;Q15019-3;Q15019-2	SEPT2	446090	17.9175	17.4269	14.4459	SEPT2	Q15019	3.22635	0.00169951	0.00349744	671
P46100-2;P46100-5;P46100-3;P46100-4;P46100;P46100-6	ATRX	93939	15.9556	14.6683	12.0867	ATRX	P46100	3.22522	0.00597148	0.00744922	1077
P29692;P29692-3;P29692-2;P29692-4	EEF1D	1659100	19.317	19.8156	16.3456	EEF1D	P29692	3.22073	0.00172966	0.0035038	364
Q99590-2;Q99590	SCAF11	24151	12.2805	14.227	10.0408	SCAF11	Q99590	3.21292	0.0165689	0.017837	NA
Q9BQ67	GRWD1	543360	18.3155	17.5376	14.714	GRWD1	Q9BQ67	3.21259	0.00260612	0.00437912	613
P35637-2;P35637	FUS	70679000	24.443	25.4052	21.7123	FUS	P35637	3.21177	0.00352197	0.00516067	26
Q9UKD2	MRTO4	3382200	20.7575	20.4546	17.3961	MRTO4	Q9UKD2	3.21	0.00143159	0.00320858	244
P62495;P62495-2	ETF1	952630	18.7699	18.8011	15.5759	ETF1	P62495	3.20968	0.0012601	0.00295894	493
O75940	SMNDC1	3382600	20.3427	20.8437	17.3841	SMNDC1	O75940	3.20903	0.00176314	0.00353347	243
Q9BVI4	NOC4L	1040800	19.2049	18.5519	15.6702	NOC4L	Q9BVI4	3.20817	0.00216851	0.00392145	467
P08758	ANXA5	164830	15.7764	16.6176	12.9929	ANXA5	P08758	3.20413	0.00291604	0.00464116	920
P31943	HNRNPH1	159800000	25.7016	26.5361	22.9175	HNRNPH1	P31943	3.20141	0.00289549	0.00462339	7
O75822-2;O75822-3;O75822	EIF3J	278580	16.4036	17.4443	13.7258	EIF3J	O75822	3.19812	0.00409054	0.00567831	785
O60934	NBN	19479	13.0582	13.4185	10.0408	NBN	O60934	3.19753	0.00153351	0.00333335	1266
Q15366-8;Q15366-5;Q15366;Q15366-2;P57721-2;P57721-3	PCBP2	15958000	22.57	23.0884	19.632	PCBP2	Q15366	3.19717	0.00183176	0.00359298	101
Q9Y3I0	RTCB	3265700	20.1386	20.8935	17.3193	RTCB	Q9Y3I0	3.19675	0.00256857	0.00433618	249
P63165;G2XKQ0;P63165-2	SUMO1	1661300	19.5867	19.5877	16.3906	SUMO1	P63165	3.19663	0.00128158	0.00299605	363
Q9NY12-2;Q9NY12	GAR1	1039600	19.114	18.6763	15.7016	GAR1	Q9NY12	3.19352	0.00167167	0.00347754	469
Q15149;Q15149-7;Q15149-8;Q15149-9;Q15149-5;Q15149-4;Q15149-6;Q15149-3;Q15149-2	PLEC	127270	16.2559	15.3818	12.6258	PLEC	Q15149	3.19306	0.00312263	0.00481936	988
Q96MU7-2;Q96MU7	YTHDC1	1238000	19.4001	18.8813	15.9489	YTHDC1	Q96MU7	3.19179	0.00184626	0.00360047	431
O14646-2;O14646	CHD1	868680	18.654	18.649	15.4618	CHD1	O14646	3.1897	0.00129418	0.00300551	507
Q9UMY1;Q9UMY1-2	NOL7	2620600	20.039	20.4252	17.0454	NOL7	Q9UMY1	3.18673	0.00159726	0.00342672	286
O94880	PHF14	100910	15.0649	15.9098	12.3077	PHF14	O94880	3.17963	0.00303306	0.00472592	1064
Q8TER5-4;Q8TER5-3;Q8TER5	ARHGEF40	19249	13.0255	13.4135	10.0408	ARHGEF40	Q8TER5	3.17864	0.00161838	0.00342929	1267
Q5BKZ1;Q5BKZ1-3;Q5BKZ1-2	ZNF326	6647500	21.1183	21.9443	18.3569	ZNF326	Q5BKZ1	3.1744	0.00296272	0.00466614	172
Q01844-6;Q01844-3;Q01844;Q01844-5;Q01844-2;Q01844-4	EWSR1	8378900	21.1443	22.4322	18.6153	EWSR1	Q01844	3.17296	0.00639288	0.00780354	151
Q8NEJ9-2;Q8NEJ9	NGDN	3097600	19.3479	21.1288	17.0674	NGDN	Q8NEJ9	3.17094	0.0138048	0.0150812	NA
Q01082-3;Q01082-2;Q01082	SPTBN1	19147	13.4058	13.0177	10.0408	SPTBN1	Q01082	3.17093	0.00163605	0.00343231	1268
P24928;P24928-2	POLR2A	147910	16.1663	16.0229	12.9263	POLR2A	P24928	3.16829	0.00137402	0.00312701	942
Q14839;Q14839-2;Q8TDI0;Q12873-2;Q12873;Q12873-3	CHD4	353890	17.6938	16.9179	14.14	CHD4	Q14839	3.1658	0.00276881	0.00451882	727
Q1ED39	KNOP1	282560	17.1387	16.9126	13.8615	KNOP1	Q1ED39	3.1642	0.00144311	0.00321104	779
P12814;P12814-2;P12814-3;P12814-4;P35609-2;P35609;Q08043	ACTN1	2594500	20.0308	20.4038	17.0534	ACTN1	P12814	3.16397	0.00162742	0.00342929	287
Q96EY4	TMA16	558340	18.5107	17.2673	14.7257	TMA16	Q96EY4	3.16331	0.00601374	0.00748928	609
P41091;Q2VIR3;Q2VIR3-2	EIF2S3;EIF2S3L	2660800	20.1346	20.3851	17.0971	EIF2S3	P41091	3.16272	0.00146985	0.00325483	285
Q92841;Q92841-1;Q92841-3;Q92841-2	DDX17	28089000	23.338	23.9342	20.4742	DDX17	Q92841	3.1619	0.00213251	0.00389798	64
P18754;P18754-2	RCC1	7804800	21.7163	21.9122	18.6548	RCC1	P18754	3.15943	0.00142706	0.00320677	158
Q15366-7;Q15366-4;Q15366-6;Q15366-3;P57721-5;P57721-4;P57721	PCBP2	1239900	18.9749	19.3304	15.998	PCBP2	Q15366	3.1547	0.00162111	0.00342929	429
Q86UE4	MTDH	2459000	20.1561	20.1454	16.997	MTDH	Q86UE4	3.15377	0.00136182	0.00310402	294
P43243;P43243-2	MATR3	26151000	23.4135	23.6964	20.4016	MATR3	P43243	3.15338	0.00152531	0.00333266	70
O15371-2;O15371-3;O15371	EIF3D	1863200	20.0898	19.3132	16.5482	EIF3D	O15371	3.1533	0.0028197	0.00454662	342
P50570-3;P50570-2;P50570-5;P50570-4;P50570	DNM2	18881	12.9608	13.4131	10.0408	DNM2	P50570	3.14609	0.00181634	0.00357697	1269
O60264	SMARCA5	489070	17.4705	18.1044	14.6459	SMARCA5	O60264	3.14157	0.002313	0.00404872	643
Q13895	BYSL	1245400	19.3929	18.9057	16.0084	BYSL	Q13895	3.14089	0.00190631	0.00367096	428
Q9NVX2;Q9NVX2-2	NLE1	1061200	19.0628	18.8014	15.7922	NLE1	Q9NVX2	3.13987	0.00153006	0.00333335	462
Q9BYG3	NIFK	14151000	22.6696	22.6799	19.5357	NIFK	Q9BYG3	3.13909	0.00139056	0.00315492	108
P15311;P35241;P35241-5;P35241-3;P35241-4	EZR	943040	18.6391	18.8856	15.6236	EZR	P15311	3.13875	0.00151643	0.00332803	495
P29372-5;P29372-4;P29372-2;P29372	MPG	860430	18.7147	18.5506	15.4969	MPG	P29372	3.13577	0.00145213	0.00322402	508
Q9P273	TENM3	18654	13.3635	12.9863	10.0408	TENM3	Q9P273	3.13402	0.00170464	0.00349744	1270
O75717;O75717-2	WDHD1	125050	15.9583	15.7381	12.7148	WDHD1	O75717	3.13338	0.001502	0.00331113	996
Q9ULX6;Q9ULX6-2	AKAP8L	2287700	19.8506	20.2183	16.9016	AKAP8L	Q9ULX6	3.13285	0.00169174	0.00349744	307
Q12874	SF3A3	270000	17.2197	16.6531	13.805	SF3A3	Q12874	3.13136	0.00213759	0.00389798	797
Q16543	CDC37	1148300	19.0795	19.0218	15.9216	CDC37	Q16543	3.1291	0.00141714	0.00319073	447
Q9NVU7;Q9NVU7-2	SDAD1	478300	18.0038	17.535	14.6414	SDAD1	Q9NVU7	3.12797	0.00189915	0.00366194	652
Q92499;Q92499-3;Q92499-2	DDX1	2815700	20.0643	20.5808	17.2047	DDX1	Q92499	3.11789	0.00204143	0.00380227	270
P68371;P04350;CON__ENSEMBL:ENSBTAP00000025008;A6NNZ2;Q9H4B7	TUBB4B;TUBB4A	12021000	22.4626	22.4133	19.3226	TUBB4B	P68371	3.1153	0.00144356	0.00321104	128
P48651-3;P48651-2;P48651	PTDSS1	241580	16.3406	17.1545	13.6324	PTDSS1	P48651	3.11514	0.00315238	0.00485007	825
Q9UQR1	ZNF148	18353	12.9617	13.3408	10.0408	ZNF148	Q9UQR1	3.11042	0.00176623	0.00353485	1271
P59998;P59998-2;P59998-3;P59998-4	ARPC4	588500	17.6531	18.4216	14.9314	ARPC4	P59998	3.106	0.00297264	0.00467084	599
Q96AG4	LRRC59	9856600	22.0397	22.2549	19.0442	LRRC59	Q96AG4	3.10311	0.00156382	0.00337683	143
Q08AF3;Q08AF3-2	SLFN5	159460	15.2514	16.7825	12.9141	SLFN5	Q08AF3	3.10289	0.0103309	0.0116568	NA
P06733;P06733-2;P13929-3;P13929-2;P13929	ENO1	28151000	23.5405	23.7799	20.5617	ENO1	P06733	3.09849	0.00159852	0.00342672	62
O75152;A0A1B0GTU1	ZC3H11A	412220	17.6293	17.5104	14.4735	ZC3H11A	O75152	3.09644	0.00150848	0.00331551	696
Q9BUQ8	DDX23	2825700	20.2826	20.4108	17.2529	DDX23	Q9BUQ8	3.09377	0.00151926	0.00332818	268
P25685;P25685-2;Q9UDY4	DNAJB1	476120	17.9982	17.522	14.6717	DNAJB1	P25685	3.08842	0.00202654	0.00379059	653
O75533;O75533-2	SF3B1	1204000	19.1784	19.0531	16.0279	SF3B1	O75533	3.08787	0.00153063	0.00333335	440
P04083	ANXA1	2773700	20.0603	20.5432	17.2173	ANXA1	P04083	3.08442	0.00205466	0.00381727	273
Q9Y3Y2-4;Q9Y3Y2;Q9Y3Y2-3	CHTOP	5875700	20.9958	21.7252	18.2773	CHTOP	Q9Y3Y2	3.08326	0.00288927	0.00461846	183
Q12972-2;Q12972	PPP1R8	854280	18.3817	18.8289	15.5232	PPP1R8	Q12972	3.0821	0.00197723	0.00374233	511
Q8TDD1;Q8TDD1-2	DDX54	3016100	20.5764	20.293	17.3564	DDX54	Q8TDD1	3.07834	0.0016987	0.00349744	257
Q14157-4;Q14157-1;Q14157-3;Q14157;Q14157-5	UBAP2L	341030	16.6082	17.769	14.1173	UBAP2L	Q14157	3.07129	0.00592234	0.00740043	737
Q9Y3A5	SBDS	1118000	18.5113	19.384	15.8771	SBDS	Q9Y3A5	3.07051	0.00368459	0.00530423	457
O60701-2;O60701;O60701-3	UGDH	157010	16.081	16.2671	13.1071	UGDH	O60701	3.067	0.00162058	0.00342929	925
Q9GZR2;Q9GZR2-2	REXO4	1131400	19.1512	18.8894	15.9548	REXO4	Q9GZR2	3.06552	0.00170265	0.00349744	451
P09382	LGALS1	6308900	21.1833	21.7703	18.4193	LGALS1	P09382	3.05748	0.00243954	0.00420444	177
Q15717;Q15717-2;Q12926-2;Q12926;P26378-4;P26378-2;P26378-5;P26378-1;P26378-3;P26378	ELAVL1	29362000	23.0509	24.1887	20.5652	ELAVL1	Q15717	3.05453	0.00583093	0.00731715	57
Q9BQG0;Q9BQG0-2	MYBBP1A	4872000	21.2086	21.0508	18.076	MYBBP1A	Q9BQG0	3.05366	0.00162976	0.00342929	197
Q14690	PDCD11	2158400	20.1041	19.7946	16.8957	PDCD11	Q14690	3.05363	0.00179784	0.00355953	318
P46782	RPS5	8176400	21.5374	22.1573	18.7964	RPS5	P46782	3.05091	0.00257674	0.00434457	152
P26368-2;P26368	U2AF2	72694000	25.0303	25.0313	21.9805	U2AF2	P26368	3.05031	0.00158043	0.00340277	23
Q49A26-5;Q49A26-4;Q49A26-2;Q49A26-3;Q49A26	GLYR1	171190	15.9255	16.6015	13.2168	GLYR1	Q49A26	3.04669	0.00280952	0.00454205	911
P62258;P62258-2	YWHAE	1599200	19.3708	19.6632	16.4725	YWHAE	P62258	3.04449	0.00179667	0.00355953	378
Q9UQ35;Q9UQ35-2;Q9UQ35-3	SRRM2	2761100	20.3637	20.258	17.2697	SRRM2	Q9UQ35	3.04118	0.00162759	0.00342929	276
Q5JTH9;Q5JTH9-2;Q5JTH9-3	RRP12	2827700	20.3812	20.3101	17.3054	RRP12	Q5JTH9	3.04028	0.00161552	0.00342929	267
O60524-4;O60524-5;O60524-3;O60524;O60524-2	NEMF	102500	15.4148	15.6928	12.5148	NEMF	O60524	3.03905	0.00179088	0.00355953	1061
O14776-2;O14776;Q5VWI1	TCERG1	980640	18.813	18.8231	15.7809	TCERG1	O14776	3.03711	0.0016115	0.00342929	481
Q9H910-2;Q9H910;Q9H910-3	HN1L	634360	17.9507	18.3961	15.1385	HN1L	Q9H910	3.03489	0.00211224	0.00388032	577
Q96NC0	ZMAT2	964660	18.8192	18.7688	15.7595	ZMAT2	Q96NC0	3.0345	0.00162334	0.00342929	488
P0DMV9;P0DMV8;P0DMV8-2	HSPA1B;HSPA1A	1531000	19.4313	19.4891	16.4276	HSPA1B	P0DMV9	3.03254	0.0016299	0.00342929	390
Q16630-3;Q16630;Q16630-2	CPSF6	10114000	22.1072	22.2576	19.1501	CPSF6	Q16630	3.03222	0.0016762	0.00348207	139
Q9NV06;Q9NV06-2	DCAF13	1915700	19.961	19.5834	16.7406	DCAF13	Q9NV06	3.03164	0.00197529	0.00374233	334
P46778	RPL21	8247200	20.9707	22.4602	18.6864	RPL21	P46778	3.02903	0.0106472	0.0119588	NA
Q9BVP2-2;Q9BVP2	GNL3	7448600	21.8398	21.6391	18.7107	GNL3	Q9BVP2	3.02878	0.00172718	0.0035038	163
Q7L014	DDX46	2843300	20.3043	20.4007	17.3255	DDX46	Q7L014	3.02698	0.00165737	0.00345267	264
P62316;P62316-2	SNRPD2	12488000	22.4745	22.5016	19.4612	SNRPD2	P62316	3.02683	0.00163748	0.00343231	123
Q9Y3E1	HDGFRP3	1704100	19.6046	19.6244	16.5909	HDGFRP3	Q9Y3E1	3.02357	0.00164453	0.0034356	357
Q99873-3;Q99873-2;Q99873;Q99873-5;Q9NR22-2;Q9NR22	PRMT1	6624600	21.6746	21.4644	18.5494	PRMT1	Q99873	3.02009	0.00175885	0.003532	174
P78549-3;P78549-2;P78549	NTHL1	305150	17.221	17.0392	14.1118	NTHL1	P78549	3.0183	0.00173622	0.00350806	764
P54578-2;P54578-3;P54578	USP14	208900	16.0651	16.9741	13.5015	USP14	P54578	3.01813	0.00420458	0.00574484	852
Q13243;Q13243-3;Q13243-2	SRSF5	20327000	23.295	23.078	20.1707	SRSF5	Q13243	3.01581	0.00177713	0.00354991	84
Q9H9J4-2;Q9H9J4	USP42	17087	12.9412	13.1709	10.0408	USP42	Q9H9J4	3.01521	0.00179273	0.00355953	1272
P51532-5;P51532-2;P51532-3;P51532-4;P51532;P51531-2;P51531	SMARCA4;SMARCA2	335060	17.4012	17.121	14.2459	SMARCA4	P51532	3.01516	0.00185752	0.00360047	743
O00566	MPHOSPH10	2792900	20.2514	20.3985	17.31	MPHOSPH10	O00566	3.01498	0.00171679	0.00350236	272
Q14011;Q14011-2	CIRBP	12583000	22.2081	22.7422	19.4623	CIRBP	Q14011	3.01283	0.0024263	0.0041963	122
O76021;O76021-2	RSL1D1	23415000	23.4527	23.3332	20.3815	RSL1D1	O76021	3.01145	0.00170783	0.00349761	77
Q86UP2-2;Q86UP2-3;Q86UP2-4;Q86UP2	KTN1	409030	17.6687	17.4322	14.5393	KTN1	Q86UP2	3.01114	0.00181146	0.00357373	698
Q5T3I0;Q5T3I0-3;Q5T3I0-2	GPATCH4	964720	18.7619	18.8233	15.7816	GPATCH4	Q5T3I0	3.01099	0.00168343	0.00349218	487
Q9UHB9-4;Q9UHB9;Q9UHB9-2;Q9UHB9-3	SRP68	371040	17.4299	17.3982	14.4078	SRP68	Q9UHB9	3.00622	0.00168863	0.00349744	718
P42285	SKIV2L2	1588700	19.6605	19.3483	16.4988	SKIV2L2	P42285	3.00556	0.00193288	0.00371243	379
P62995-3;P62995	TRA2B	62741000	25.0652	24.5177	21.7863	TRA2B	P62995	3.00514	0.00249612	0.00425032	29
Q15427	SF3B4	249800	16.1308	17.3277	13.7249	SF3B4	Q15427	3.00432	0.00688184	0.00833153	819
Q12905	ILF2	18807000	23.005	23.1467	20.0731	ILF2	Q12905	3.00273	0.00174424	0.00351465	87
Q8IUF8;Q8IUF8-3;Q8IUF8-4;Q8IUF8-2	MINA	291230	17.058	17.071	14.062	MINA	Q8IUF8	3.00244	0.00169604	0.00349744	775
P48444;P48444-2	ARCN1	116250	15.7722	15.7058	12.7388	ARCN1	P48444	3.00019	0.00171211	0.00349762	1017
O43159	RRP8	1641200	19.5849	19.5324	16.5591	RRP8	O43159	2.99953	0.00170973	0.00349761	367
Q13642-1;Q13642-5;Q13642-4;Q13642;Q13642-3	FHL1	448420	16.1162	18.4474	14.2829	FHL1	Q13642	2.99887	0.0340871	0.0353972	NA
Q16666-3;Q16666-6;Q16666-2;Q16666	IFI16	356800	17.2428	17.4636	14.3549	IFI16	Q16666	2.9983	0.00182781	0.00358999	724
Q8IWZ8;Q8IWZ8-2	SUGP1	120070	15.9908	15.5489	12.7751	SUGP1	Q8IWZ8	2.99477	0.00223048	0.00397415	1005
Q9UKJ3;Q9UKJ3-2	GPATCH8	130510	15.9431	15.868	12.9119	GPATCH8	Q9UKJ3	2.99368	0.00173174	0.0035038	976
Q86W42;Q86W42-2;Q86W42-3	THOC6	231920	15.7916	17.3153	13.5628	THOC6	Q86W42	2.99064	0.0117953	0.0131022	NA
P38919	EIF4A3	15658000	23.1429	22.3903	19.7783	EIF4A3	P38919	2.98834	0.00342486	0.00507374	103
O00193	SMAP	5775600	21.1665	21.5553	18.3755	SMAP	O00193	2.98541	0.00213752	0.00389798	186
Q14498-2;Q14498;Q14498-3;Q86U06-3;Q86U06-4;Q86U06-5;Q86U06-2;Q86U06	RBM39	28373000	23.7402	23.5959	20.6829	RBM39	Q14498	2.98519	0.00179196	0.00355953	61
P24534	EEF1B2	1920000	19.5109	20.0163	16.7784	EEF1B2	P24534	2.98519	0.00243691	0.00420444	332
Q9Y6M1-1;Q9Y6M1;Q9Y6M1-5;Q9Y6M1-6;Q9Y6M1-3;Q9Y6M1-4	IGF2BP2	813520	17.622	19.1181	15.385	IGF2BP2	Q9Y6M1	2.98502	0.0113893	0.0126959	NA
O15355	PPM1G	567200	17.4634	18.4354	14.9651	PPM1G	O15355	2.98433	0.00488535	0.00641863	603
P26599;P26599-2;P26599-3	PTBP1	39337000	23.7761	24.4356	21.122	PTBP1	P26599	2.98381	0.0030018	0.00470166	44
Q9NVP1	DDX18	6234400	21.747	21.1645	18.4751	DDX18	Q9NVP1	2.9806	0.00270908	0.00447459	179
P05387	RPLP2	2068300	20.1603	19.5644	16.887	RPLP2	P05387	2.97532	0.00277983	0.00452151	320
Q96P11;Q96P11-2;Q96P11-4;Q96P11-5;Q63ZY6-5;Q63ZY6;Q96P11-3;Q63ZY6-4;Q63ZY6-2;Q63ZY6-6	NSUN5	942060	18.5109	18.9681	15.7648	NSUN5	Q96P11	2.97476	0.00233697	0.00407041	496
P60660-2;P60660;P14649	MYL6	2742900	20.4306	20.1534	17.3181	MYL6	P60660	2.97387	0.00196983	0.00374233	277
O14974-5;O14974-4;O14974-3;O14974-2;O14974	PPP1R12A	16556	12.959	13.0689	10.0408	PPP1R12A	O14974	2.97316	0.00180186	0.00356271	1273
Q9NWH9;Q9NWH9-3	SLTM	1618100	19.3411	19.7103	16.5536	SLTM	Q9NWH9	2.97215	0.00213769	0.00389798	372
Q07065	CKAP4	956510	18.9696	18.5593	15.796	CKAP4	Q07065	2.96844	0.00224065	0.00398248	492
Q99878;Q96KK5;Q9BTM1;Q16777;Q93077;Q7L7L0;Q6FI13;P20671;P0C0S8;P04908;Q96QV6;P16104;Q9BTM1-2	HIST1H2AJ;HIST1H2AH;H2AFJ;HIST2H2AC;HIST1H2AC;HIST3H2A;HIST2H2AA3;HIST1H2AD;HIST1H2AG;HIST1H2AB;HIST1H2AA;H2AFX	2291900000	29.8333	30.1585	27.0292	HIST1H2AJ	Q99878	2.96671	0.00206978	0.00383571	1
P61978-3	HNRNPK	136620000	25.5802	26.2245	22.9392	HNRNPK	P61978	2.96319	0.00302664	0.00472553	8
Q8WWQ0	PHIP	95205	15.6324	15.2406	12.4754	PHIP	Q8WWQ0	2.96109	0.00222242	0.00397415	1073
P29401;P29401-2	TKT	3930200	20.426	21.1272	17.8177	TKT	P29401	2.95888	0.00330726	0.00496273	222
P46940	IQGAP1	65271	14.7223	15.0669	11.936	IQGAP1	P46940	2.95861	0.00213146	0.00389798	1152
P08134;P61586;P62745	RHOC;RHOA;RHOB	625620	17.9728	18.3357	15.1968	RHOC	P08134	2.95739	0.00217206	0.00392191	582
Q00610-2;Q00610;P53675-2;P53675	CLTC	586110	18.2689	17.843	15.1008	CLTC	Q00610	2.95512	0.00232364	0.00405675	600
Q9UIG0-2;Q9UIG0	BAZ1B	789720	18.7608	18.1875	15.521	BAZ1B	Q9UIG0	2.95308	0.00278596	0.00452151	526
Q9NXG2	THUMPD1	514530	18.055	17.688	14.9207	THUMPD1	Q9NXG2	2.95087	0.00220175	0.00396517	631
Q9NUL3-6;Q9NUL3-8;Q9NUL3-3;Q9NUL3-7;Q9NUL3-2;Q9NUL3;Q9NUL3-4	STAU2	114700	15.0257	16.1923	12.6592	STAU2	Q9NUL3	2.94976	0.0070565	0.00849426	1025
Q13206	DDX10	710510	18.6777	17.9276	15.3531	DDX10	Q13206	2.94954	0.00360799	0.00525025	551
Q05519-2;Q05519	SRSF11	8682100	22.0264	21.8884	19.0104	SRSF11	Q05519	2.947	0.00189228	0.00365346	149
P29083	GTF2E1	203420	16.1497	16.8565	13.5573	GTF2E1	P29083	2.94575	0.00339924	0.00506117	859
Q14683	SMC1A	444450	17.5585	17.7755	14.723	SMC1A	Q14683	2.94401	0.00197692	0.00374233	672
P78347-2;P78347-4;P78347-3;P78347;P78347-5;Q86UP8-3;Q86UP8;Q6EKJ0	GTF2I	326120	17.2232	17.2252	14.2805	GTF2I	P78347	2.94373	0.00185078	0.00360047	751
P78527;P78527-2	PRKDC	769590	18.3566	18.5623	15.5157	PRKDC	P78527	2.94372	0.00196483	0.00374233	531
P37802;P37802-2;Q9UI15	TAGLN2	2738600	19.8204	20.6557	17.2949	TAGLN2	P37802	2.94316	0.0041558	0.0057312	278
Q9UKV3-5;Q9UKV3;Q9UKV3-3;Q9UKV3-2	ACIN1	2062900	20.0427	19.7099	16.9345	ACIN1	Q9UKV3	2.94186	0.0021623	0.00391867	322
Q14980-2;Q14980;Q14980-5;Q14980-4;Q14980-3	NUMA1	603710	18.0264	18.1936	15.1723	NUMA1	Q14980	2.9377	0.00194324	0.00372749	592
P27348	YWHAQ	936220	18.3204	19.0778	15.7622	YWHAQ	P27348	2.9369	0.00371572	0.00533345	498
Q13151	HNRNPA0	30339000	23.5547	23.9469	20.8157	HNRNPA0	Q13151	2.93508	0.00231076	0.00404872	53
Q9BVJ6;Q9BVJ6-3;Q9BVJ6-2;Q5TAP6	UTP14A	3617600	20.7743	20.6118	17.7582	UTP14A	Q9BVJ6	2.93489	0.00194719	0.00373021	229
P62318-2;P62318	SNRPD3	11748000	22.1957	22.5703	19.4505	SNRPD3	P62318	2.9325	0.00227951	0.00402732	130
Q8NI36	WDR36	1611200	19.6317	19.4163	16.5974	WDR36	Q8NI36	2.9266	0.00202747	0.00379059	374
Q15021	NCAPD2	27581	13.9536	13.2955	10.6982	NCAPD2	Q15021	2.92634	0.0032575	0.00492459	1241
P55209-2;P55209;P55209-3	NAP1L1	2517000	20.4032	19.898	17.2257	NAP1L1	P55209	2.9249	0.00266276	0.00442929	290
O75643;O75643-2	SNRNP200	1567800	19.67	19.282	16.5537	SNRNP200	O75643	2.92227	0.00234551	0.00407567	385
Q9Y314	NOSIP	3065900	20.5201	20.3881	17.5355	NOSIP	Q9Y314	2.91858	0.00197053	0.00374233	258
Q8WTT2	NOC3L	3614400	20.8482	20.5202	17.7659	NOC3L	Q8WTT2	2.91828	0.00223058	0.00397415	230
O00422-2;O00422	SAP18	6639500	21.7936	21.3089	18.6334	SAP18	O00422	2.91785	0.00262519	0.00439216	173
Q7KZ85;Q7KZ85-3;Q7KZ85-2	SUPT6H	151400	16.5147	15.5754	13.1272	SUPT6H	Q7KZ85	2.91785	0.00508972	0.00661171	935
P16615-5;P16615-2;P16615-3;P16615;O14983-3;O14983-2;Q93084-4;Q93084-2;O14983;P16615-4;Q93084-3;Q93084-7;Q93084;Q93084-6;Q93084-5	ATP2A2;ATP2A1;ATP2A3	96323	15.829	14.9814	12.4932	ATP2A2	P16615	2.91201	0.00443183	0.00593993	1070
P26641;P26641-2	EEF1G	1336600	19.3082	19.2046	16.3454	EEF1G	P26641	2.91106	0.0019743	0.00374233	412
P20810-3;P20810-4;P20810-8;P20810-2;P20810;P20810-9;P20810-5;P20810-10;P20810-7;P20810-6	CAST	89456	15.2829	15.4257	12.4441	CAST	P20810	2.91023	0.00200394	0.00376567	1091
Q96J01;Q96J01-2	THOC3	345400	17.5894	16.9555	14.3647	THOC3	Q96J01	2.90775	0.00323518	0.00491601	734
Q6PKG0;Q6PKG0-3;Q659C4-7;Q659C4-6;Q659C4-5;Q659C4-9;Q659C4-2;Q659C4	LARP1	215370	16.186	16.9632	13.6714	LARP1	Q6PKG0	2.90315	0.00402327	0.00562192	843
O43143	DHX15	2981100	20.4576	20.369	17.5122	DHX15	O43143	2.90111	0.00199615	0.00376473	259
P23588;P23588-2	EIF4B	719480	18.3183	18.4066	15.4622	EIF4B	P23588	2.90017	0.00199882	0.00376473	547
P51858;P51858-2;P51858-3	HDGF	4407200	21.0169	20.9376	18.0792	HDGF	P51858	2.89807	0.00200089	0.00376473	213
P23396;P23396-2	RPS3	6981700	21.4735	21.7929	18.7354	RPS3	P23396	2.89781	0.00228356	0.00402965	168
P08708	RPS17	22119000	22.8877	23.6326	20.3691	RPS17	P08708	2.89101	0.00389884	0.00550534	79
P14618;P14618-2;P14618-3;P30613-2;P30613	PKM	6857500	21.2804	21.8897	18.6966	PKM	P14618	2.88849	0.00321731	0.00490906	170
Q9BZE4;Q9BZE4-2;Q9BZE4-3	GTPBP4	6378900	21.5742	21.4441	18.6214	GTPBP4	Q9BZE4	2.8878	0.0020633	0.00382851	176
P17480-2;P17480	UBTF	3530800	20.9008	20.3674	17.7487	UBTF	P17480	2.88539	0.00292497	0.00464536	235
P61981	YWHAG	377960	17.7675	17.0058	14.5038	YWHAG	P61981	2.8829	0.00404761	0.00564525	715
Q08J23-2;Q08J23;Q08J23-3	NSUN2	1302300	19.199	19.2367	16.3359	NSUN2	Q08J23	2.88196	0.00203653	0.00379793	420
O00541;O00541-2	PES1	3761300	20.8171	20.6758	17.865	PES1	O00541	2.88152	0.00209214	0.00385491	224
Q14974;Q14974-2	KPNB1	73444	15.4203	14.615	12.1366	KPNB1	Q14974	2.88102	0.0043396	0.00586869	1127
Q02880-2;Q02880	TOP2B	398280	17.6274	17.3798	14.6241	TOP2B	Q02880	2.87957	0.0022221	0.00397415	707
Q9H0D6;Q9H0D6-2	XRN2	4874300	21.0141	21.2226	18.2391	XRN2	Q9H0D6	2.87932	0.00216914	0.00392145	196
O94906;O94906-2	PRPF6	828650	19.0519	17.8509	15.573	PRPF6	O94906	2.87839	0.00823914	0.00960329	516
Q8WXX5	DNAJC9	3412300	20.5223	20.6879	17.7282	DNAJC9	Q8WXX5	2.8769	0.00212911	0.00389798	241
Q15397	KIAA0020	2371800	20.3079	19.8184	17.188	KIAA0020	Q15397	2.87517	0.00281448	0.00454316	302
P09661	SNRPA1	2701600	20.4871	20.0178	17.3777	SNRPA1	P09661	2.87473	0.00275051	0.0045139	280
Q15424;Q15424-4;Q15424-3;Q15424-2	SAFB	7187100	21.6409	21.7215	18.8077	SAFB	Q15424	2.87356	0.00207782	0.00384098	166
Q6PK04	CCDC137	2503300	20.1296	20.19	17.2878	CCDC137	Q6PK04	2.87199	0.00207442	0.0038395	292
P49585;Q9Y5K3-2;Q9Y5K3-4;Q9Y5K3-3;Q9Y5K3	PCYT1A;PCYT1B	169430	16.0856	16.4435	13.3939	PCYT1A	P49585	2.87065	0.0024627	0.00422146	914
Q14694;Q14694-3;Q14694-2	USP10	149570	16.0903	16.0987	13.2317	USP10	Q14694	2.86279	0.00209319	0.00385491	938
Q9H6R4-4;Q9H6R4;Q9H6R4-2;Q9H6R4-3	NOL6	659290	18.3119	18.1519	15.3793	NOL6	Q9H6R4	2.85265	0.00220407	0.00396517	569
P13489	RNH1	4790900	21.0565	21.1331	18.2424	RNH1	P13489	2.85244	0.00214441	0.00390542	199
P67870	CSNK2B	1654800	19.5976	19.5246	16.711	CSNK2B	P67870	2.85005	0.00215066	0.00390717	365
Q15056-2;Q15056	EIF4H	7889300	21.6555	21.959	18.9577	EIF4H	Q15056	2.84953	0.00242533	0.0041963	157
P13984	GTF2F2	1119900	18.6117	19.3069	16.1112	GTF2F2	P13984	2.84817	0.00385891	0.00547444	456
P78344-2;P78344	EIF4G2	52880	14.884	14.2353	11.7135	EIF4G2	P78344	2.84615	0.00362079	0.00525462	1185
P41223;P41223-2	BUD31	482090	17.5328	17.9962	14.9199	BUD31	P41223	2.84464	0.00285949	0.00458574	648
Q99733;Q99733-2	NAP1L4	732990	18.3265	18.4431	15.5473	NAP1L4	Q99733	2.83745	0.0022186	0.00397415	543
Q99459	CDC5L	833940	18.3692	18.7513	15.7229	CDC5L	Q99459	2.83731	0.00265201	0.00442929	514
O95793-2;O95793	STAU1	2696300	20.3381	20.1881	17.4264	STAU1	O95793	2.83674	0.00224908	0.00398786	281
Q96KR1	ZFR	1752600	19.4567	19.8099	16.7975	ZFR	Q96KR1	2.83576	0.00258635	0.0043558	352
P35269	GTF2F1	3597300	20.6917	20.6692	17.8494	GTF2F1	P35269	2.83105	0.00219966	0.00396517	232
Q9UGU0-2;Q9UGU0	TCF20	29021	13.4238	13.9801	10.8716	TCF20	Q9UGU0	2.83031	0.00327252	0.00494224	1236
P12429	ANXA3	419450	16.9346	18.0339	14.6562	ANXA3	P12429	2.82801	0.00750501	0.00888213	693
Q4G0J3;Q4G0J3-3;Q4G0J3-2	LARP7	665430	18.1563	18.3301	15.4163	LARP7	Q4G0J3	2.82689	0.00230824	0.00404872	565
P09234	SNRPC	3423000	20.2298	20.9121	17.7487	SNRPC	P09234	2.82228	0.00393759	0.0055336	240
Q6PJT7-5;Q6PJT7;Q6PJT7-10;Q6PJT7-4;Q6PJT7-8	ZC3H14	1481400	19.4461	19.352	16.5799	ZC3H14	Q6PJT7	2.81919	0.00226716	0.00401029	394
Q13595-2;Q13595-4;Q13595-3;Q13595	TRA2A	32140000	24.0234	23.6297	21.009	TRA2A	Q13595	2.8175	0.00276562	0.00451861	49
Q9BQE3	TUBA1C	286780	17.3395	16.644	14.1768	TUBA1C	Q9BQE3	2.81496	0.00405795	0.00565249	777
P31942-2;P31942;P31942-3;P31942-4;P31942-6;P31942-5	HNRNPH3	26477000	23.0482	23.9425	20.682	HNRNPH3	P31942	2.81334	0.00551353	0.00703238	68
P63000;P60763;P15153;P63000-2	RAC1;RAC3;RAC2	303790	16.0283	17.7452	14.0751	RAC1	P63000	2.81165	0.0197509	0.020957	NA
P34932;P34932-2	HSPA4	109850	15.4064	15.853	12.8194	HSPA4	P34932	2.81029	0.00295721	0.00466614	1037
Q6PD62	CTR9	420860	17.6996	17.4582	14.7691	CTR9	Q6PD62	2.80979	0.00246371	0.00422146	690
P04843	RPN1	1133800	18.9657	19.0594	16.2036	RPN1	P04843	2.80892	0.0023035	0.00404872	450
P57678	GEMIN4	14936	13.0702	12.6292	10.0408	GEMIN4	P57678	2.80887	0.00294554	0.00465799	1274
P50991;P50991-2	CCT4	174100	16.4282	16.182	13.4985	CCT4	P50991	2.80663	0.00248371	0.00423607	908
Q66PJ3;Q66PJ3-7;Q66PJ3-3;Q66PJ3-2;Q66PJ3-4;Q66PJ3-5	ARL6IP4	2766200	20.4082	20.183	17.4906	ARL6IP4	Q66PJ3	2.80501	0.00245656	0.00422146	274
Q7Z2W4-2;Q7Z2W4;Q7Z2W4-5;Q7Z2W4-4;Q7Z2W4-3	ZC3HAV1	117980	15.649	15.8416	12.9428	ZC3HAV1	Q7Z2W4	2.80249	0.00242038	0.0041959	1014
P04075;P04075-2	ALDOA	1683900	19.3866	19.7579	16.7713	ALDOA	P04075	2.80093	0.00277578	0.00452151	361
Q9Y2X3	NOP58	13868000	22.6078	22.6424	19.8268	NOP58	Q9Y2X3	2.79829	0.00231706	0.00405006	111
P62857	RPS28	9612400	21.7339	22.3897	19.2641	RPS28	P62857	2.79775	0.00393415	0.0055336	145
Q2TAY7;Q2TAY7-2	SMU1	2163900	19.9704	19.9189	17.1483	SMU1	Q2TAY7	2.7964	0.00232869	0.00406078	317
P30419-2;P30419	NMT1	1703300	19.627	19.5713	16.8061	NMT1	P30419	2.79304	0.00234245	0.00407514	358
P56537;P56537-2	EIF6	4149400	20.552	21.1569	18.064	EIF6	P56537	2.79041	0.00370854	0.00532832	218
P61221	ABCE1	61786	14.4915	15.0809	11.9992	ABCE1	P61221	2.78707	0.00365051	0.00527908	1165
P09211	GSTP1	5350700	20.9623	21.4929	18.4425	GSTP1	P09211	2.78509	0.00339434	0.00506117	191
P42766	RPL35	30306000	23.4348	24.0152	20.9405	RPL35	P42766	2.78451	0.00362167	0.00525462	54
O43290	SART1	2883000	20.502	20.199	17.5675	SART1	O43290	2.78306	0.00268687	0.004454	262
P35580;P35580-5;P35580-2;P35580-3;P35580-4	MYH10	185630	16.5762	16.2031	13.6066	MYH10	P35580	2.78301	0.00285861	0.00458574	886
Q01831;Q01831-2	XPC	180160	16.3761	16.3391	13.5752	XPC	Q01831	2.78242	0.00237598	0.00412376	899
Q92878;Q92878-2;Q92878-3	RAD50	137120	15.7838	16.1251	13.1725	RAD50	Q92878	2.78193	0.00278047	0.00452151	962
Q12906-7;Q12906-4;Q12906-6	ILF3	27849000	23.2894	23.9087	20.8181	ILF3	Q12906	2.78095	0.00383655	0.0054644	65
P63167	DYNLL1	6073000	21.1935	21.6397	18.637	DYNLL1	P63167	2.77956	0.00309976	0.00479408	181
Q8WXA9-2;Q8WXA9	SREK1	3452800	20.8469	20.3485	17.8217	SREK1	Q8WXA9	2.776	0.00330961	0.00496273	239
Q96GM8;Q96GM8-2	TOE1	406110	17.5957	17.4611	14.7526	TOE1	Q96GM8	2.77576	0.00245825	0.00422146	703
Q9H444	CHMP4B	456770	17.4132	17.9408	14.9028	CHMP4B	Q9H444	2.77423	0.00343873	0.00508917	666
O75683	SURF6	610960	18.5548	17.5102	15.2585	SURF6	O75683	2.77405	0.00742903	0.0088134	588
P07437	TUBB	5505500	21.1358	21.4314	18.5101	TUBB	P07437	2.77347	0.00271141	0.00447459	187
P62633-2;P62633;P62633-7;P62633-3;P62633-5;P62633-6	CNBP	1445900	19.525	19.1789	16.58	CNBP	P62633	2.77199	0.0028364	0.00456855	400
P26232-2;P26232-5;P26232;P26232-3;P26232-4;P26232-6	CTNNA2	157770	14.8134	16.8769	13.0739	CTNNA2	P26232	2.77119	0.0325915	0.0339237	NA
Q9BXP5-5;Q9BXP5-4;Q9BXP5-2;Q9BXP5-3;Q9BXP5	SRRT	3238600	20.4837	20.565	17.7536	SRRT	Q9BXP5	2.77078	0.0024379	0.00420444	250
P22061;P22061-2	PCMT1	1060400	18.4366	19.2787	16.0875	PCMT1	P22061	2.77011	0.00541643	0.00695054	463
Q8N1I0-2;Q8N1I0;Q8N1I0-3	DOCK4	14383	12.8868	12.7333	10.0408	DOCK4	Q8N1I0	2.76922	0.00250256	0.00425032	1276
P22102	GART	14318	12.7596	12.85	10.0408	GART	P22102	2.76398	0.00246957	0.0042266	1277
O95071-2;O95071	UBR5	24314	13.3257	13.5965	10.6972	UBR5	O95071	2.7639	0.00270125	0.0044678	1252
Q96SI9-2;Q96SI9	STRBP	720380	18.3113	18.3991	15.5929	STRBP	Q96SI9	2.76231	0.00247449	0.00423012	546
Q9ULC4-2;Q9ULC4;Q9ULC4-3	MCTS1	349310	17.8145	16.5619	14.428	MCTS1	Q9ULC4	2.76021	0.0105699	0.0118811	NA
P22392-2;P22392;O60361	NME2;NME2P1	991480	18.2611	19.2241	15.9868	NME2	P22392	2.75578	0.00669568	0.00813283	476
P78316;P78316-2	NOP14	1898600	19.7933	19.7125	16.9978	NOP14	P78316	2.75513	0.00249858	0.00425032	337
Q6P2Q9	PRPF8	1418700	19.5114	19.1315	16.5665	PRPF8	Q6P2Q9	2.75495	0.00300655	0.00470411	403
O96028;O96028-6;O96028-5;O96028-3;O96028-7;O96028-4;O96028-2	WHSC1	66980	14.7537	15.0852	12.1658	WHSC1	O96028	2.75362	0.00288157	0.00461114	1149
O00170	AIP	253990	16.4936	17.1416	14.0643	AIP	O00170	2.75329	0.00416502	0.00573783	813
Q16658	FSCN1	1574800	19.3299	19.6229	16.7257	FSCN1	Q16658	2.75067	0.00280474	0.00454205	383
P68363;P68363-2;A6NHL2-2;A6NHL2;Q9H853	TUBA1B	18464000	23.1181	22.9461	20.2871	TUBA1B	P68363	2.74494	0.00262217	0.00439216	88
Q13263;Q13263-2	TRIM28	7209400	22.0648	21.1604	18.8685	TRIM28	Q13263	2.74408	0.00621054	0.00766329	165
Q13185	CBX3	15866000	23.0536	22.5344	20.0499	CBX3	Q13185	2.74404	0.00356668	0.00520552	102
O00178	GTPBP1	123400	15.7119	15.9003	13.0649	GTPBP1	O00178	2.74116	0.00265962	0.00442929	1000
Q9Y3B9	RRP15	2489200	20.0971	20.1876	17.4032	RRP15	Q9Y3B9	2.73912	0.00256882	0.00433618	293
Q8NHQ9;Q8NHQ9-2	DDX55	116910	15.9202	15.5148	12.981	DDX55	Q8NHQ9	2.73651	0.00317435	0.00486705	1015
Q04323;Q04323-2	UBXN1	268920	17.0529	16.8018	14.1912	UBXN1	Q04323	2.73617	0.00278327	0.00452151	798
O43776;O43776-2	NARS	2067500	20.1115	19.5954	17.1215	NARS	O43776	2.7319	0.0036211	0.00525462	321
P09874	PARP1	3479400	20.4648	20.7713	17.8879	PARP1	P09874	2.73014	0.00292818	0.00464545	237
O43818	RRP9	1155600	18.5668	19.3943	16.2552	RRP9	O43818	2.72538	0.00566556	0.0071767	445
Q96T58	SPEN	14734	13.256	12.2735	10.0408	SPEN	Q96T58	2.72392	0.00724389	0.00866333	1275
P62942	FKBP1A	4011500	20.9156	20.7399	18.1071	FKBP1A	P62942	2.72069	0.00273014	0.00449044	220
Q9H501	ESF1	1320500	19.3043	19.1452	16.5096	ESF1	Q9H501	2.71518	0.0027332	0.00449047	415
Q15050	RRS1	13652000	22.7795	22.3896	19.8698	RRS1	Q15050	2.71477	0.00323453	0.00491601	115
Q6UX04;Q6UX04-2	CWC27	681260	18.4444	18.0775	15.5488	CWC27	Q6UX04	2.7122	0.0031766	0.00486705	559
P00558;P00558-2;P07205	PGK1	4239800	20.8627	20.9544	18.1998	PGK1	P00558	2.70877	0.00269718	0.00446608	216
Q9NQZ2	UTP3	1256400	19.24	19.0639	16.4445	UTP3	Q9NQZ2	2.70748	0.00278883	0.00452151	426
Q96GQ7	DDX27	10563000	22.2085	22.2433	19.5195	DDX27	Q96GQ7	2.70639	0.00268033	0.00444814	135
P12270;P12270-2	TPR	95023	13.9652	16.1707	12.3617	TPR	P12270	2.70623	0.0415266	0.0428316	NA
Q7L2J0;Q7L2J0-2	MEPCE	299780	15.7303	17.8008	14.0595	MEPCE	Q7L2J0	2.70607	0.0355888	0.0368616	NA
P41252	IARS	51378	14.6915	14.3772	11.8289	IARS	P41252	2.70552	0.00306462	0.00475966	1186
Q9Y3C1;Q9Y3C1-3;Q9Y3C1-2	NOP16	1568700	19.5285	19.4186	16.769	NOP16	Q9Y3C1	2.70457	0.00272941	0.00449044	384
Q9Y5J1	UTP18	1619100	19.586	19.4513	16.8147	UTP18	Q9Y5J1	2.70397	0.00275516	0.00451651	370
Q9H7Z3	NRDE2	15671	13.5048	11.9827	10.0408	NRDE2	Q9H7Z3	2.70293	0.0172824	0.018551	NA
O60885-2;O60885-3;O60885	BRD4	389190	17.6215	17.287	14.7535	BRD4	O60885	2.70076	0.00314125	0.00484303	711
Q07666;Q07666-2;Q07666-3;Q5VWX1	KHDRBS1	46372000	24.0418	24.6237	21.6327	KHDRBS1	Q07666	2.70008	0.004136	0.00571992	40
Q8IY81	FTSJ3	13877000	22.6475	22.5903	19.9203	FTSJ3	Q8IY81	2.6986	0.00272198	0.00448701	110
Q7KZF4	SND1	1332100	19.4343	19.013	16.5308	SND1	Q7KZF4	2.69284	0.00345802	0.0051075	413
Q14152;Q14152-2	EIF3A	810730	18.8004	18.181	15.7982	EIF3A	Q14152	2.69247	0.00440112	0.00591488	520
P30414	NKTR	79029	15.1923	15.132	12.4723	NKTR	P30414	2.68978	0.0027623	0.00451819	1117
Q14684;Q14684-2	RRP1B	1273000	18.9314	19.3805	16.4667	RRP1B	Q14684	2.68928	0.00358308	0.00522429	423
P07737;CON__P02584	PFN1	73030000	24.6742	25.293	22.2955	PFN1	P07737	2.6881	0.00442768	0.00593977	22
Q9P2E9;Q8N4C6-6;Q8N4C6-11;Q8N4C6-4;Q8N4C6-9;Q8N4C6-2;Q8N4C6;Q8N4C6-5;Q8N4C6-10;Q8N4C6-7	RRBP1	1310400	19.3214	19.098	16.5222	RRBP1	Q9P2E9	2.68757	0.00295486	0.00466614	418
P46777	RPL5	23733000	23.316	23.4654	20.7041	RPL5	P46777	2.68658	0.00284973	0.00458004	74
P52943;P52943-2	CRIP2	2802100	20.1766	20.4325	17.6241	CRIP2	P52943	2.68046	0.00305221	0.00474538	271
O00303	EIF3F	291290	17.1081	16.9765	14.3628	EIF3F	O00303	2.67951	0.00286264	0.00458581	774
Q8IWS0-3;Q8IWS0;Q8IWS0-4;Q8IWS0-2;Q8IWS0-5	PHF6	1975500	19.8863	19.72	17.1236	PHF6	Q8IWS0	2.67951	0.00290379	0.00463164	330
Q13620-3;Q13620-1;Q13620;Q13619-2;Q13619	CUL4B;CUL4A	14150	12.2133	13.1987	10.0408	CUL4B	Q13620	2.66514	0.00794823	0.0093171	1278
P60174-1;P60174;P60174-4	TPI1	1637800	19.4402	19.622	16.867	TPI1	P60174	2.66408	0.00299928	0.00470166	368
P62304	SNRPE	5357400	21.4551	20.9985	18.5636	SNRPE	P62304	2.66321	0.00376628	0.00539031	190
Q08945	SSRP1	23747000	23.466	23.3134	20.7278	SSRP1	Q08945	2.66195	0.00296954	0.00467084	73
P08621;P08621-2;P08621-4;P08621-3	SNRNP70	21745000	23.079	23.4299	20.5938	SNRNP70	P08621	2.6607	0.00339876	0.00506117	81
O95478	NSA2	7677500	21.8667	21.6501	19.1012	NSA2	O95478	2.65718	0.00309069	0.00479408	161
O75554-2;O75554	WBP4	203140	16.4987	16.5451	13.8651	WBP4	O75554	2.65684	0.0029077	0.00463287	861
O15213	WDR46	3716400	20.743	20.6871	18.0603	WDR46	O15213	2.65472	0.00292173	0.0046452	227
Q9NR30;Q9NR30-2	DDX21	35744000	24.0698	23.8867	21.3244	DDX21	Q9NR30	2.65387	0.0030514	0.00474538	46
P36873;P36873-2	PPP1CC	693490	17.9346	18.5843	15.6074	PPP1CC	P36873	2.65202	0.00488894	0.00641863	556
P62826	RAN	13052000	22.1744	22.8148	19.8429	RAN	P62826	2.65173	0.00482831	0.00636734	119
P46779;P46779-4;P46779-5;P46779-2;P46779-3	RPL28	18045000	23.1323	22.8433	20.3376	RPL28	P46779	2.65025	0.00328253	0.00494723	91
P35251-2;P35251	RFC1	99774	14.7762	15.9862	12.7318	RFC1	P35251	2.64943	0.0116006	0.0129119	NA
P62266	RPS23	15189000	22.4278	23.0098	20.0701	RPS23	P62266	2.64867	0.00448687	0.00599738	105
Q8WUA2	PPIL4	615550	18.1279	18.1136	15.4732	PPIL4	Q8WUA2	2.64757	0.00294394	0.00465799	587
Q70UQ0-4	IKBIP	164320	16.6657	15.5793	13.4771	IKBIP	Q70UQ0	2.64535	0.00960728	0.0109319	NA
P62851	RPS25	23156000	22.7433	23.7912	20.6253	RPS25	P62851	2.64195	0.00908683	0.0104527	NA
Q96CT7	CCDC124	816060	18.3874	18.6554	15.8796	CCDC124	Q96CT7	2.64184	0.00327647	0.00494315	517
Q5QJE6	DNTTIP2	1740100	19.7255	19.5049	16.98	DNTTIP2	Q5QJE6	2.63514	0.00321133	0.004905	355
Q15029-2;Q15029;Q15029-3	EFTUD2	2275000	20.399	19.4787	17.3039	EFTUD2	Q15029	2.63499	0.00751276	0.00888418	309
P62081	RPS7	3161700	20.9603	19.7839	17.739	RPS7	P62081	2.63313	0.0112752	0.0125877	NA
Q00059;Q00059-2	TFAM	616360	17.1884	18.7015	15.3123	TFAM	Q00059	2.63271	0.0187989	0.0200621	NA
Q9Y3A2;Q9Y3A2-2	UTP11L	2271900	20.2437	19.7198	17.3491	UTP11L	Q9Y3A2	2.63269	0.00427736	0.00581431	311
Q9Y2P8;Q9Y2P8-2	RCL1	3112000	20.4472	20.4678	17.825	RCL1	Q9Y2P8	2.63249	0.00301841	0.00471767	256
Q01130-2;Q01130	SRSF2	164510000	26.0112	26.3352	23.5423	SRSF2	Q01130	2.63091	0.00348375	0.00513011	6
O75494-5;O75494-4;O75494-6;O75494-3;O75494-2;O75494;Q8WXF0	SRSF10;SRSF12	14976000	23.111	22.2085	20.0289	SRSF10	O75494	2.63085	0.00735493	0.00873952	106
P13693;P13693-2;Q56UQ5	TPT1	2842800	20.5238	20.101	17.6851	TPT1	P13693	2.6273	0.00384779	0.0054646	265
Q06830;Q13162	PRDX1	7946100	21.4773	22.0833	19.1534	PRDX1	Q06830	2.62687	0.00479456	0.00634549	155
O00203-3;O00203;Q13367-3;Q13367;Q13367-4	AP3B1	1292800	18.958	19.3914	16.5493	AP3B1	O00203	2.62542	0.00390265	0.00550546	422
Q8IYB3-2;Q8IYB3	SRRM1	2292900	20.0868	19.9423	17.3904	SRRM1	Q8IYB3	2.6242	0.00314772	0.00484795	306
Q6ZNB6-2;Q6ZNB6	NFXL1	64503	15.0273	14.6828	12.2316	NFXL1	Q6ZNB6	2.6234	0.0035895	0.00522849	1154
Q92979	EMG1	3739800	20.521	20.8993	18.0917	EMG1	Q92979	2.61852	0.00373274	0.00535268	226
Q9NWB6;Q9NWB6-3;Q9NWB6-2	ARGLU1	1828000	19.5489	19.8173	17.0651	ARGLU1	Q9NWB6	2.61806	0.0034072	0.00506282	346
Q13765;E9PAV3-2;E9PAV3;Q9BZK3	NACA	16974000	23.0706	22.7171	20.2762	NACA	Q13765	2.61768	0.00365282	0.00527908	97
Q9H299	SH3BGRL3	1636200	19.5125	19.5451	16.9118	SH3BGRL3	Q9H299	2.617	0.00309902	0.00479408	369
P20700	LMNB1	1035200	18.7371	18.9895	16.2471	LMNB1	P20700	2.6162	0.00337995	0.00505282	470
Q9H0A0;Q9H0A0-2	NAT10	1650300	19.6097	19.4693	16.9253	NAT10	Q9H0A0	2.61415	0.00319503	0.00489021	366
P07910-2;P07910-4	HNRNPC	170300000	25.8549	26.5326	23.58	HNRNPC	P07910	2.61369	0.0054018	0.00693779	5
Q15393;Q15393-3;Q15393-2	SF3B3	728870	18.2142	18.4969	15.7427	SF3B3	Q15393	2.61289	0.00347212	0.00512319	544
P42167;P42167-2	TMPO	441410	17.3467	17.8836	15.0057	TMPO	P42167	2.60947	0.00451213	0.00602025	673
P43490	NAMPT	137060	15.5878	16.2448	13.3109	NAMPT	P43490	2.60537	0.00531798	0.00684347	963
Q9H3K6-2;Q9H3K6	BOLA2	2867700	19.6951	20.7915	17.638	BOLA2	Q9H3K6	2.60528	0.0103657	0.0116872	NA
P51610-2;P51610;P51610-4;P51610-3	HCFC1	81376	15.059	15.3264	12.5876	HCFC1	P51610	2.6051	0.00347797	0.0051267	1111
Q9Y2R4	DDX52	2203900	20.0184	19.8944	17.3528	DDX52	Q9Y2R4	2.6036	0.00323171	0.00491601	314
P14678-2;P63162;P14678;P63162-2;P14678-3	SNRPB;SNRPN	2682900	19.9516	20.4855	17.6152	SNRPB	P14678	2.60339	0.00453973	0.0060516	283
Q9H0S4;Q9H0S4-2	DDX47	4839100	21.3074	20.8425	18.4721	DDX47	Q9H0S4	2.60286	0.00418973	0.00574047	198
P10599;P10599-2	TXN	13803000	22.5447	22.6613	20.0035	TXN	P10599	2.59954	0.00324552	0.00492123	112
Q15059;Q15059-2	BRD3	660720	18.344	18.0837	15.615	BRD3	Q15059	2.59884	0.00349667	0.00513643	566
Q9NZI8;Q9NZI8-2	IGF2BP1	456120	16.9752	18.1706	14.9756	IGF2BP1	Q9NZI8	2.59736	0.0122477	0.01351	NA
P62191-2;P62191	PSMC1	176130	16.3539	16.268	13.7166	PSMC1	P62191	2.59431	0.00324576	0.00492123	904
P49756;P49756-2;P49756-3;P49756-4	RBM25	2830700	20.4134	20.2161	17.7217	RBM25	P49756	2.59299	0.00339652	0.00506117	266
P50914	RPL14	66714000	24.8915	24.8614	22.2846	RPL14	P50914	2.59183	0.00322996	0.00491601	28
Q9BQ39	DDX50	1872600	19.7348	19.7078	17.1331	DDX50	Q9BQ39	2.58821	0.00324861	0.00492123	341
Q9BXY0	MAK16	3300600	20.5525	20.5254	17.9517	MAK16	Q9BXY0	2.58726	0.00325379	0.00492403	246
Q9BY77	POLDIP3	5783900	21.1623	21.5144	18.7527	POLDIP3	Q9BY77	2.58561	0.00384486	0.0054646	185
Q01469;A8MUU1	FABP5	3204500	19.9486	20.9004	17.8449	FABP5	Q01469	2.57956	0.00859608	0.00992683	252
Q29RF7	PDS5A	40655	13.7776	14.5245	11.5718	PDS5A	Q29RF7	2.57917	0.00630332	0.00773256	1215
P31949	S100A11	6007200	21.4064	21.3981	18.8239	S100A11	P31949	2.57842	0.00329889	0.00496273	182
P04792	HSPB1	1346000	18.8825	19.5377	16.6323	HSPB1	P04792	2.57787	0.00554414	0.00706202	410
P35659;P35659-2	DEK	16439000	22.8391	22.87	20.2769	DEK	P35659	2.57767	0.00330711	0.00496273	98
O95232;O95232-2	LUC7L3	7965700	21.9523	21.6516	19.2262	LUC7L3	O95232	2.57576	0.00374226	0.00536112	153
P62829	RPL23	12366000	22.3062	22.5699	19.863	RPL23	P62829	2.57504	0.00364549	0.00527882	126
P46063	RECQL	3602400	20.524	20.7925	18.0868	RECQL	P46063	2.57145	0.00367947	0.00530203	231
P62979;P62987;P0CG47;P0CG48	RPS27A;UBA52;UBB;UBC	227180000	26.4322	26.8282	24.0596	RPS27A	P62979	2.57057	0.00410807	0.00569387	4
P63104;P63104-2	YWHAZ	10450000	22.2576	22.141	19.629	YWHAZ	P63104	2.5703	0.00340712	0.00506282	138
Q96E39	RBMXL1	555230	17.3677	18.3977	15.3154	RBMXL1	Q96E39	2.56731	0.00989799	0.0112111	NA
P55769	NHP2L1	7112100	21.4723	21.8003	19.0706	NHP2L1	P55769	2.56573	0.00389028	0.00550377	167
Q99729-3;Q99729-2;Q99729-4;Q99729	HNRNPAB	22476000	22.8368	23.6647	20.6864	HNRNPAB	Q99729	2.56437	0.00727916	0.00868442	78
P14866;P14866-2	HNRNPL	44506000	23.9912	24.5409	21.707	HNRNPL	P14866	2.55902	0.00497548	0.0064976	41
P06753-5;P06753-2;P06753-4;P06753-3;P06753-6;P06753-7;P06753	TPM3	999450	18.8444	18.781	16.2566	TPM3	P06753	2.55611	0.00344302	0.00509043	473
P23528	CFL1	21248000	22.9626	23.4462	20.6499	CFL1	P23528	2.55449	0.00463152	0.00616284	82
O95758-1;O95758-6;O95758-2;O95758;O95758-5;O95758-4;O95758-7	PTBP3	356610	16.8758	17.675	14.7248	PTBP3	O95758	2.55062	0.00712646	0.00855755	725
Q9ULW3	ABT1	371250	17.9709	16.4345	14.6531	ABT1	Q9ULW3	2.54964	0.0218401	0.0230907	NA
Q9GZN8;Q9GZN8-2	C20orf27	497050	17.7041	17.8991	15.2537	C20orf27	Q9GZN8	2.54793	0.0036565	0.00527923	641
Q15691	MAPRE1	742720	18.4189	18.3484	15.8363	MAPRE1	Q15691	2.54737	0.00349848	0.00513643	541
O75531	BANF1	2602100	20.6675	19.5087	17.5411	BANF1	O75531	2.54701	0.0124805	0.0137565	NA
Q9NYH9	UTP6	457110	17.8476	17.5007	15.1275	UTP6	Q9NYH9	2.54665	0.00408197	0.00567578	665
O15347	HMGB3	4673000	21.3152	20.699	18.4637	HMGB3	O15347	2.54342	0.00556132	0.00706891	202
Q14692	BMS1	3347900	20.7253	20.3659	18.0048	BMS1	Q14692	2.54082	0.00416838	0.00573783	245
P23193;P23193-2;Q15560-2;Q15560	TCEA1	2390900	19.9444	20.1865	17.5262	TCEA1	P23193	2.53925	0.00381407	0.00544582	299
Q00839;Q00839-2	HNRNPU	78044000	24.7894	25.356	22.5414	HNRNPU	Q00839	2.53126	0.0053191	0.00684347	21
Q01518-2;Q01518	CAP1	228480	15.9903	17.1604	14.0447	CAP1	Q01518	2.53071	0.0130185	0.0143068	NA
P39748;P39748-2	FEN1	4603100	21.0945	20.9301	18.4816	FEN1	P39748	2.5307	0.00370827	0.00532832	207
Q8N7H5-3;Q8N7H5;Q8N7H5-2	PAF1	1439200	19.2663	19.4046	16.8062	PAF1	Q8N7H5	2.52921	0.00367794	0.00530203	401
O14647-2;O14647;O14647-3	CHD2	127540	15.6591	16.0034	13.3026	CHD2	O14647	2.52861	0.00419688	0.00574449	987
Q9NW13;Q9NW13-2	RBM28	2906700	20.3978	20.3026	17.8231	RBM28	Q9NW13	2.52707	0.00364065	0.00527697	260
Q969S3	ZNF622	126990	15.3998	16.1733	13.2666	ZNF622	Q969S3	2.51998	0.00720651	0.00863262	989
Q7RTV0	PHF5A	192550	16.3053	16.5527	13.9138	PHF5A	Q7RTV0	2.5152	0.00398506	0.00558968	873
P49368;P49368-2	CCT3	373500	16.339	18.0138	14.6623	CCT3	P49368	2.51415	0.0277663	0.0290034	NA
Q5SY16	NOL9	478700	17.9068	17.5704	15.2261	NOL9	Q5SY16	2.51243	0.00428319	0.00581459	651
Q13045-2;Q13045-3;Q13045	FLII	12038	12.3844	12.708	10.0408	FLII	Q13045	2.5054	0.00428764	0.00581529	1279
P51608-2;P51608	MECP2	359850	17.1577	17.4947	14.8217	MECP2	P51608	2.5045	0.00434291	0.00586869	723
Q6NYC1-2;Q6NYC1;Q6NYC1-3	JMJD6	1023100	19.3124	18.1689	16.2386	JMJD6	Q6NYC1	2.50204	0.0130531	0.0143341	NA
P47813;O14602	EIF1AX;EIF1AY	3137400	20.3045	20.5996	17.9516	EIF1AX	P47813	2.50043	0.00422647	0.00576407	254
P62913-2;P62913	RPL11	11872000	22.0529	22.6488	19.8505	RPL11	P62913	2.5003	0.0058118	0.00730751	129
P53621;P53621-2	COPA	83314	14.5194	15.7088	12.6153	COPA	P53621	2.49881	0.014075	0.015331	NA
Q13601;Q13601-2	KRR1	4642900	20.975	21.0718	18.5262	KRR1	Q13601	2.49717	0.00383181	0.00546291	204
P30101	PDIA3	102820	15.1016	15.8611	12.9902	PDIA3	P30101	2.49116	0.00739827	0.00878396	1058
Q53F19;Q53F19-2	C17orf85	669330	18.3699	18.075	15.7324	C17orf85	Q53F19	2.49002	0.00430085	0.00582785	564
Q9Y6E2;Q9Y6E2-2	BZW2	124360	15.7617	15.8396	13.3108	BZW2	Q9Y6E2	2.4899	0.00386213	0.00547444	999
O75396	SEC22B	138620	16.2423	15.6099	13.4366	SEC22B	O75396	2.48951	0.00620784	0.00766329	957
Q96G21	IMP4	974440	19.0607	18.4155	16.2507	IMP4	Q96G21	2.48743	0.0063382	0.00776245	482
Q9Y5S9-2;Q9Y5S9	RBM8A	20022000	22.9796	23.2706	20.6386	RBM8A	Q9Y5S9	2.48652	0.00431386	0.00584012	85
Q13838;Q13838-2	DDX39B	14832000	22.7169	22.6805	20.2138	DDX39B	Q13838	2.48485	0.00387025	0.00548068	107
P62701;Q8TD47;P22090	RPS4X;RPS4Y2	29320000	23.4389	23.8925	21.1808	RPS4X	P62701	2.48482	0.00502996	0.00655582	58
Q9H7B2	RPF2	3592400	21.1007	20.0234	18.0847	RPF2	Q9H7B2	2.47734	0.0122465	0.01351	NA
P35579;P35579-2;P35749-4;P35749-3;P35749;P35749-2;REV__Q9UKV3-5;REV__Q9UKV3;P12883;P13535;Q9UKX3;Q9Y623;P13533;P12882;P11055;Q9UKX2;A7E2Y1	MYH9	6200400	21.5784	21.2878	18.9566	MYH9	P35579	2.47648	0.0043868	0.00590331	180
Q99613;Q99613-2;B5ME19	EIF3C;EIF3CL	3786000	20.7837	20.6703	18.2519	EIF3C	Q99613	2.47508	0.00399829	0.00560161	223
Q8TBK6-2;Q8TBK6	ZCCHC10	1055200	18.824	18.9432	16.4088	ZCCHC10	Q8TBK6	2.47483	0.00400734	0.00560496	466
O75937	DNAJC8	1468600	19.4006	19.3217	16.8873	DNAJC8	O75937	2.47387	0.00397044	0.00557446	396
Q86U42-2;Q86U42;Q92843-2;A6NDY0-2;A6NDY0;A6NDY0-4	PABPN1	10462000	21.4469	22.6989	19.6	PABPN1	Q86U42	2.47286	0.016103	0.0173861	NA
O43390;O43390-3	HNRNPR	30380000	23.3653	24.0292	21.2265	HNRNPR	O43390	2.47073	0.00668305	0.00812417	52
P05198	EIF2S1	1211600	18.7881	19.3328	16.5898	EIF2S1	P05198	2.4707	0.00572363	0.00723784	439
Q9HB58-5;Q9HB58-3;Q9HB58-7;Q9HB58;Q9HB58-6;Q9HB58-2;Q9HB58-4	SP110	165840	15.892	16.4823	13.7179	SP110	Q9HB58	2.46928	0.00607495	0.00753376	918
Q14320;Q9Y247	FAM50A	981310	18.915	18.6315	16.3044	FAM50A	Q14320	2.46885	0.00442103	0.00593624	480
Q15020-4;Q15020;Q15020-2	SART3	301100	16.9574	17.1842	14.6051	SART3	Q15020	2.46572	0.00427905	0.00581431	767
P62937;P62937-2;P0DN26;A0A0B4J2A2;A0A075B767;A0A075B759;Q9Y536;F5H284;P0DN37	PPIA	78629000	24.9693	25.227	22.6344	PPIA	P62937	2.46368	0.0043797	0.0059022	20
P60709;P63267-2;Q6S8J3;Q562R1;A5A3E0;P0CG38;Q9BYX7;P0CG39	ACTB	59351000	24.638	24.755	22.2332	ACTB	P60709	2.46326	0.00408487	0.00567578	32
P18124	RPL7	97477000	25.451	25.3746	22.9504	RPL7	P18124	2.46245	0.004047	0.00564525	12
P62750	RPL23A	29605000	23.4397	23.913	21.2142	RPL23A	P62750	2.46211	0.00534031	0.00686479	56
Q13442	PDAP1	4597000	20.7433	21.2326	18.5265	PDAP1	Q13442	2.46147	0.00544382	0.00697356	208
O43172-2;O43172	PRPF4	150130	15.9887	16.1476	13.6103	PRPF4	O43172	2.45783	0.00418845	0.00574047	936
Q13247-3;Q13247;Q13247-2	SRSF6	35497000	23.779	24.114	21.4905	SRSF6	Q13247	2.45602	0.00470771	0.00625296	47
P45973	CBX5	1606800	19.6055	19.3651	17.0294	CBX5	P45973	2.45591	0.00438851	0.00590331	375
P46087;P46087-4;P46087-2;P46087-3	NOP2	13579000	22.4879	22.6458	20.1139	NOP2	P46087	2.45298	0.00422184	0.00576308	116
Q00688	FKBP3	2356800	19.5975	20.3887	17.541	FKBP3	Q00688	2.45205	0.00826	0.00961389	303
P63241;P63241-2;Q6IS14;Q9GZV4	EIF5A;EIF5AL1;EIF5A2	19105000	22.768	23.3081	20.588	EIF5A	P63241	2.45006	0.00589244	0.00736929	86
Q13242	SRSF9	13501000	22.1766	22.8683	20.073	SRSF9	Q13242	2.44949	0.0071939	0.00862451	117
P14174	MIF	4363600	20.7186	21.1176	18.4691	MIF	P14174	2.44905	0.00505155	0.00657369	214
P62805	HIST1H4A	2122700000	29.8581	29.8555	27.4079	HIST1H4A	P62805	2.44895	0.00410945	0.00569387	2
O00148;O00148-2;O00148-3	DDX39A	2273000	19.7664	20.1852	17.5272	DDX39A	O00148	2.44862	0.00515574	0.006674	310
P55884;P55884-2	EIF3B	542560	17.8915	17.9538	15.4743	EIF3B	P55884	2.44836	0.00413552	0.00571992	614
P31948;P31948-2;P31948-3	STIP1	834710	18.5023	18.5856	16.0957	STIP1	P31948	2.44821	0.00415396	0.0057312	513
P13010	XRCC5	4611000	21.0292	20.9903	18.5656	XRCC5	P13010	2.44412	0.00415254	0.0057312	206
Q9NW82	WDR70	143460	16.5418	15.179	13.4189	WDR70	Q9NW82	2.4415	0.0199008	0.0211009	NA
Q7Z406;Q7Z406-6;Q7Z406-2;Q7Z406-5;Q7Z406-4	MYH14	104060	15.3496	15.7098	13.0884	MYH14	Q7Z406	2.44123	0.00493603	0.00646322	1054
Q71UI9;P0C0S5;Q71UI9-3;Q71UI9-4;Q71UI9-2	H2AFV;H2AFZ	640060000	27.926	28.3045	25.6741	H2AFV	Q71UI9	2.44116	0.00502046	0.00655054	3
P09651;P09651-2;P09651-3;Q32P51	HNRNPA1;HNRNPA1L2	93030000	25.3397	25.3482	22.9053	HNRNPA1	P09651	2.43861	0.0041841	0.00574047	13
Q9NV31	IMP3	2429700	20.1316	20.0371	17.6463	IMP3	Q9NV31	2.43802	0.00423935	0.0057728	296
Q9NYF8-2;Q9NYF8;Q9NYF8-3;Q9NYF8-4	BCLAF1	4171900	20.7491	20.9725	18.4249	BCLAF1	Q9NYF8	2.43589	0.00449561	0.00600363	217
Q92522	H1FX	10521000	21.7854	22.5262	19.7238	H1FX	Q92522	2.43204	0.00793538	0.00930941	136
Q07020;Q07020-2	RPL18	60045000	24.5326	24.8722	22.2724	RPL18	Q07020	2.43005	0.00494134	0.00646445	31
P22626;P22626-2	HNRNPA2B1	113020000	25.3563	25.8527	23.1751	HNRNPA2B1	P22626	2.42939	0.00579526	0.00729718	11
Q5VTE0;P68104;P68104-2	EEF1A1P5;EEF1A1	27460000	23.7164	23.4367	21.1472	EEF1A1P5	Q5VTE0	2.42936	0.0047182	0.00626126	66
Q02878	RPL6	87240000	25.3137	25.1845	22.82	RPL6	Q02878	2.42914	0.00435086	0.00587405	16
P62249	RPS16	7502900	21.5579	21.8503	19.2759	RPS16	P62249	2.42819	0.00477246	0.0063219	162
O15446;O15446-2	CD3EAP	613330	18.5512	17.46	15.5786	CD3EAP	O15446	2.42698	0.0135386	0.0148232	NA
Q9UQE7	SMC3	562340	17.7064	18.2001	15.5299	SMC3	Q9UQE7	2.42331	0.00583694	0.00731848	605
P00338;P00338-3;P00338-4;P00338-5;P00338-2	LDHA	2555400	19.546	20.5955	17.6487	LDHA	P00338	2.42205	0.0128031	0.0140872	NA
Q03701	CEBPZ	1368900	19.7063	18.623	16.7444	CEBPZ	Q03701	2.42027	0.0135177	0.0148113	NA
Q9BTT0;Q9BTT0-3;Q9BTT0-2	ANP32E	2277100	19.6195	20.2895	17.5355	ANP32E	Q9BTT0	2.41902	0.00734616	0.00873614	308
P11940-2;P11940;Q9H361;Q4VXU2;Q4VXU2-2;Q96DU9-2;Q96DU9	PABPC1;PABPC3	5393800	20.9917	21.4436	18.8002	PABPC1	P11940	2.41747	0.00562959	0.00714338	188
Q8N163-2;Q8N163	CCAR2	1027100	18.4482	19.1545	16.3894	CCAR2	Q8N163	2.41203	0.00781509	0.00919019	471
P61956-2;P61956;Q6EEV6	SUMO2	3563900	20.305	20.9082	18.1979	SUMO2	P61956	2.40873	0.0068401	0.0082946	233
O76003	GLRX3	122670	15.3832	16.0878	13.3291	GLRX3	O76003	2.40638	0.00787076	0.0092483	1001
Q9HAF1-2;Q9HAF1;Q9HAF1-4;Q9HAF1-3	MEAF6	383740	17.733	17.0284	14.9749	MEAF6	Q9HAF1	2.40579	0.00787771	0.00924911	714
P49916-4;P49916-3;P49916-2;P49916	LIG3	86022	14.4766	15.7847	12.7261	LIG3	P49916	2.4045	0.0194215	0.0206371	NA
P19105;O14950;P24844-2;P24844	MYL12A;MYL12B	3207500	20.9332	19.8504	17.9879	MYL12A	P19105	2.40392	0.013864	0.0151235	NA
O76094-2;O76094	SRP72	624140	18.2752	17.9505	15.71	SRP72	O76094	2.40285	0.00511512	0.00663305	584
Q9Y383;Q96HJ9-2;Q9Y383-3;Q9Y383-2	LUC7L2	15295000	22.5638	22.8913	20.3267	LUC7L2	Q9Y383	2.4008	0.00514516	0.00666614	104
Q9Y295	DRG1	546280	17.1533	18.4466	15.4004	DRG1	Q9Y295	2.39956	0.0191458	0.0203881	NA
P52209-2;P52209	PGD	194920	16.3074	16.5655	14.0392	PGD	P52209	2.39728	0.00491385	0.00643989	871
Q14103-3;Q14103;Q14103-4;Q14103-2	HNRNPD	51736000	24.2055	24.7376	22.0745	HNRNPD	Q14103	2.39709	0.00638512	0.00780052	34
Q9NUQ6-2;Q9NUQ6;Q9NUQ6-4;Q9NUQ6-3	SPATS2L	2014900	19.8874	19.7313	17.4146	SPATS2L	Q9NUQ6	2.39471	0.00466843	0.00620636	327
P43246;P43246-2	MSH2	129560	16.1829	15.4331	13.416	MSH2	P43246	2.39197	0.00859309	0.00992683	980
P20042	EIF2S2	2417600	19.7127	20.3675	17.6493	EIF2S2	P20042	2.39074	0.00754845	0.00891881	297
P38159;P38159-2;P38159-3;O75526;Q8N7X1	RBMX	34388000	23.5631	24.1842	21.4834	RBMX	P38159	2.39031	0.00722257	0.00864484	48
O94992	HEXIM1	659210	18.5832	17.6895	15.7498	HEXIM1	O94992	2.38651	0.0107079	0.0119997	NA
P62910	RPL32	24963000	23.512	23.3667	21.0594	RPL32	P62910	2.37991	0.00477069	0.0063219	72
Q9Y3T9	NOC2L	2049700	20.002	19.6472	17.4465	NOC2L	Q9Y3T9	2.37804	0.00547977	0.00701353	323
Q8NEY8-6;Q8NEY8-9;Q8NEY8-8;Q8NEY8-2	PPHLN1	163750	16.5304	15.7521	13.764	PPHLN1	Q8NEY8	2.37718	0.00917655	0.0105149	NA
O75475;O75475-3;O75475-2	PSIP1	1448600	19.4733	19.1803	16.9512	PSIP1	O75475	2.3756	0.00523224	0.00675102	399
Q5C9Z4	NOM1	439020	17.6778	17.5414	15.2355	NOM1	Q5C9Z4	2.37409	0.00480385	0.00634641	677
O60231	DHX16	387140	17.6211	17.2116	15.0428	DHX16	O60231	2.37357	0.00581336	0.00730751	713
P06493-2;P06493	CDK1	152200	15.883	16.2597	13.699	CDK1	P06493	2.37236	0.00564514	0.00715698	934
P68036;P68036-3;P68036-2;A0A1B0GUS4	UBE2L3	1604000	19.6477	19.2926	17.1001	UBE2L3	P68036	2.37005	0.00555809	0.00706891	377
Q8TDN6	BRIX1	5314200	21.3937	20.9978	18.827	BRIX1	Q8TDN6	2.36875	0.00578493	0.00729039	192
P55072	VCP	450710	17.7012	17.5939	15.2797	VCP	P55072	2.36782	0.00481119	0.00635043	668
P62241	RPS8	72586000	24.7074	25.212	22.5924	RPS8	P62241	2.36734	0.00650794	0.00793088	24
P62280	RPS11	26728000	23.0989	23.8818	21.1249	RPS11	P62280	2.36544	0.00942007	0.010744	NA
Q9H8S9;Q7L9L4;Q7L9L4-2	MOB1A;MOB1B	550620	17.8653	18.0051	15.5732	MOB1A	Q9H8S9	2.36203	0.0049136	0.00643989	611
Q9UKM9-2;Q9UKM9	RALY	25062000	22.8084	23.8978	20.9925	RALY	Q9UKM9	2.36059	0.0150037	0.0162586	NA
Q86WX3	RPS19BP1	1816000	19.3517	19.9144	17.2767	RPS19BP1	Q86WX3	2.35639	0.00710769	0.00854891	349
Q9Y5B9	SUPT16H	9638400	22.072	22.0595	19.7115	SUPT16H	Q9Y5B9	2.35427	0.00485324	0.0063945	144
P62753	RPS6	69249000	24.6171	25.1583	22.5336	RPS6	P62753	2.35409	0.00695226	0.00838421	27
P27816;P27816-6;P27816-2;P27816-4;P27816-5;P27816-7	MAP4	994400	18.4992	19.0336	16.4129	MAP4	P27816	2.35346	0.00690338	0.00835077	475
P98179	RBM3	2447900	20.0799	20.097	17.735	RBM3	P98179	2.35343	0.00486136	0.0063995	295
O95218-2;O95218	ZRANB2	1908900	19.4927	19.9356	17.3618	ZRANB2	O95218	2.35234	0.00624184	0.00769218	335
P56182	RRP1	3113700	20.3552	20.511	18.0855	RRP1	P56182	2.34762	0.00507298	0.00659577	255
Q5VTL8;Q5VTL8-2	PRPF38B	1970800	20.3956	18.7424	17.2216	PRPF38B	Q5VTL8	2.34743	0.0341031	0.0353972	NA
Q9NY61	AATF	1768800	20.0737	18.9794	17.1792	AATF	Q9NY61	2.34729	0.0154391	0.0166936	NA
P62861	FAU	12843000	22.1286	22.7661	20.1012	FAU	P62861	2.34612	0.00795991	0.00932339	121
P08865	RPSA	4704700	20.7287	21.2834	18.662	RPSA	P08865	2.34404	0.00718987	0.00862451	201
Q9NZB2;Q9NZB2-6;Q9NZB2-4;Q9NZB2-5;Q9NZB2-2;Q5T035	FAM120A	392340	16.3367	18.0924	14.8765	FAM120A	Q9NZB2	2.33807	0.0393438	0.0406654	NA
P05455	SSB	3471800	20.4629	20.7096	18.2495	SSB	P05455	2.3368	0.00542603	0.00695681	236
Q9UBB5-3;Q9UBB5	MBD2	153540	16.2726	15.8882	13.744	MBD2	Q9UBB5	2.33644	0.00605593	0.00752914	931
Q99497	PARK7	839460	17.9256	18.9862	16.1195	PARK7	Q99497	2.33635	0.0149375	0.0161987	NA
O75909-2;O75909-1;O75909;O75909-4	CCNK	251510	16.726	16.8783	14.466	CCNK	O75909	2.33615	0.00517026	0.00668108	817
P11142;P11142-2;P54652	HSPA8	10086000	22.0565	22.1993	19.7931	HSPA8	P11142	2.33479	0.00516356	0.00667827	141
P51991-2	HNRNPA3	39338000	23.8719	24.2866	21.7478	HNRNPA3	P51991	2.3315	0.00629026	0.00772939	43
P62847-2;P62847-3;P62847;P62847-4	RPS24	20737000	22.9412	23.3683	20.8237	RPS24	P62847	2.33105	0.00637398	0.00779335	83
Q9Y3U8	RPL36	50552000	24.4253	24.4827	22.1266	RPL36	Q9Y3U8	2.32737	0.00511393	0.00663305	37
P32119;P32119-2	PRDX2	672480	18.0357	18.3889	15.8855	PRDX2	P32119	2.32674	0.00598901	0.00746478	562
Q8WU90;Q8WU90-2	ZC3H15	562000	17.7949	18.1148	15.6308	ZC3H15	Q8WU90	2.32402	0.00585217	0.00732654	606
Q7Z4V5-2;Q7Z4V5;Q7Z4V5-4;Q7Z4V5-3	HDGFRP2	656000	17.8843	18.4394	15.8379	HDGFRP2	Q7Z4V5	2.324	0.00744884	0.0088298	572
Q71U36-2;Q71U36;P0DPH8;P0DPH7;P0DPH7-2;Q6PEY2	TUBA1A;TUBA3E	331260	17.5374	16.7712	14.8329	TUBA1A	Q71U36	2.32136	0.00990983	0.0112159	NA
Q32MZ4-3;Q32MZ4-2;Q32MZ4	LRRFIP1	11379	11.7786	12.9414	10.0408	LRRFIP1	Q32MZ4	2.31916	0.0178909	0.0191763	NA
Q9NRF9	POLE3	1437100	19.3547	19.2777	16.9998	POLE3	Q9NRF9	2.31647	0.00523353	0.00675102	402
Q13310-2;Q13310;Q13310-3	PABPC4	240720	15.7322	17.35	14.2308	PABPC4	Q13310	2.31036	0.0343513	0.0356299	NA
P60842;P60842-2	EIF4A1	5814300	21.4238	21.2358	19.0199	EIF4A1	P60842	2.30991	0.00550704	0.00703016	184
P46776	RPL27A	29202000	23.47	23.8308	21.3438	RPL27A	P46776	2.3066	0.00624957	0.00769218	59
Q14669-3;Q14669;Q14669-2;Q14669-4	TRIP12	61958	14.274	15.1633	12.4125	TRIP12	Q14669	2.30611	0.0121571	0.0134503	NA
A6NHQ2	FBLL1	3962300	20.7964	20.7613	18.473	FBLL1	A6NHQ2	2.30587	0.00530079	0.00683182	221
Q8IX12-2;Q8IX12	CCAR1	1181800	18.9089	19.1492	16.7237	CCAR1	Q8IX12	2.30527	0.00571765	0.00723647	443
Q9UNL2;Q9UNL2-2	SSR3	2904000	20.1659	20.479	18.0217	SSR3	Q9UNL2	2.30077	0.00606749	0.00753083	261
Q8IWX8	CHERP	333080	17.2901	17.117	14.905	CHERP	Q8IWX8	2.29849	0.00558165	0.00708865	747
P30050;P30050-2	RPL12	12485000	22.1099	22.7021	20.1138	RPL12	P30050	2.29226	0.0082444	0.00960329	124
Q9UQ80;Q9UQ80-2	PA2G4	10934000	22.2141	22.2688	19.9539	PA2G4	Q9UQ80	2.28752	0.00549298	0.00701828	134
Q9NX58	LYAR	1224000	19.1688	18.9907	16.7945	LYAR	Q9NX58	2.28527	0.00572986	0.00723953	435
Q9Y3F4;Q9Y3F4-2	STRAP	639020	17.0472	18.7878	15.6383	STRAP	Q9Y3F4	2.27921	0.0419458	0.0432036	NA
Q07955;Q07955-3;Q07955-2	SRSF1	56079000	24.453	24.7313	22.3267	SRSF1	Q07955	2.2655	0.00630031	0.00773256	33
Q15287;Q15287-3;Q15287-2	RNPS1	11080000	22.2964	22.2199	19.9938	RNPS1	Q15287	2.26432	0.00575217	0.0072615	132
P62906	RPL10A	10201000	21.7895	22.426	19.8439	RPL10A	P62906	2.26381	0.00917053	0.0105149	NA
P60866;P60866-2	RPS20	12048000	22.1112	22.6083	20.0987	RPS20	P60866	2.26112	0.00777806	0.00915394	127
Q9H307	PNN	3848500	21.0612	20.3182	18.4298	PNN	Q9H307	2.25994	0.0106612	0.0119655	NA
P27708	CAD	10110	12.1833	12.4144	10.0408	CAD	P27708	2.25799	0.0061934	0.00765494	1280
P36578	RPL4	79491000	25.0306	25.1679	22.8427	RPL4	P36578	2.25657	0.00593587	0.00741105	18
P19338	NCL	134730000	25.8996	25.823	23.6065	NCL	P19338	2.25481	0.00585329	0.00732654	9
Q16629-3;Q16629-2;Q16629-4;Q16629	SRSF7	48278000	24.3578	24.404	22.1266	SRSF7	Q16629	2.25428	0.00582972	0.00731715	39
Q9UGP8	SEC63	425280	17.8963	17.1178	15.2544	SEC63	Q9UGP8	2.25262	0.0113482	0.0126596	NA
E9PRG8	C11orf98	3653600	20.3812	20.8916	18.3857	C11orf98	E9PRG8	2.25072	0.00804435	0.00940737	228
P31946-2;P31946	YWHAB	2403500	19.9375	20.1598	17.7989	YWHAB	P31946	2.24971	0.0062557	0.00769331	298
P08238;Q58FF7;Q58FF8	HSP90AB1	5314100	21.0013	21.3714	18.9375	HSP90AB1	P08238	2.2489	0.00698988	0.00842093	193
P82979	SARNP	3091500	19.9089	20.7991	18.1085	SARNP	P82979	2.2455	0.0134862	0.0147988	NA
Q96AE4-2	FUBP1	166480	15.7268	16.5648	13.9026	FUBP1	Q96AE4	2.24323	0.0125531	0.0138262	NA
Q9Y2W2	WBP11	609000	18.3649	17.7101	15.7986	WBP11	Q9Y2W2	2.23894	0.00981354	0.0111326	NA
Q13435	SF3B2	392760	17.8618	16.8593	15.123	SF3B2	Q13435	2.23748	0.0161213	0.0173931	NA
Q14137;Q14137-2	BOP1	4592100	21.1796	20.764	18.7349	BOP1	Q14137	2.23692	0.00745539	0.00883048	209
Q9Y3B4	SF3B6	2210800	19.8493	20.0074	17.6952	SF3B6	Q9Y3B4	2.23318	0.00624655	0.00769218	312
P63244	GNB2L1	10434000	21.6683	22.5493	19.8766	GNB2L1	P63244	2.23218	0.0136148	0.0148956	NA
Q99848	EBNA1BP2	8005700	22.1316	21.3453	19.5101	EBNA1BP2	Q99848	2.22829	0.011967	0.0132697	NA
Q9UNX3;P61254	RPL26L1;RPL26	4617300	20.809	21.1567	18.755	RPL26L1	Q9UNX3	2.2279	0.0071217	0.00855755	205
Q99880;Q99879;Q99877;Q93079;Q5QNW6;P62807;P58876;P57053;O60814;Q5QNW6-2;Q96A08	HIST1H2BL;HIST1H2BM;HIST1H2BN;HIST1H2BH;HIST2H2BF;HIST1H2BC;HIST1H2BD;H2BFS;HIST1H2BK;HIST1H2BA	1565500000	29.6575	29.0868	27.1458	HIST1H2BL	Q99880	2.22638	0.00902184	0.010386	NA
P83731	RPL24	39676000	23.8022	24.3426	21.8475	RPL24	P83731	2.2249	0.008723	0.0100577	NA
Q16637-4;Q16637-2;Q16637-3;Q16637	SMN1	2249800	20.2926	19.5249	17.6877	SMN1	Q16637	2.22103	0.0118062	0.0131022	NA
P53999	SUB1	71650000	24.6647	25.1873	22.7074	SUB1	P53999	2.21853	0.00864342	0.0099737	25
P27695	APEX1	16988000	23.0978	22.605	20.6383	APEX1	P27695	2.21309	0.00843962	0.00979209	96
Q9NX24	NHP2	3535200	20.6365	20.5739	18.3925	NHP2	Q9NX24	2.21273	0.00630943	0.00773364	234
P04406;P04406-2;O14556	GAPDH	23452000	23.2654	23.4024	21.1218	GAPDH	P04406	2.21209	0.0064419	0.00785689	76
P16401	HIST1H1B	62614000	24.5058	24.9654	22.5241	HIST1H1B	P16401	2.21153	0.00816581	0.00954185	30
Q7Z7K6;Q7Z7K6-3;Q7Z7K6-2	CENPV	1087200	18.5873	19.1684	16.6682	CENPV	Q7Z7K6	2.20968	0.00941431	0.010744	NA
O60869-2;O60869-3;O60869	EDF1	1599400	19.1076	19.7498	17.222	EDF1	O60869	2.20665	0.0102245	0.0115544	NA
Q13951;Q13951-2	CBFB	212270	16.7016	16.3756	14.3351	CBFB	Q13951	2.20346	0.00731588	0.00871471	849
Q68D10-2;Q68D10;Q68D10-3	SPTY2D1	44615	14.1277	14.449	12.0869	SPTY2D1	Q68D10	2.20138	0.00731634	0.00871471	1208
P26583	HMGB2	7064700	20.988	22.0464	19.3181	HMGB2	P26583	2.19908	0.0186607	0.0199291	NA
Q9BY44-3;Q9BY44;Q9BY44-4;Q9BY44-2	EIF2A	337790	17.3047	17.123	15.0172	EIF2A	Q9BY44	2.1966	0.00675428	0.00819726	741
Q15061	WDR43	1103300	19.3736	18.2963	16.64	WDR43	Q15061	2.1949	0.0193183	0.0205422	NA
P12956;P12956-2	XRCC6	8766100	21.8636	21.9626	19.7195	XRCC6	P12956	2.1936	0.00658924	0.00802333	147
O75607	NPM3	3292000	20.6616	20.3219	18.2996	NPM3	O75607	2.19215	0.00755411	0.00891881	247
Q6RFH5-2;Q6RFH5	WDR74	618560	18.4744	17.5795	15.8361	WDR74	Q6RFH5	2.19085	0.0149122	0.0161832	NA
P84098	RPL19	39427000	23.974	24.1846	21.8886	RPL19	P84098	2.19075	0.00692884	0.0083747	42
P46781	RPS9	7815300	22.0749	21.3347	19.5216	RPS9	P46781	2.18325	0.0121479	0.0134502	NA
Q13428-3;Q13428-8;Q13428;Q13428-4;Q13428-2;Q13428-5	TCOF1	2507400	19.8644	20.3173	17.9106	TCOF1	Q13428	2.18028	0.00858444	0.00992683	291
Q9NRL2-2;Q9NRL2	BAZ1A	126550	15.526	16.0306	13.6008	BAZ1A	Q9NRL2	2.17747	0.00912468	0.0104799	NA
P07900;P07900-2;Q58FF6;Q58FG0;Q14568	HSP90AA1	1916400	19.8333	19.5946	17.54	HSP90AA1	P07900	2.17397	0.00726581	0.00867551	333
P16989;P16989-3;P16989-2	YBX3	1351900	18.6564	19.628	16.9705	YBX3	P16989	2.17172	0.0172225	0.0185001	NA
Q5SSJ5;Q5SSJ5-2;Q5SSJ5-3;Q5SSJ5-5	HP1BP3	6947600	21.5254	21.6242	19.41	HP1BP3	Q5SSJ5	2.16486	0.00695373	0.00838421	169
P05783;CON__P05784;CON__H-INV:HIT000015463;CON__Q92764;CON__Q497I4;Q92764	KRT18	17995000	22.9038	22.9919	20.7843	KRT18	P05783	2.16355	0.00695264	0.00838421	93
Q9H6F5;Q9H6F5-2	CCDC86	680910	18.6592	17.6254	15.9824	CCDC86	Q9H6F5	2.15994	0.0192314	0.0204646	NA
P22087	FBL	7561000	21.2432	22.0498	19.4917	FBL	P22087	2.15477	0.0140062	0.0152673	NA
P84090	ERH	46737000	24.0678	24.5455	22.1536	ERH	P84090	2.15308	0.00926507	0.0105835	NA
P09429;B2RPK0	HMGB1;HMGB1P1	16187000	22.8688	22.7166	20.6415	HMGB1	P09429	2.1512	0.00726113	0.00867551	99
O15145	ARPC3	311540	17.2545	16.9175	14.9381	ARPC3	O15145	2.14791	0.00818345	0.00955491	762
Q9H2P0	ADNP	118720	15.9132	15.4605	13.5413	ADNP	Q9H2P0	2.14551	0.00915306	0.0105043	NA
P37108	SRP14	8724000	22.2062	21.5261	19.7227	SRP14	P37108	2.14346	0.012034	0.013334	NA
O60870-2;O60870	KIN	118300	15.5458	15.8358	13.548	KIN	O60870	2.14284	0.00796854	0.00932609	1012
Q9NZ63	C9orf78	444560	16.6354	18.2086	15.2819	C9orf78	Q9NZ63	2.14008	0.0417189	0.0429998	NA
Q08170	SRSF4	1152900	19.4654	18.2865	16.7371	SRSF4	Q08170	2.13884	0.0245468	0.0258415	NA
P07355;P07355-2;A6NMY6	ANXA2;ANXA2P2	10497000	22.1934	22.1415	20.0355	ANXA2	P07355	2.13196	0.00733269	0.00872714	137
Q16778;P33778;P23527;P06899;Q8N257;Q6DRA6;Q6DN03	HIST2H2BE;HIST1H2BB;HIST1H2BO;HIST1H2BJ;HIST3H2BB	17224000	22.9621	22.7977	20.7485	HIST2H2BE	Q16778	2.13143	0.00757609	0.00893761	94
Q8IXK0-2;Q8IXK0-4;Q8IXK0;Q8IXK0-5;Q8NDX5-2;Q8NDX5;Q8NDX5-7	PHC2	152530	16.4731	15.5102	13.8622	PHC2	Q8IXK0	2.12939	0.0182928	0.0195786	NA
P39023;Q92901	RPL3	12378000	22.2306	22.562	20.2701	RPL3	P39023	2.12619	0.00848577	0.00983018	125
P11387;Q969P6-2;Q969P6	TOP1	11149000	22.155	22.3467	20.1265	TOP1	P11387	2.12432	0.00777568	0.00915394	131
Q13428-7;Q13428-6	TCOF1	50984	14.3172	14.6284	12.3563	TCOF1	Q13428	2.11654	0.00850664	0.00984663	1187
Q96PZ0;Q96PZ0-2	PUS7	65761	14.5997	15.0616	12.7173	PUS7	Q96PZ0	2.11338	0.00981034	0.0111326	NA
Q6PL18;Q6PL18-2	ATAD2	355760	17.7575	16.6059	15.0715	ATAD2	Q6PL18	2.11019	0.0247647	0.0259783	NA
P07195;Q6ZMR3;P07864	LDHB	2185400	19.8561	19.9445	17.7947	LDHB	P07195	2.10553	0.00776442	0.00915247	316
Q9BRJ6	C7orf50	2529100	20.2288	19.9837	18.0073	C7orf50	Q9BRJ6	2.09898	0.00840476	0.00976698	289
Q96FW1	OTUB1	109190	15.6666	15.4807	13.4833	OTUB1	Q96FW1	2.09034	0.0082741	0.00962271	1038
P07305;P07305-2	H1F0	61918000	24.4415	24.9635	22.6136	H1F0	P07305	2.08889	0.010962	0.0122658	NA
P16403	HIST1H1C	433480000	27.2323	27.7821	25.4236	HIST1H1C	P16403	2.08359	0.0114268	0.012728	NA
O00567	NOP56	13719000	22.5021	22.593	20.4695	NOP56	O00567	2.07805	0.00819131	0.00955653	113
P54132	BLM	84795	14.9053	15.4657	13.1128	BLM	P54132	2.07271	0.0118071	0.0131022	NA
P42677	RPS27	17929000	22.6802	23.1524	20.8462	RPS27	P42677	2.07011	0.0107573	0.0120459	NA
Q13283;Q13283-2	G3BP1	1536000	19.5003	19.268	17.3156	G3BP1	Q13283	2.06857	0.00884283	0.0101879	NA
Q8TBB5-3;Q8TBB5;Q8TBB5-2	KLHDC4	69010	14.9391	14.8827	12.8506	KLHDC4	Q8TBB5	2.06029	0.00842299	0.00978046	1140
O75821	EIF3G	809560	18.4743	18.4517	16.4063	EIF3G	O75821	2.05676	0.00845186	0.00979858	521
O43390-2;O43390-4	HNRNPR	87553	15.4035	15.0875	13.1973	HNRNPR	O43390	2.0482	0.0097298	0.0110545	NA
P18621;P18621-3;P18621-2	RPL17	35333000	24.0239	23.7869	21.8583	RPL17	P18621	2.04708	0.00924426	0.0105761	NA
P55081	MFAP1	495670	17.3962	18.0471	15.6754	MFAP1	P55081	2.04625	0.013852	0.0151215	NA
P55854;P55854-2	SUMO3	22291000	22.8026	23.5915	21.1547	SUMO3	P55854	2.04239	0.0167274	0.0179944	NA
Q9NXV6	CDKN2AIP	31910	12.8935	14.3726	11.593	CDKN2AIP	Q9NXV6	2.04005	0.0431867	0.044358	NA
P49207	RPL34	11558000	21.985	22.5577	20.2342	RPL34	P49207	2.0371	0.0128092	0.0140872	NA
Q5VWQ0-4;Q5VWQ0	RSBN1	84817	15.0245	15.3681	13.167	RSBN1	Q5VWQ0	2.02928	0.0103147	0.0116474	NA
P62424	RPL7A	67992000	24.4874	25.1493	22.7913	RPL7A	P62424	2.0271	0.0145572	0.0158095	NA
P07199	CENPB	134070	16.1536	15.515	13.8086	CENPB	P07199	2.0257	0.0141759	0.0154295	NA
Q02543	RPL18A	12358000	22.4557	22.3245	20.3689	RPL18A	Q02543	2.02117	0.0092589	0.0105835	NA
P08670;P41219;P41219-2;Q16352;P07197-2;P07196;P07197;P12036-2;P12036	VIM	47458000	24.5249	24.1088	22.3174	VIM	P08670	1.9994	0.0116515	0.0129588	NA
Q14566	MCM6	81614	15.1673	15.1244	13.1515	MCM6	Q14566	1.99429	0.00957431	0.0109115	NA
Q01105-2;Q01105-3;Q01105-4;Q01105;P0DME0	SET;SETSIP	4881600	21.0136	21.0824	19.0539	SET	Q01105	1.99405	0.0096144	0.0109319	NA
P67809;Q9Y2T7	YBX1	15443000	21.977	23.2126	20.6042	YBX1	P67809	1.99059	0.0340085	0.0353487	NA
P26373;P26373-2	RPL13	33354000	23.3558	24.1795	21.7874	RPL13	P26373	1.9803	0.0196529	0.020868	NA
P61313;P61313-2	RPL15	8033300	21.7882	21.742	19.7861	RPL15	P61313	1.97902	0.0098739	0.0111924	NA
P84103-2;P84103	SRSF3	49883000	24.644	24.1121	22.3997	SRSF3	P84103	1.97835	0.0136756	0.014951	NA
Q5T5Y3-2;Q5T5Y3;Q5T5Y3-3	CAMSAP1	9282.8	11.3194	12.7158	10.0408	CAMSAP1	Q5T5Y3	1.97678	0.0429905	0.0441872	NA
P06748-2;P06748;P06748-3	NPM1	117480000	25.9422	25.2566	23.6235	NPM1	P06748	1.97584	0.0165214	0.0177987	NA
Q15185-3;Q15185-4;Q15185;Q15185-2	PTGES3	1327500	18.2841	19.7371	17.0353	PTGES3	Q15185	1.97533	0.046298	0.0474876	NA
P62277	RPS13	26190000	22.9076	23.8864	21.4246	RPS13	P62277	1.97243	0.0246672	0.0258945	NA
P61247	RPS3A	19301000	22.8224	23.2109	21.0525	RPS3A	P61247	1.9641	0.0121732	0.0134579	NA
O60832;O60832-2	DKC1	3297300	20.4885	20.4689	18.5162	DKC1	O60832	1.96247	0.0101838	0.0115172	NA
Q00577	PURA	2761400	19.8479	20.5274	18.2252	PURA	Q00577	1.96239	0.0168165	0.0180771	NA
Q9BRT6	LLPH	4973200	21.1407	20.9983	19.1116	LLPH	Q9BRT6	1.95795	0.0105387	0.011864	NA
Q8WWY3;Q8WWY3-3;Q8WWY3-2;Q8WWY3-4	PRPF31	304550	17.5192	16.3616	14.9878	PRPF31	Q8WWY3	1.95256	0.0326571	0.033968	NA
Q1KMD3	HNRNPUL2	6239000	20.9769	21.7312	19.4042	HNRNPUL2	Q1KMD3	1.94987	0.0189599	0.0202193	NA
P27635;Q96L21	RPL10	17967000	22.9108	22.9355	20.9739	RPL10	P27635	1.94919	0.0104625	0.0117873	NA
Q14315-2;Q14315	FLNC	8394.6	12.3564	11.6215	10.0408	FLNC	Q14315	1.9481	0.0185515	0.0198268	NA
Q9H9Y2	RPF1	566070	18.4951	17.0725	15.8425	RPF1	Q9H9Y2	1.94134	0.0470707	0.0482467	NA
P16402	HIST1H1D	49426000	24.0754	24.6402	22.4174	HIST1H1D	P16402	1.94035	0.0152777	0.0165312	NA
Q8NC51-3;Q8NC51;Q8NC51-4;Q8NC51-2	SERBP1	3273300	20.4407	20.4901	18.5256	SERBP1	Q8NC51	1.9398	0.0106876	0.0119861	NA
O15143	ARPC1B	406150	16.7993	17.9199	15.4288	ARPC1B	O15143	1.93083	0.0322567	0.0335989	NA
P68431;Q71DI3;Q16695;P84243;Q6NXT2	HIST1H3A;HIST2H3A;HIST3H3;H3F3A;H3F3C	1043100000	28.6177	28.9285	26.8425	HIST1H3A	P68431	1.93055	0.0122166	0.0134958	NA
P23284	PPIB	1240700	18.4556	19.5071	17.055	PPIB	P23284	1.92626	0.0296038	0.0308574	NA
Q14978;Q14978-2;Q14978-3	NOLC1	9088600	22.25	21.55	19.9745	NOLC1	Q14978	1.92553	0.0185142	0.0198012	NA
P02545;P02545-6;P02545-3;P02545-2;P02545-5;P02545-4	LMNA	2643300	20.0867	20.2216	18.2288	LMNA	P02545	1.92534	0.0112259	0.0125421	NA
O60841	EIF5B	1743900	19.7756	19.2997	17.617	EIF5B	O60841	1.92069	0.0144189	0.0156824	NA
O75530-3;O75530;O75530-2	EED	133740	15.3345	16.2325	13.9135	EED	O75530	1.86994	0.0266586	0.027866	NA
Q9UJA5-3;Q9UJA5-2;Q9UJA5;Q9UJA5-4	TRMT6	228730	16.9621	16.1729	14.7305	TRMT6	Q9UJA5	1.83694	0.0246009	0.0258616	NA
Q96ST2-2;Q96ST2-3;Q96ST2	IWS1	1367300	18.7316	19.5528	17.3143	IWS1	Q96ST2	1.82786	0.0260894	0.0272904	NA
P62263	RPS14	56556000	24.3793	24.7266	22.7334	RPS14	P62263	1.81955	0.0157419	0.0170087	NA
Q9Y2W1	THRAP3	4964200	21.3803	20.6385	19.2001	THRAP3	Q9Y2W1	1.80924	0.0244401	0.0257601	NA
Q3YEC7;Q3YEC7-2	RABL6	114940	15.6989	15.5328	13.808	RABL6	Q3YEC7	1.80789	0.0144695	0.0157258	NA
P61353	RPL27	12601000	22.0243	22.6955	20.5572	RPL27	P61353	1.80269	0.0226995	0.0239822	NA
Q99584	S100A13	1455100	18.9123	19.5774	17.453	S100A13	Q99584	1.79189	0.0230226	0.0243062	NA
P17096;P17096-3	HMGA1	9510700	21.4254	22.4044	20.1243	HMGA1	P17096	1.79065	0.0344107	0.0356664	NA
Q00341;Q00341-2	HDLBP	766170	18.2506	18.4484	16.5601	HDLBP	Q00341	1.7894	0.015252	0.0165156	NA
O60506;O60506-2;O60506-3;O60506-4;O60506-5	SYNCRIP	18461000	22.5554	23.2504	21.1449	SYNCRIP	O60506	1.75799	0.0255355	0.0267299	NA
Q13573	SNW1	1986000	19.8119	19.6265	17.9673	SNW1	Q13573	1.75187	0.0164227	0.0177053	NA
P62269	RPS18	3230800	20.0943	20.6917	18.6722	RPS18	P62269	1.72081	0.024586	0.0258616	NA
Q6NW34-2;Q6NW34	C3orf17	64102	15.033	14.4432	13.0188	C3orf17	Q6NW34	1.71936	0.024452	0.0257601	NA
P35080;P35080-2	PFN2	825390	18.8707	17.8876	16.6602	PFN2	P35080	1.71887	0.0395943	0.0408957	NA
Q9BWE0;Q9BWE0-4	REPIN1	46667	13.8094	14.6846	12.5456	REPIN1	Q9BWE0	1.70136	0.0357117	0.036963	NA
Q9NTK5;Q9NTK5-2;Q9NTK5-3	OLA1	276660	16.6833	17.04	15.162	OLA1	Q9NTK5	1.69972	0.0203986	0.0216132	NA
P15880	RPS2	4499200	21.0066	20.7621	19.2281	RPS2	P15880	1.65621	0.0207952	0.0220176	NA
P63267;P68133;P68032;P62736	ACTG2;ACTA1;ACTC1;ACTA2	1868900	20.0151	19.1003	17.9153	ACTG2	P63267	1.64238	0.042105	0.0433374	NA
P61513;A6NKH3	RPL37A	4960000	20.5213	21.4151	19.3291	RPL37A	P61513	1.63911	0.0412943	0.0426217	NA
P62888	RPL30	15016000	23.0254	22.0903	20.9408	RPL30	P62888	1.61702	0.0453724	0.0465706	NA
P62917	RPL8	19098000	22.9608	22.9758	21.3568	RPL8	P62917	1.61149	0.0214415	0.0226856	NA
Q969G3-6;Q969G3-5;Q969G3-3;Q969G3-2;Q969G3-4;Q969G3	SMARCE1	57713	14.5048	14.6548	13.0819	SMARCE1	Q969G3	1.49788	0.0284705	0.0297179	NA
Q9H7L9	SUDS3	68541	14.9682	14.654	13.3863	SUDS3	Q9H7L9	1.4248	0.0365378	0.0377916	NA
