# Supplementary material for: FLI1 and FRA1 transcription factors drive the transcriptional regulatory networks characterizing muscle invasive bladder cancer
Source: Commun Biol. 2023 Feb 20;6:199. doi: 10.1038/s42003-023-04561-3 (PMC9941102; doi:10.1038/s42003-023-04561-3)
Supplement: Supplementary file 8 — Supplementary Data 6 [file 42003_2023_4561_MOESM8_ESM.xlsx]

## Sheet: Sayfa1
Protein.IDs	Gene.names	iBAQ	iBAQ.FLI_R1	iBAQ.FLI_R2	iBAQ.noAB_FLI	Gene.names.1st	Uniprot.ID	logFC	P.Value	adj.P.Val	rank
Q562R1	ACTBL2	6179600	21.1927	21.851	11.9373	ACTBL2	Q562R1	9.58459	9.59037e-24	1.49993e-20	3
A6NHQ2	FBLL1	5695700	21.2007	21.6477	11.9373	FBLL1	A6NHQ2	9.48693	2.60967e-23	2.04076e-20	4
Q01543;Q01543-3;Q01543-2;Q01543-4	FLI1	3086700	18.6951	21.3442	11.9373	FLI1	Q01543	8.08239	1.73451e-17	9.0426e-15	6
Q96NX9-3;Q96NX9-4;Q96NX9-2;Q96NX9	DACH2	13234000	23.6513	15.8448	11.9373	DACH2	Q96NX9	7.81076	1.864e-16	7.28823e-14	2
P62140	PPP1CB	1004800	18.329	19.3657	11.9373	PPP1CB	P62140	6.91008	2.91186e-13	9.10831e-11	8
Q15366-4;Q15366-3;Q15366-7;P57721-5;P57721-4;P57721	PCBP2	886380	18.4552	19.0074	11.9373	PCBP2	Q15366	6.79403	7.08114e-13	1.84582e-10	9
P49773	HINT1	834150	18.1539	19.0493	11.9373	HINT1	P49773	6.66431	1.88176e-12	4.20438e-10	10
Q9BZL1	UBL5	825840	19.0837	18.0438	11.9373	UBL5	Q9BZL1	6.62649	2.49403e-12	4.87583e-10	12
P50995-2;P50995	ANXA11	769010	18.1751	18.8516	11.9373	ANXA11	P50995	6.57608	3.62256e-12	6.29521e-10	13
Q96GD4-3;Q96GD4;Q96GD4-5;Q96GD4-2	AURKB	687320	18.2985	18.4773	11.9373	AURKB	Q96GD4	6.45061	9.0712e-12	1.41874e-09	14
P62310	LSM3	509390	17.6058	18.2415	11.9373	LSM3	P62310	5.98641	2.35531e-10	3.06976e-08	19
Q96G61	NUDT11	641750	16.6803	19.0339	11.9373	NUDT11	Q96G61	5.91982	3.69059e-10	4.44006e-08	15
Q9Y657;Q5JUX0	SPIN1;SPIN3	461510	17.6288	17.9816	11.9373	SPIN1	Q9Y657	5.86795	5.21975e-10	5.83121e-08	21
Q5BKY9;Q8N9E0;Q5BKY9-2	FAM133B;FAM133A	435400	17.6286	17.8285	11.9373	FAM133B	Q5BKY9	5.79126	8.67105e-10	9.04101e-08	24
Q9Y608-3;Q9Y608-2;Q9Y608-4;Q9Y608-5;Q9Y608	LRRFIP2	413020	17.2388	17.9789	11.9373	LRRFIP2	Q9Y608	5.67161	1.891e-09	1.84845e-07	26
Q9NPA8-2;Q9NPA8	ENY2	404150	16.8784	18.1139	11.9373	ENY2	Q9NPA8	5.55888	3.8892e-09	3.57807e-07	27
Q9UK76-3;Q9UK76;Q9UK76-2	HN1	354830	17.3152	17.5489	11.9373	HN1	Q9UK76	5.49478	5.82633e-09	5.06243e-07	29
P04732;P04732-2	MT1E	4758300	20.7273	21.5018	15.6865	MT1E	P04732	5.42811	8.83081e-09	7.26915e-07	5
O60927	PPP1R11	317030	17.0105	17.4972	11.9373	PPP1R11	O60927	5.31657	1.75268e-08	1.3706e-06	32
Q99547	MPHOSPH6	322220	16.6371	17.7491	11.9373	MPHOSPH6	Q99547	5.25583	2.53203e-08	1.88576e-06	31
Q9HB71-3;Q9HB71	CACYBP	360290	16.1204	18.141	11.9373	CACYBP	Q9HB71	5.1934	3.68088e-08	2.61677e-06	28
P54105	CLNS1A	284210	17.4076	16.7516	11.9373	CLNS1A	P54105	5.14232	4.98394e-08	3.38908e-06	34
Q9NP64-2;Q9NP64-3;Q9NP64	ZCCHC17	272980	16.9203	17.1845	11.9373	ZCCHC17	Q9NP64	5.11514	5.84977e-08	3.8121e-06	35
Q9P1Z2-4;Q9P1Z2-2;Q9P1Z2-3;Q9P1Z2	CALCOCO1	619610	19.1713	14.8357	11.9373	CALCOCO1	Q9P1Z2	5.06619	7.7902e-08	4.87355e-06	16
Q9UKK6	NXT1	264860	16.6416	17.3111	11.9373	NXT1	Q9UKK6	5.03911	9.11872e-08	5.48526e-06	36
Q96F86	EDC3	346190	15.6869	18.1627	11.9373	EDC3	Q96F86	4.98756	1.22794e-07	6.97755e-06	30
P51153;P62820-3;Q92930;P59190-2;P59190	RAB13;RAB1A;RAB8B;RAB15	263970	16.4123	17.4314	11.9373	RAB13	P51153	4.98457	1.24918e-07	6.97755e-06	37
P40925-2;P40925;P40925-3	MDH1	238950	17.0321	16.6791	11.9373	MDH1	P40925	4.91831	1.82341e-07	9.83383e-06	40
O14737;O14737-2	PDCD5	242440	16.4926	17.1968	11.9373	PDCD5	O14737	4.90744	1.93937e-07	1.00758e-05	39
O15212	PFDN6	256910	16.2144	17.4647	11.9373	PFDN6	O15212	4.90225	1.99713e-07	1.00758e-05	38
P62820-2;Q9H0U4;Q92928;P62820	RAB1A;RAB1B;RAB1C	235230	16.3502	17.2108	11.9373	RAB1A	P62820	4.84324	2.78349e-07	1.36043e-05	41
Q9NVM6	DNAJC17	219480	16.5665	16.9016	11.9373	DNAJC17	Q9NVM6	4.79678	3.60595e-07	1.62009e-05	43
P62380	TBPL1	230670	16.2407	17.2254	11.9373	TBPL1	P62380	4.7958	3.62551e-07	1.62009e-05	42
O60942-2;O60942;O60942-3;O60942-4	RNGTT	209570	16.5955	16.7542	11.9373	RNGTT	O60942	4.73761	4.99769e-07	2.17122e-05	44
Q14493-2;Q14493	SLBP	197550	16.651	16.5302	11.9373	SLBP	Q14493	4.65334	7.90521e-07	3.34155e-05	45
P61970	NUTF2	195330	16.2948	16.8105	11.9373	NUTF2	P61970	4.6154	9.69436e-07	3.98999e-05	46
P17706-2;P17706-4;P17706;P17706-3	PTPN2	182040	16.226	16.6854	11.9373	PTPN2	P17706	4.51842	1.62189e-06	6.50419e-05	49
Q9NUW8-2;Q9NUW8	TDP1	183520	16.1021	16.7883	11.9373	TDP1	Q9NUW8	4.50791	1.714e-06	6.70173e-05	48
P45974-2;P45974	USP5	178590	16.0759	16.7407	11.9373	USP5	P45974	4.47103	2.07832e-06	7.92803e-05	51
Q9P1Y6-2;Q9P1Y6-3;Q9P1Y6	PHRF1	179850	15.9392	16.8364	11.9373	PHRF1	Q9P1Y6	4.45053	2.31189e-06	8.54348e-05	50
O75391	SPAG7	171350	16.2454	16.5152	11.9373	SPAG7	O75391	4.44306	2.4031e-06	8.54348e-05	53
Q9HB58-5;Q9HB58-3;Q9HB58-7;Q9HB58;Q9HB58-6;Q9HB58-2;Q9HB58-4	SP110	170650	16.4146	16.3459	11.9373	SP110	Q9HB58	4.44303	2.40354e-06	8.54348e-05	54
Q9NXK8-2;Q9NXK8	FBXL12	167340	16.0928	16.5724	11.9373	FBXL12	Q9NXK8	4.39534	3.07302e-06	0.000106804	56
P05412	JUN	189760	15.5091	17.1269	11.9373	JUN	P05412	4.38073	3.3116e-06	0.000111686	47
Q8TC12-3;Q8TC12-2;Q8TC12	RDH11	174700	15.7743	16.8565	11.9373	RDH11	Q8TC12	4.37811	3.35629e-06	0.000111686	52
Q9BSD7	NTPCR	159710	16.2443	16.3248	11.9373	NTPCR	Q9BSD7	4.34731	3.92642e-06	0.000127936	61
P62191-2;P62191	PSMC1	153340	15.8935	16.4967	11.9373	PSMC1	P62191	4.25785	6.15776e-06	0.000196546	62
Q12904;Q12904-2	AIMP1	163570	15.56	16.8145	11.9373	AIMP1	Q12904	4.25002	6.40274e-06	0.000200278	58
Q96PZ2	FAM111A	160390	16.7928	15.5157	11.9373	FAM111A	Q96PZ2	4.21702	7.54083e-06	0.000231252	60
Q06323-3;Q06323;Q06323-2	PSME1	138390	16.356	15.7344	11.9373	PSME1	Q06323	4.10794	1.28461e-05	0.000386372	66
Q96Q06;Q96Q06-2	PLIN4	464280	13.2863	18.7933	11.9373	PLIN4	Q96Q06	4.10251	1.31872e-05	0.000389146	20
Q8IWZ8	SUGP1	148990	15.2613	16.7435	11.9373	SUGP1	Q8IWZ8	4.0651	1.57825e-05	0.000457107	64
Q9BY77-2	POLDIP3	127230	15.7805	16.1144	11.9373	POLDIP3	Q9BY77	4.01015	2.04919e-05	0.000582716	68
O43929-2;O43929-3;O43929;CON__Q2YDI2	ORC4	168210	14.6675	17.1175	11.9373	ORC4	O43929	3.95522	2.65223e-05	0.00074073	55
Q5VTB9-3;Q5VTB9	RNF220	120230	15.7623	15.9803	11.9373	RNF220	Q5VTB9	3.93403	2.92721e-05	0.000803185	70
Q9Y266	NUDC	137830	15.0688	16.6587	11.9373	NUDC	Q9Y266	3.92648	3.03151e-05	0.000817462	67
Q9NR12-2;Q9NR12;Q9NR12-3;Q9NR12-5;Q9NR12-6;Q9NR12-4	PDLIM7	164590	14.602	17.0923	11.9373	PDLIM7	Q9NR12	3.90988	3.27362e-05	0.000867788	57
O76071	CIAO1	116560	15.7489	15.908	11.9373	CIAO1	O76071	3.8912	3.56802e-05	0.00091645	72
Q9Y3D8	AK6	119500	15.4931	16.163	11.9373	AK6	Q9Y3D8	3.89081	3.57439e-05	0.00091645	71
Q9NYL2-2;Q9NYL2-3;Q9NYL2	ZAK	123630	15.242	16.3731	11.9373	ZAK	Q9NYL2	3.87031	3.92697e-05	0.000974886	69
P13667	PDIA4	113570	15.6296	15.9402	11.9373	PDIA4	P13667	3.84764	4.35511e-05	0.0010542	74
P61962	DCAF7	114580	15.5286	16.0386	11.9373	DCAF7	P61962	3.84633	4.38125e-05	0.0010542	73
Q96JC9;Q96JC9-2	EAF1	161680	17.0893	14.4406	11.9373	EAF1	Q96JC9	3.82768	4.76849e-05	0.00112999	59
P26639;P26639-2	TARS	113250	15.1818	16.2153	11.9373	TARS	P26639	3.7613	6.42773e-05	0.00150044	75
Q9BW85	CCDC94	149930	14.4122	16.9672	11.9373	CCDC94	Q9BW85	3.75245	6.68667e-05	0.00153794	63
Q969S3	ZNF622	105120	15.5171	15.8294	11.9373	ZNF622	Q969S3	3.736	7.19399e-05	0.00163064	78
P17010-2;P08048-2;P08048-3;P08048;P17010;P17010-3	ZFX;ZFY	105760	15.1597	16.0775	11.9373	ZFX	P17010	3.68136	9.15343e-05	0.00204514	77
O75436-2;O75436	VPS26A	105820	16.1635	14.9844	11.9373	VPS26A	O75436	3.63669	0.000111195	0.00243227	76
Q8WUU5	GATAD1	97583	15.6482	15.4965	11.9373	GATAD1	Q8WUU5	3.63509	0.000111972	0.00243227	81
P25788-2;P25788	PSMA3	96505	15.2211	15.8315	11.9373	PSMA3	P25788	3.58901	0.000136551	0.00292556	82
P33176;O60282;O60282-2;Q12840	KIF5B	99837	14.8667	16.0943	11.9373	KIF5B	P33176	3.5432	0.00016597	0.00338357	79
O00505;O00629	KPNA3	91391	15.5199	15.4384	11.9373	KPNA3	O00505	3.54193	0.000166871	0.00338357	85
P08240-2;P08240	SRPR	95013	15.0601	15.893	11.9373	SRPR	P08240	3.53929	0.000168746	0.00338357	83
Q14739	LBR	90673	15.3907	15.5421	11.9373	LBR	Q14739	3.52914	0.000176139	0.0034871	86
Q15291-2;Q15291	RBBP5	90487	15.8547	14.9306	11.9373	RBBP5	Q15291	3.45541	0.000239754	0.00457286	87
Q96SB8;Q96SB8-2	SMC6	94464	14.6225	16.0793	11.9373	SMC6	Q96SB8	3.41366	0.000284769	0.00536601	84
Q8TBB5-2;Q8TBB5-3;Q8TBB5	KLHDC4	82822	15.0911	15.5483	11.9373	KLHDC4	Q8TBB5	3.38243	0.000323504	0.00602334	92
P51659;P51659-3;P51659-2	HSD17B4	84932	15.7663	14.8335	11.9373	HSD17B4	P51659	3.36264	0.000350548	0.00645008	90
P11488;P63096;P19087;P09471-2;P09471;P08754;A8MTJ3;P04899;P04899-4;P63092-3;P63092-2;P38405;P63092;P63092-4;P38405-2;Q5JWF2-2;Q5JWF2	GNAT1;GNAI1;GNAT2;GNAO1;GNAI3;GNAT3;GNAI2;GNAS;GNAL	86627	14.7069	15.8699	11.9373	GNAT1	P11488	3.35111	0.000367256	0.00667894	89
Q9NVA2;Q9NVA2-2;Q14141-3;Q14141-2;Q14141-4;Q14141	SEPT11	79792	15.395	15.1636	11.9373	SEPT11	Q9NVA2	3.34206	0.000380908	0.00684759	94
P40121-2;P40121	CAPG	80669	15.5525	14.9931	11.9373	CAPG	P40121	3.33552	0.00039105	0.00695002	93
Q9NZM1-6;Q9NZM1;Q9NZM1-3;Q9NZM1-2;Q9NZM1-5;Q9NZM1-7;Q9NZM1-8;Q9NZM1-4;O75923-15;O75923-3;O75923-9;O75923;O75923-14;O75923-6;O75923-12;O75923-5;O75923-11;O75923-4;O75923-10;O75923-2;O75923-8;O75923-7;O75923-13	MYOF	443050	17.586	17.782	14.3529	MYOF	Q9NZM1	3.33113	0.000398009	0.00699423	22
Q9NVD7;Q9NVD7-2	PARVA	87689	14.5394	15.963	11.9373	PARVA	Q9NVD7	3.31393	0.000426391	0.00740974	88
Q92466-4;Q92466;Q92466-2;Q92466-5	DDB2	79288	14.8042	15.6291	11.9373	DDB2	Q92466	3.27939	0.000489191	0.00840763	95
Q16186	ADRM1	76243	15.0812	15.3435	11.9373	ADRM1	Q16186	3.2751	0.000497559	0.0084585	97
O14965;Q9UQB9-2;Q9UQB9-3;Q96GD4-4;Q9UQB9	AURKA;AURKC;AURKB	77187	15.613	14.7245	11.9373	AURKA	O14965	3.23146	0.000590717	0.0099342	96
Q8IXK0-2;Q8IXK0-4;Q8IXK0;Q8IXK0-5;Q8NDX5-2;Q8NDX5;Q8NDX5-7	PHC2	441440	17.8045	17.5292	14.512	PHC2	Q8IXK0	3.15486	0.00079453	0.0128108	23
Q9NP77;Q9NP77-2	SSU72	97992	13.7831	16.3563	11.9373	SSU72	Q9NP77	3.13244	0.000865552	0.013674	80
Q9BZK7;Q9BQ87;O60907-2;O60907	TBL1XR1	285510	16.2107	17.5766	13.794	TBL1XR1	Q9BZK7	3.09963	0.000980126	0.0153292	33
Q9H0H5	RACGAP1	67419	14.8915	15.1763	11.9373	RACGAP1	Q9H0H5	3.09659	0.000991431	0.0153525	100
Q8TAQ2;Q8TAQ2-2;Q8TAQ2-3	SMARCC2	73042	14.3167	15.6838	11.9373	SMARCC2	Q8TAQ2	3.06297	0.0011247	0.0172453	99
P12236;P05141;P12235;Q9H0C2	SLC25A6;SLC25A5	76161	14.0046	15.866	11.9373	SLC25A6	P12236	2.99805	0.00143012	0.0216543	98
Q9UBB9;Q9UBB9-2	TFIP11	65975	14.3815	15.4458	11.9373	TFIP11	Q9UBB9	2.97639	0.00154795	0.023057	101
Q15059;Q15059-2	BRD3	424810	18.1008	16.8685	14.553	BRD3	Q15059	2.93161	0.00182038	0.0261058	25
O75928-3;O75928-2;O75928;O75925;O75925-2	PIAS2;PIAS1	59959	14.7439	14.989	11.9373	PIAS2	O75928	2.92923	0.00183608	0.0261058	103
Q9Y4X5	ARIH1	65028	14.2139	15.4902	11.9373	ARIH1	Q9Y4X5	2.91479	0.00193371	0.0272461	102
P35250-2;P35250	RFC2	54098	14.7112	14.7353	11.9373	RFC2	P35250	2.78597	0.0030405	0.0403619	107
Q9BWU0	SLC4A1AP	57650	14.2014	15.2441	11.9373	SLC4A1AP	Q9BWU0	2.78552	0.00304521	0.0403619	105
Q14331	FRG1	828670	18.3171	18.767	15.7725	FRG1	Q14331	2.76954	0.0032172	0.0422833	11
Q15006	EMC2	52606	14.5167	14.832	11.9373	EMC2	Q15006	2.73709	0.00359411	0.046456	108
Q01082;Q01082-3;Q01082-2;O15020-2;O15020	SPTBN1	146870	12.9523	17.032	12.2692	SPTBN1	Q01082	2.72295	0.00377048	0.0483363	65
P10412;Q02539;P22492	HIST1H1E	34424000	23.492	24.2733	21.1634	HIST1H1E	P10412	2.71926	0.0038178	0.048545	1
Q9C0B1	FTO	51450	14.5902	14.7091	11.9373	FTO	Q9C0B1	2.71239	0.00390726	0.0492819	110
