# Supplementary material for: FLI1 and FRA1 transcription factors drive the transcriptional regulatory networks characterizing muscle invasive bladder cancer
Source: Commun Biol. 2023 Feb 20;6:199. doi: 10.1038/s42003-023-04561-3 (PMC9941102; doi:10.1038/s42003-023-04561-3)
Supplement: Supplementary file 9 — Supplementary Data 7 [file 42003_2023_4561_MOESM9_ESM.xlsx]

## Sheet: Sayfa1
Overlapped Protein Interactors of FLI1 & FRA1 Transcription Factors
FBLL1
PPP1CB
PCBP2
HINT1
ANXA11
SPIN1
HN1
RAB13
DNAJC17
PTPN2
TDP1
USP5
PHRF1
SP110
PSMC1
AIMP1
FAM111A
PSME1
SUGP1
POLDIP3
ORC4
RNF220
NUDC
PDLIM7
AK6
DCAF7
TARS
ZNF622
ZFX
GATAD1
PSMA3
KIF5B
SRPR
RBBP5
SMC6
KLHDC4
SEPT11
MYOF
PARVA
DDB2
ADRM1
PHC2
TBL1XR1
BRD3
FRG1
SPTBN1
HIST1H1E
FTO
