# Supplementary material for: FLI1 and FRA1 transcription factors drive the transcriptional regulatory networks characterizing muscle invasive bladder cancer
Source: Commun Biol. 2023 Feb 20;6:199. doi: 10.1038/s42003-023-04561-3 (PMC9941102; doi:10.1038/s42003-023-04561-3)
Supplement: Supplementary file 10 — Supplementary Data 8 [file 42003_2023_4561_MOESM10_ESM.xlsx]

## Sheet: Sayfa1
Targeted Gene	Forward Primer	Reverse Primer
FLI1	ACCTCCCACACCGACCAAT	GGACTTTTGTTGAGGCCAGAA
FRA1	CTACCCTCAGTACAGCCCCC	TTCCAGTTTGTCAGTCTCCTGTT
FLOT1	TCTCAACACACTGACCCTCAAT	AGGAACATCTGACAGGCGG
MAP4K4	CCGAGCGCGAGAGGTACA	GGGAGAAGGGTCACTGAAGG
MYC	CTTCTCTCCGTCCTCGGATT	CCTCATCTTCTTGTTCCTCCTCAGA
CSNK2B	GATTGATCCACGCCCGCT	ATGTCTGAAAGGCCAATGGGA
CD151	GCCTGTGTGCAGGTCTTTGG	CAGCTCAGTAGTTGGGTGCAG
GAPDH	AAGGTCGGAGTCAACGGATTT	TGAAGGGGTCATTGATGGCA
