# Supplementary material for: FLI1 and FRA1 transcription factors drive the transcriptional regulatory networks characterizing muscle invasive bladder cancer
Source: Commun Biol. 2023 Feb 20;6:199. doi: 10.1038/s42003-023-04561-3 (PMC9941102; doi:10.1038/s42003-023-04561-3)
Supplement: Supplementary file 11 — Supplementary Data 9 [file 42003_2023_4561_MOESM11_ESM.xlsx]

## Sheet: Figure 2
	Figure 2a				Figure 2b				Figure 2c
	Percent_of_Enhancer	Gene_Number			Percent_of_Enhancer	Gene_Number			ID	Description	GeneRatio	p,adjust	qvalue	Count
	44	1			42	1			GO:0051098	regulation of binding	65/1606	6.20325e-05	4.93742e-05	65
	26	2			23	2			GO:0006413	translational initiation	40/1606	6.20325e-05	4.93742e-05	40
	13	3			14.5	3			GO:0009991	response to extracellular stimulus	81/1606	6.20325e-05	4.93742e-05	81
	8	4			8	4			GO:0010634	positive regulation of epithelial cell migration	37/1606	0.000172546	0.000137336	37
	4	5			2.5	5			GO:0070482	response to oxygen levels	65/1606	0.000204216	0.000162544	65
	3	6			3	6			GO:0022613	ribonucleoprotein complex biogenesis	63/1606	0.000359676	0.000286281	63
	2	7			1	7			GO:0050678	regulation of epithelial cell proliferation	61/1606	0.000471611	0.000375375	61
	1.5	8			1.5	8			GO:0034330	cell junction organization	49/1606	0.000616742	0.00049089	49
	0.3	9			1	9			GO:0009896	positive regulation of catabolic process	63/1606	0.000659318	0.000524778	63
	0.8	10			1	10			GO:0090132	epithelium migration	58/1606	0.00100529	0.00080015	58
	0.5	11			0.5	11
	0.3	12			0	12
	0.2	13			0.5	13			Figure 2e
	0.1	14			0.5	14			ID	Description	GeneRatio	p,adjust	qvalue	Count
	0.2	15			0	15			GO:0006366	transcription by RNA polymerase II	105/403	1.62076e-06	1.57391e-06	105
	0.1	16			0	16			GO:0006357	regulation of transcription by RNA polymerase II	94/403	9.17641e-05	8.91115e-05	94
	0.3	17			0.5	17
	0.1	18			0.5	18
	0	19
	0	20
	0	21
	0	22
	0	23
	0	24
	0	25
	0	26
	0.1	27
	0	28
	0	29
	0	30
	0	31
	0.1	32
	0	33
	0	34
	0.1	35

## Sheet: Figure 3
	Figure 3b
	FRA1 Gene Expression Plot (CCLE)			FLI1 Gene Expression Plot (CCLE)
	Cell Line's Group Specification	log2(RPKM + 1) Expression Value		Cell Line's Group Specification	log2(RPKM + 1) Expression Value
	MIBC	8.49611		MIBC	2.34698
	MIBC	3.3426		MIBC	0.0166194
	MIBC	7.60817		MIBC	1.61331
	MIBC	7.56134		MIBC	4.15685
	NMIBC	3.08035		NMIBC	0.0308742
	NMIBC	2.7307		NMIBC	0.0253622
	Figure 3d
	GRHL2 Gene Expression Plot (CCLE)			PPARg Gene Expression Plot (CCLE)			TP63 Gene Expression Plot
	Cell Line's Group Specification	log2(RPKM + 1) Expression Value		Cell Line's Group Specification	log2(RPKM + 1) Expression Value		Cell Line's Group Specification	log2(RPKM + 1) Expression Value
	MIBC	4.33653		MIBC	5.329		MIBC	2.50952
	MIBC	4.29466		MIBC	3.51469		MIBC	4.46985
	MIBC	0.0569698		MIBC	3.83799		MIBC	0.00334778
	MIBC	0.0497483		MIBC	3.70483		MIBC	0.032476
	NMIBC	5.31318		NMIBC	5.20409		NMIBC	5.05855
	NMIBC	5.11407		NMIBC	5.57565		NMIBC	5.44802

## Sheet: Figure 4
Figure 4a
TF_Binding	Enhancers	Percent_of_Binding
FLI1 Binding	MIBC Specific Enhancers	10
Not FLI1 Binding	MIBC Specific Enhancers	90
FRA1 Binding	MIBC Specific Enhancers	33.5
Not FRA1 Binding	MIBC Specific Enhancers	66.5
FLI1 Binding	NMIBC Specific Enhancers	0
Not FLI1 Binding	NMIBC Specific Enhancers	100
FRA1 Binding	NMIBC Specific Enhancers	0.3
Not FRA1 Binding	NMIBC Specific Enhancers	99.7
Figure 4c
	2^-ddct mean Values of technical replicates
	CONTROL 48H	FRA1 KD 48H	FLI1 + FRA1 KD 48H		CONTROL 72H	FRA1 KD 72H	FLI1 + FRA1 KD 72H
1st biological replicate	1.05	0.25	0.29		1.12	0.416	0.44
2nd biological replicate	1	0.28	0.39		1	0.424	0.69
Figure 4d
	2^-ddct mean Values of technical replicates
	CONTROL 48H	FLI1 KD 48H	FLI1 + FRA1 KD 48H		CONTROL 72H	FLI1 KD 72H	FLI1 + FRA1 KD 72H
1st biological replicate	1.06	0.28	0.94		1.16	0.4	0.43
2nd biological replicate	1	0.25	0.47		1	0.27	0.42
Figure 4e
	2^-ddct mean Values of technical replicates
	CONTROL 48H	FLI1 KD 48H	FRA1 KD 48H	FLI1 + FRA1 KD 48H		CONTROL 72H	FLI1 KD 72H	FRA1 KD 72H	FLI1 + FRA1 KD 72H
1st biological replicate	1.036	0.57	0.91	0.39		1.01	0.65	0.64	0.65
2nd biological replicate	1.03	0.53	0.9	0.713		1.007	0.44	0.76	1.52
Figure 4f
	2^-ddct mean Values of technical replicates
	CONTROL 48H	FLI1 KD 48H	FRA1 KD 48H	FLI1 + FRA1 KD 48H		CONTROL 72H	FLI1 KD 72H	FRA1 KD 72H	FLI1 + FRA1 KD 72H
1st biological replicate	1.03	0.66	0.74	0.54		1.005	0.52	0.557	0.649
2nd biological replicate	1.003	0.56	0.58	0.737		1.01	0.41	0.51	0.42

## Sheet: Figure 5
	Figure 5a
	GO_CellularComponent	Proteins	Percent_of_Total_Proteins
	Chromosome	FRA1	19
	Nucleus	FRA1	58
	Ribosome	FRA1	2
	Chromosome	FLI1	17
	Nucleus	FLI1	57
	Ribosome	FLI1	0
	Figure 5b				Figure 5c
	Proteins	log2(Replica 1 iBAQ/ No Ab iBAQ)	log2(Replica 2 iBAQ/ No Ab iBAQ)		Proteins	log2(Replica 1 iBAQ/ No Ab iBAQ)	log2(Replica 2 iBAQ/ No Ab iBAQ)
	HIST1H2AJ	2.80415	3.12928		HIST1H1E	2.32861	3.10991
	HIST1H4A	2.45025	2.44765		DACH2	11.714	3.90749
	H2AFV	2.25189	2.63043		ACTBL2	9.25541	9.91376
	RPS27A	2.37255	2.76859		FBLL1	9.2634	9.71046
	HNRNPC	2.27485	2.95253		MT1E	5.04086	5.81536
	SRSF2	2.46893	2.79289		FLI1	6.7578	9.40698
	HNRNPH1	2.78418	3.61865		ACTG1	2.61077	2.79294
	HNRNPK	2.64103	3.28536		PPP1CB	6.39169	7.42846
	NCL	2.29313	2.21648		PCBP2	6.51797	7.0701
	NONO	3.61034	4.21656		HINT1	6.21662	7.112
	HNRNPA2B1	2.18118	2.6776		FRG1	2.5446	2.99449
	RPL7	2.50065	2.42425		UBL5	7.14648	6.10651
	HNRNPA1	2.43436	2.44286		ANXA11	6.23783	6.91434
	DDX5	3.30452	3.53596		AURKB	6.36123	6.54
	CSE1L	9.46222	9.62849		NUDT11	4.74304	7.0966
	RPL6	2.49373	2.36455		CALCOCO1	7.234	2.89839
	SFPQ	3.54136	4.26459		TTI1	0.820852	4.28301
	RPL4	2.1879	2.32524		LSM3	5.66855	6.30427
	HNRNPF	3.0598	3.55973		PLIN4	1.34903	6.85599
	PPIA	2.33483	2.59254		SPIN1	5.69158	6.04433
	HNRNPU	2.24796	2.81456		MYOF	3.23313	3.42913
	PFN1	2.37867	2.99752		PHC2	3.29255	3.01717
	U2AF2	3.04981	3.05082		FAM133B	5.6913	5.89122
	RPS8	2.11503	2.61966		BRD3	3.5478	2.31543
	SUB1	1.95721	2.47986		LRRFIP2	5.30157	6.04165
	FUS	2.7307	3.69285		ENY2	4.94117	6.17659
	RPS6	2.08346	2.62471		CACYBP	4.1831	6.2037
	RPL14	2.60689	2.57677		HN1	5.37796	5.6116
	TRA2B	3.27889	2.73139		EDC3	3.74967	6.22544
	HIST1H1B	1.98171	2.44135		MPHOSPH6	4.69981	5.81185
	RPL18	2.26025	2.59985		PPP1R11	5.07324	5.5599
	ACTB	2.40477	2.52175		TBL1XR1	2.41668	3.78258
	SRSF1	2.12634	2.40467		CLNS1A	5.4703	4.81433
	HNRNPD	2.13106	2.66311		ZCCHC17	4.98307	5.24721
	HNRNPM	2.97784	3.56498		NXT1	4.70434	5.37388
	FAM98B	9.85364	10.271		RAB13	4.47506	5.49409
	RPL36	2.29865	2.35608		PFDN6	4.27709	5.52741
	HNRNPDL	2.83774	3.64236		PDCD5	4.55533	5.25955
	SRSF7	2.2312	2.27736		MDH1	5.09483	4.7418
	KHDRBS1	2.40917	2.99099		RAB1A	4.41299	5.2735
	HNRNPL	2.28418	2.83385		TBPL1	4.30343	5.28817
	RPL19	2.08548	2.29602		DNAJC17	4.62922	4.96433
	HNRNPA3	2.12416	2.53883		RNGTT	4.65827	4.81695
	PTBP1	2.65406	3.31356		SLBP	4.71376	4.59291
	RPS26	3.12002	3.3332		NUTF2	4.35754	4.87326
	DDX21	2.74543	2.56231		JUN	3.57186	5.1896
	SRSF6	2.28849	2.62355		TDP1	4.16481	4.851
	RBMX	2.07978	2.70084		PTPN2	4.28873	4.74811
	TRA2A	3.01434	2.62066		PHRF1	4.00193	4.89913
	RPL22	2.94664	3.58962		USP5	4.13861	4.80344
	PCBP1	2.98924	3.58534		RDH11	3.83701	4.91921
	HNRNPR	2.1388	2.80265		SPAG7	4.30818	4.57794
	HNRNPA0	2.739	3.13117		SP110	4.47737	4.40868
	RPL35	2.4943	3.07472		ORC4	2.73024	5.1802
	KHSRP	3.22128	4.16037		FBXL12	4.15558	4.6351
	RPL23A	2.2255	2.69872		PDLIM7	2.66474	5.15502
	ELAVL1	2.48564	3.62342		AIMP1	3.62277	4.87727
	RPS4X	2.25802	2.71162		EAF1	5.15202	2.50335
	RPL27A	2.12617	2.48703		FAM111A	4.85558	3.57847
	ALYREF	3.08916	3.79528		NTPCR	4.30706	4.38755
	RBM39	3.0573	2.91308		PSMC1	3.95623	4.55948
	ENO1	2.9788	3.21817		CCDC94	2.47491	5.02999
	RPS12	3.66385	3.69593		SUGP1	3.32399	4.8062
	DDX17	2.8638	3.46001		SPTBN1	0.683101	4.7628
	ILF3	2.47132	3.09059		PSME1	4.41871	3.79718
	EEF1A1P5	2.5692	2.28951		NUDC	3.13151	4.72145
	H2AFY	3.19688	3.44586		POLDIP3	3.8432	4.17711
	HNRNPH3	2.36616	3.26052		ZAK	3.30476	4.43586
	HNRNPH2	3.91498	3.74504		RNF220	3.82507	4.04299
	MATR3	3.01195	3.2948		AK6	3.55584	4.22578
	U2AF1	4.90603	3.67992		CIAO1	3.81166	3.97073
	RPL32	2.45256	2.30726		DCAF7	3.59134	4.10131
	SSRP1	2.73825	2.58565		PDIA4	3.69235	4.00294
	RPL5	2.6119	2.76125		TARS	3.24455	4.27806
	RBM14	3.48949	4.98265		VPS26A	4.22623	3.04715
	GAPDH	2.14362	2.28056		ZFX	3.22245	4.14026
	RSL1D1	3.07122	2.95167		ZNF622	3.57988	3.89211
	HNRNPAB	2.15041	2.97834		KIF5B	2.92939	4.15702
	RPS17	2.51857	3.26345		SSU72	1.84584	4.41903
	RPL9	9.77644	10.1414		GATAD1	3.71093	3.55925
	SNRNP70	2.48523	2.83617		PSMA3	3.28383	3.89419
	CFL1	2.31271	2.79628		SRPR	3.12284	3.95573
	RPS24	2.11753	2.54458		SMC6	2.68525	4.14208
	SRSF5	3.1243	2.90732		KPNA3	3.58268	3.50117
	RBM8A	2.34103	2.632		LBR	3.45348	3.6048
	EIF5A	2.18	2.72012		RBBP5	3.91743	2.99338
	ILF2	2.93188	3.07357		PARVA	2.60214	4.02572
	TUBA1B	2.83094	2.65895		GNAT1	2.76961	3.93262
	TARDBP	3.32006	3.88532		HSD17B4	3.82906	2.89622
	IMUP	6.10417	6.72765		XPO5	2.48205	2.73964
	RPL28	2.79472	2.50578		KLHDC4	3.15384	3.61102
	RPL38	3.67869	3.71114		CAPG	3.6152	3.05585
	KRT18	2.11953	2.20757		SEPT11	3.45777	3.22635
	HIST2H2BE	2.21363	2.04923		DDB2	2.86697	3.69181
	RPL31	3.12727	3.96719		AURKA	3.67572	2.7872
	APEX1	2.45949	1.96669		ADRM1	3.14397	3.40623
	NACA	2.79446	2.44091		SLC25A6	2.06731	3.92878
	DEK	2.5622	2.59313		SMARCC2	2.37944	3.7465
	HMGB1	2.22729	2.07512		RACGAP1	2.95419	3.23899
	RPL13A	4.39734	4.69471		TFIP11	2.44428	3.5085
	PCBP2	2.93797	3.45637		ARIH1	2.27668	3.5529
	CBX3	3.00365	2.48443		PIAS2	2.80668	3.05178
	EIF4A3	3.36464	2.61204		TRMT2A	1.25201	3.68547
	LUC7L2	2.23705	2.56456		SLC4A1AP	2.26417	3.30688
	RPS23	2.35768	2.93966		DNM2	2.03059	3.37824
	SRSF10	3.08211	2.1796		RFC2	2.77392	2.79803
	DDX39B	2.50308	2.46663		EMC2	2.57948	2.89469
	NIFK	3.13399	3.1442		UHRF2	2.15624	3.11946
	FUBP1	2.86835	3.8819		FTO	2.65291	2.77187
	FTSJ3	2.7272	2.67		PRC1	2.15351	3.07252
	NOP58	2.78099	2.81558		PRIM2	2.2278	2.91067
	TXN	2.54125	2.65783		PSMC2	2.36352	2.78159
	NOP56	2.03262	2.12349		CXXC1	2.38804	2.5756
	BTF3	4.67685	4.53521		SPTAN1	2.43124	2.4871
	RRS1	2.90971	2.51983		SBNO1	0.596417	-0.0280006
	NOP2	2.374	2.53196		SMCHD1	-0.80532	0.190457
	SRSF9	2.10364	2.79535		C11orf98	-0.615897	0.073573
	DAZAP1	3.30673	3.6668		KIF2A	-0.197526	1.39645
	RAN	2.33155	2.97191		DDX39A	-1.79374	-0.391383
	PSPC1	3.82914	5.37152		PDLIM1	0.153284	2.44035
	FAU	2.02735	2.6649		MYO1C	1.70696	1.60702
	CIRBP	2.74578	3.27988		AIP	-0.0558853	0.267261
	SNRPD2	3.0133	3.04035		GTPBP1	-1.26211	-2.4382
	RPL12	1.99615	2.58837		SMAP	-0.240047	0.423269
	RPL3	1.9605	2.29189		AP3B1	0.393668	-0.153216
	RPL23	2.44317	2.70692		PSMD9	0.696414	1.24314
	RPS20	2.01257	2.50966		SUPT5H	-0.698668	-0.14345
	TUBB4B	3.13993	3.09067		CLIC1	-1.0139	0.0273023
	RPL11	2.20236	2.79824		EIF3F	0.143664	-0.206993
	SNRPD3	2.74521	3.11978		IPO5	-0.583583	-0.12172
	TOP1	2.02845	2.22019		SAP18	-0.537837	-0.385675
	RNPS1	2.30259	2.22604		RTCA	-0.886275	-0.126913
	SNRPD1	12.5587	12.131		PES1	-0.605521	0.0792511
	PA2G4	2.26017	2.31486		SDCBP	-1.81342	-0.440883
	DDX27	2.68899	2.72379		MPHOSPH10	-0.553037	-0.394694
	H1FX	2.06167	2.80241		NOP56	-0.834343	-0.180707
	ANXA2	2.15793	2.10599		DDX3X	-0.916398	-0.31439
	YWHAZ	2.62862	2.51197		COPE	-0.386874	0.0538137
	CPSF6	2.95702	3.10742		AP3D1	-0.221994	-0.443087
	HIST1H1E	3.13561	4.09306		CHD1	-0.215703	0.309046
	HSPA8	2.26336	2.40622		CHD2	0.920892	1.18222
	RSL24D1	3.29054	3.60946		PRMT5	-0.70615	-0.274315
	LRRC59	2.99548	3.21073		TCERG1	-0.491683	0.418425
	SUPT16H	2.36053	2.34801		PSMA7	0.851246	1.16557
	RPS28	2.46987	3.12563		TAX1BP3	-0.0986671	0.606286
	DHX9	3.9624	3.84371		HAT1	-0.403611	0.164469
	XRCC6	2.14413	2.24307		HNRNPDL	-1.04347	-0.176577
	QKI	2.84565	3.96024		XPO1	-0.905299	-0.0195805
	SRSF11	3.01599	2.87802		U2SURP	-0.912513	-0.0519365
	HNRNPUL1	3.89697	4.56165		ARPC1B	-1.15652	-0.604703
	EWSR1	2.529	3.81692		ARPC2	0.829102	0.577695
	RPS5	2.74097	3.36085		ARPC3	-0.482818	0.527424
	LUC7L3	2.72609	2.42542		POLR1C	0.66752	1.61544
	SF1	3.66285	3.93577		WDR46	0.120928	0.670377
	PRDX1	2.32388	2.92986		NKRF	-0.198783	0.156471
	NCOA5	3.11162	3.38497		ZNF185	0.668013	0.359365
	EIF4H	2.69779	3.00127		PMM2	0.32924	0.684502
	RCC1	3.06148	3.25738		HMGB3	-0.315866	0.476911
	CPSF7	4.42471	4.75838		PPM1G	-0.449496	-0.396859
	RPS21	2.72012	3.79349		EIF3D	-1.71194	-0.643498
	NSA2	2.76544	2.54893		EIF3H	-1.82608	-0.496567
	RPS16	2.28197	2.5744		NVL	1.28539	0.577028
	GNL3	3.12916	2.92841		CD3EAP	-0.696499	0.238743
	TAF15	4.09694	4.90617		RNF113A	1.17746	2.05737
	TRIM28	3.19632	2.29184		DHX15	-0.636622	0.0694769
	SAFB	2.83324	2.91389		RNMT	-2.35504	-0.225968
	NHP2L1	2.40177	2.72969		RRP8	-1.10699	-0.349111
	RPS3	2.73809	3.05754		PRPF4	-0.528043	0.130876
	HP1BP3	2.1155	2.21422		PHGDH	0.0175107	1.86551
	PKM	2.58386	3.19311		RBFOX2	-1.97936	-0.615089
	RPS15A	4.80961	6.12841		SART1	-0.161089	0.266121
	ZNF326	2.76142	3.58738		HNRNPR	-3.44785	-1.67437
	SAP18	3.16021	2.6755		HNRNPR	-1.41677	-0.508962
	PRMT1	3.12518	2.915		PRPF3	0.150956	0.667338
	PRPF40A	3.4446	3.08353		TXNL1	-2.34624	-0.469119
	GTPBP4	2.95284	2.82276		PPIH	0.713382	1.92261
	LGALS1	2.76397	3.35098		EPB41L2	-2.17088	-1.92724
	FUBP3	3.29737	3.68428		DENR	-1.5764	-2.15328
	DDX18	3.27186	2.68935		XPOT	1.78352	1.59485
	MYH9	2.62175	2.3312		PLRG1	-1.0349	0.379488
	DYNLL1	2.55645	3.00266		ZNF207	-1.05966	-0.446716
	S100A11	2.58259	2.57426		BUB3	-0.39001	0.31198
	CHTOP	2.71857	3.44795		ACTN4	0.0909095	0.799609
	EIF4A1	2.40393	2.21589		WBSCR22	-0.828152	0.185538
	POLDIP3	2.40956	2.76166		HTATSF1	1.60112	0.849905
	SMAP	2.79098	3.17983		NARS	-0.815249	-0.184433
	TUBB	2.62568	2.92126		MYO1B	3.09125	0.799075
	PABPC1	2.19149	2.64345		NUDT21	-0.996379	-0.0116238
	SNRNP27	4.06317	4.29174		LANCL1	-1.06632	0.0983401
	SNRPE	2.89152	2.43491		RRP9	-1.05644	0.062373
	GSTP1	2.5198	3.05039		AKAP8	-0.568656	0.0837404
	BRIX1	2.5667	2.1708		ORC5	-2.34167	-0.260839
	HSP90AB1	2.06387	2.43393		DHX16	-0.667459	0.695665
	PPIG	3.40855	3.25131		SMARCA5	-0.503744	0.482819
	EEF2	3.56415	3.15522		URB1	-0.852755	0.225803
	XRN2	2.77507	2.98357		ZFC3H1	0.850286	1.50819
	MYBBP1A	3.13257	2.97476		SYNCRIP	-1.93104	-1.24549
	DDX47	2.8353	2.37042		CDC40	0.0712103	1.26782
	RNH1	2.81412	2.89077		CCNT1	-0.932252	-0.117652
	TIAL1	3.21953	3.90325		UGDH	-0.384478	0.0654084
	RPSA	2.06673	2.62134		PQBP1	-2.79746	-0.106382
	HMGB3	2.85156	2.23529		DKC1	-1.00526	-0.498164
	CLIC1	3.32588	4.50187		EIF5B	-0.879703	-0.416865
	KRR1	2.44875	2.54559		EDF1	1.18218	0.831231
	RPL26L1	2.05404	2.40176		KIN	-0.810876	0.0690817
	XRCC5	2.46356	2.42468		DNAJA2	-2.05578	-1.061
	FEN1	2.61289	2.44852		BRD4	-0.413318	-0.118371
	PDAP1	2.21683	2.70611		NBN	-0.318058	-1.25272
	BOP1	2.4447	2.02915		WDR1	0.444105	0.936281
	PPAN	3.76816	3.1237		CPNE3	-0.420432	0.200401
	NUDT21	4.61538	4.97576		RNF40	-0.130226	0.359265
	RBM4	3.25886	4.05829		PHF2	0.000436636	0.431903
	HDGF	2.9377	2.85845		ZC3H11A	-0.213231	0.467805
	MIF	2.24953	2.64857		CLUH	-0.101032	1.46532
	MAGOH	6.18844	6.52252		ANKRD17	-0.499227	-0.409987
	PGK1	2.66293	2.75461		DNAJB6	0.713303	0.837937
	BCLAF1	2.32418	2.5476		DUSP11	-1.76076	-1.03091
	EIF6	2.48794	3.09288		PDCD6	-2.05272	-1.27639
	RCC2	3.25786	3.48457		TBCA	1.89943	1.18547
	FKBP1A	2.80854	2.63284		H2AFY	-0.472926	-0.0604391
	FBLL1	2.32339	2.28835		FLNB	-0.369465	0.803852
	TKT	2.60831	3.30945		PRPF40A	0.126108	0.437702
	EIF3C	2.5318	2.41837		PSIP1	-0.472889	-0.729772
	PES1	2.95218	2.81086		SRSF10	-0.762857	-0.428353
	DDX24	3.28257	3.20048		EED	1.01621	0.962911
	EMG1	2.42938	2.80766		BANF1	-1.54971	-0.364292
	WDR46	2.68267	2.62677		SF3B1	-0.955532	0.224029
	C11orf98	1.99551	2.50593		CSDE1	-0.875754	-0.297379
	UTP14A	3.01616	2.85362		WBP4	-0.139662	0.60596
	NOC3L	3.08229	2.75427		NPM3	-0.638777	-0.0510981
	RECQL	2.43721	2.70569		SNRNP200	-0.586883	0.17058
	GTF2F1	2.84234	2.81976		SURF6	-0.217712	1.14532
	SUMO2	2.1071	2.71036		UTP20	-0.352717	0.248025
	NHP2	2.24402	2.18144		WDHD1	-0.162242	0.909953
	UBTF	3.15208	2.61869		RPP40	0.986054	0.887477
	SSB	2.21346	2.46013		EIF3G	-1.11162	-0.44805
	PARP1	2.57691	2.88336		EIF3J	-1.95245	-0.722293
	DIMT1	3.38242	3.41394		CCNK	-1.38334	-0.776281
	SREK1	3.02519	2.5268		DNAJC8	-1.29588	-0.663799
	SNRPC	2.48111	3.16345		SMNDC1	-0.176225	0.274119
	DNAJC9	2.79409	2.95971		GLRX3	-0.416256	0.00125687
	MBNL1	3.6403	4.56804		RSL1D1	-0.606226	-0.0578602
	SMNDC1	2.95853	3.45954		SRP72	-1.49913	-0.96661
	MRTO4	3.36145	3.05856		MTA2	-0.321415	0.461909
	BMS1	2.72053	2.3611		PHF14	0.904094	1.04483
	MAK16	2.60085	2.57367		PRPF6	-0.101613	0.0690864
	NPM3	2.36201	2.0223		PCF11	0.109783	2.10209
	RPL7L1	4.07498	3.82375		HEXIM1	-1.19938	-0.912801
	RTCB	2.8193	3.5742		UBR5	1.06017	-1.98622
	SRRT	2.73013	2.81142		SCAF4	-0.771832	-0.000238033
	FABP5	2.1037	3.05542		ZRANB2	0.410791	0.794127
	PRPF19	3.32395	3.21		LUC7L3	-0.635119	-0.166145
	EIF1AX	2.35289	2.64797		KIF4A	0.478771	1.07878
	RRP1	2.2697	2.42553		KAT7	-1.61477	0.000719594
	RCL1	2.62217	2.64281		PAPSS2	-1.87463	-1.2798
	DDX54	3.22006	2.93662		SMC2	-1.24878	0.67306
	NOSIP	2.9846	2.85257		IPO7	1.39311	1.20106
	DHX15	2.94542	2.85679		SLU7	0.175346	-0.55074
	RBM28	2.57466	2.47948		CD2BP2	0.838636	1.77201
	SSR3	2.14423	2.4573		BAG4	-0.967	-0.274343
	SART1	2.93455	2.63156		AHSA1	-1.63961	-0.776468
	VDAC2	6.1154	5.71592		PARN	0.0196936	0.639221
	DDX46	2.97876	3.07519		NSA2	-0.639125	0.0638642
	TPT1	2.83872	2.41588		ACSL3	0.338078	1.18614
	RBM25	2.69164	2.49434		POLR1A	-1.14629	0.00274833
	RRP12	3.07584	3.00471		CPSF4	0.115848	0.38578
	DDX23	3.02969	3.15786		POP4	-1.35228	-1.13978
	UTP15	3.88841	3.72012		PTBP3	-1.70479	-0.227132
	DDX1	2.85968	3.3761		STAU1	-0.815889	-0.665187
	CRIP2	2.55251	2.80841		MAP4K4	-3.10404	-1.42235
	MPHOSPH10	2.94143	3.08854		MBD3	-2.09469	-0.0943065
	ANXA1	2.84294	3.3259		ACTL6A	-2.31776	-0.727759
	ARL6IP4	2.91761	2.69241		WHSC1	0.119331	0.522304
	HNRNPK	10.7382	9.83843		LDHA	0.0553761	0.0848274
	SRRM2	3.09402	2.98833		PGK1	-0.949614	-0.0519456
	MYL6	3.1125	2.83525		LMNA	-0.472159	0.640165
	TAGLN2	2.52553	3.36079		FN1	0.843979	-1.09989
	PUF60	3.132	3.3538		ALDOA	-0.699915	0.269248
	SNRPA1	3.10937	2.64009		ANXA1	-1.04978	0.161606
	STAU1	2.91174	2.76173		GAPDH	-0.724182	-0.201955
	SUGP2	3.34047	4.0847		HSPB1	0.521733	1.06902
	SNRPB	2.33644	2.87033		TYMS	-0.370068	-0.188957
	AKAP8	3.62793	4.252		RPN1	-1.25713	-0.656364
	EIF2S3	3.03745	3.28799		HMGN1	-0.70033	-0.0272686
	NOL7	2.99361	3.37984		ISG15	0.225111	-0.988828
	ACTN1	2.97744	3.3505		EIF2S1	-1.16438	-0.265126
	BUB3	4.04085	4.41324		HMGN2	-2.18931	-1.13639
	C7orf50	2.22154	1.97643		RPLP2	-0.0983438	-0.6065
	NAP1L1	3.17751	2.67228		RPLP0	-1.731	-1.3371
	TCOF1	1.95386	2.40669		SSB	-1.28008	-0.434067
	CCDC137	2.84176	2.90222		KRT18	-0.509589	1.18538
	RRP15	2.69388	2.78437		RB1	-0.686005	-0.514067
	MTDH	3.1591	3.14844		PTMA	0.383857	0.445183
	RBM3	2.34489	2.36197		ENO1	-1.23803	-0.121616
	IMP3	2.48525	2.39079		GPI	-1.98754	-1.11102
	EIF2S2	2.06331	2.71818		POLB	-0.649162	0.0544558
	YWHAB	2.13854	2.36087		NPM1	-1.49222	-0.29661
	TCEA1	2.41816	2.66033		TPM3	0.153934	0.449449
	RRP7A	3.46041	3.24202		DBI	-0.991211	-0.0233924
	ARHGDIA	9.79008	10.418		LDHB	-0.499242	-0.283285
	KIAA0020	3.11991	2.63044		CENPB	0.12427	0.662406
	FKBP3	2.05643	2.84767		P4HB	1.5205	3.13273
	RAVER1	5.14523	5.5807		H1F0	0.365023	0.290278
	YLPM1	3.35781	4.21427		ANXA2	-0.832636	-0.115129
	SRRM1	2.69643	2.55198		TUBB	-0.432391	0.358257
	AKAP8L	2.94897	3.31673		PFN1	-0.862824	0.0230995
	ANP32E	2.08402	2.75403		EPRS	1.31555	1.05733
	EFTUD2	3.0951	2.17487		HSP90AA1	-0.220098	0.0579579
	DDX39A	2.23924	2.65801		HNRNPC	-1.23204	-0.189714
	UTP11L	2.8946	2.37078		HNRNPC	-6.41084	-3.18793
	SF3B6	2.15413	2.31224		ANXA6	0.42079	-0.800637
	RSRC2	3.66863	3.48098		RHOC	-0.321362	-0.192107
	DDX52	2.66558	2.54162		HSP90AB1	-0.468764	0.192089
	RBBP4	9.99627	10.0633		ASNS	0.291693	0.768186
	LDHB	2.06132	2.14975		SNRNP70	-0.278744	0.561309
	SMU1	2.82215	2.77066		VIM	-0.253713	1.17436
	PDCD11	3.20836	2.89889		RPS17	-2.23278	-1.67237
	FRA1	3.75142	4.33418		RPSA	-0.582863	-0.180469
	RPLP2	3.27326	2.67738		SNRPA	-3.46004	-0.867577
	NARS	2.98995	2.47385		FGF2	0.489467	0.505929
	ACIN1	3.10828	2.77544		SRP19	-1.58106	-1.35049
	NOC2L	2.55542	2.20065		DBH	-0.855275	-0.126818
	SNRPA	9.38264	10.3078		GSTP1	-1.77543	-0.233858
	EIF1	4.3754	3.3346		SNRPC	-0.619936	0.12167
	FLNA	3.31766	3.33619		LGALS1	-1.13402	-0.082493
	SPATS2L	2.47275	2.31667		HMGB1	-1.49027	-0.0932109
	PEBP1	3.32477	3.65723		ANXA4	0.467945	-2.35127
	TXNDC17	9.61299	10.0939		HNRNPA1	-1.84438	-0.61785
	PHF6	2.76266	2.59635		SNRPA1	-1.94646	-1.33498
	NXF1	3.83057	4.33259		PARP1	-0.257723	0.333137
	EEF1B2	2.73247	3.2379		ALDOC	0.0783139	0.551732
	HSP90AA1	2.29335	2.0546		HSPA1B	-0.400386	0.0128865
	DCAF13	3.22041	2.84286		U2AF1	-0.613185	0.0973137
	ZRANB2	2.13087	2.57381		TXN	-0.670597	-0.0384827
	U2SURP	4.15942	3.80081		ESD	-2.35944	0.0609353
	NOP14	2.7955	2.71476		HSPD1	-0.611448	0.222898
	KRI1	3.71626	3.39683		HSPA5	-0.344549	0.247682
	PCNA	3.32392	3.13917		HSPA8	-0.571246	0.178645
	NOP10	9.93701	9.64927		TOP1	-0.284505	0.13587
	DDX50	2.60169	2.57472		TOP2A	0.693442	0.331614
	EIF3D	3.54159	2.76502		MTHFD1	0.398838	0.580419
	ANP32B	9.6682	9.86632		PABPC1	-1.17151	-0.674745
	PAX8	3.20428	4.07942		PCNA	-0.899036	-0.229276
	HAT1	4.51822	4.46493		TPR	0.41079	1.64921
	ARGLU1	2.48386	2.75225		ANXA3	-0.0559132	0.530177
	MAPK1IP1L	8.9457	10.2768		ACTN1	-0.081439	0.553267
	GNL2	5.16951	4.61257		XRCC6	-1.46714	-0.395737
	RPS19BP1	2.07504	2.63773		XRCC5	-1.52417	-0.228793
	API5	4.81259	5.05589		RNH1	-0.912108	-0.118755
	CELF1	3.02496	4.40234		EEF2	-0.987084	-0.37342
	ZFR	2.65912	3.01239		TPT1	0.0109057	1.20225
	PPME1	2.94037	3.71592		PLS3	-1.18967	-0.0205804
	ZYX	9.25142	10.0322		GYS1	-2.64297	-0.853205
	DNTTIP2	2.74544	2.52484		ANXA8	-0.0347393	0.522424
	ANXA7	3.81879	5.33683		GTF2F2	-0.876512	-0.384453
	HDGFRP3	3.01369	3.03344		AKR1A1	-0.428049	-0.558749
	NMT1	2.82087	2.76522		PKM	-0.211692	0.696537
	ANP32A	9.71847	9.57675		HSP90B1	3.09185	1.41533
	FIP1L1	3.46884	3.95043		SNRPB	-0.955691	-0.342103
	ALDOA	2.61525	2.98661		HNRNPL	-1.39468	-0.564264
	PPP1CB	3.2812	3.32925		DARS	1.07632	1.22224
	SUMO1	3.19611	3.19714		AKR1B1	-0.855808	-2.39261
	EEF1D	2.97145	3.47		EZR	-0.47511	-0.241964
	CSNK2B	2.88656	2.81355		NME1	-2.28715	-0.419131
	NAT10	2.68434	2.54397		RPS2	-0.811393	-0.568275
	RRP8	3.02579	2.97326		CBR1	-0.922635	0.456719
	TPI1	2.57319	2.75496		HIST1H1B	-0.000882436	0.47404
	SH3BGRL3	2.60067	2.63332		HIST1H1D	0.00197946	0.437379
	UTP18	2.77131	2.63663		HIST1H1C	-0.278497	0.318767
	IK	4.13881	2.94703		MGMT	1.806	2.02837
	SLTM	2.7876	3.15671		ATP2A2	-2.60423	-1.25286
	RNMT	3.26531	3.83502		YBX3	-1.29375	-1.53019
	WDR36	3.03433	2.81886		ZNF22	-2.71928	-0.614184
	CBX5	2.57611	2.33571		ZNF24	-1.47733	-0.116263
	TMPO	3.34629	3.78121		HSPA6	0.0415718	0.194372
	UBE2L3	2.54756	2.19253		HMGA1	-2.47936	-0.898193
	YWHAE	2.89829	3.19069		HMGA1	-0.798804	0.0596442
	SKIV2L2	3.16164	2.84948		UBTF	-0.405571	-0.0965891
	RPLP1	9.26935	9.78473		CEBPB	0.770308	1.86494
	RTF1	3.47298	3.29657		DDX5	-0.295074	0.0974097
	ANXA8	3.7718	3.82203		PSMC3	-0.635964	0.271108
	FSCN1	2.60414	2.8972		TCP1	0.494118	1.1804
	NOP16	2.75953	2.64961		PTPN1	1.231	2.00177
	SNRNP200	3.11626	2.72828		RPL35A	-1.90192	-3.99653
	TOMM34	2.835	3.65085		ARF4	-0.525899	0.879967
	CSRP1	5.57535	6.20467		RPL7	-0.535902	-0.0268967
	PRPF4B	3.37085	3.18611		VCL	1.36024	2.82412
	RBM26	3.15401	3.70933		SON	-0.443721	-0.193427
	HSPA1B	3.00365	3.06143		NELFE	0.126734	0.379926
	DDX42	3.50918	3.47277		RPL17	-1.87014	-0.857443
	UBE2I	9.53497	9.44177		PGAM1	-0.867584	0.173695
	PIN1	5.53742	5.83929		RCC1	-0.905482	0.109164
	ZC3H14	2.86623	2.77215		XRCC1	-1.26839	0.40745
	MSN	3.43567	3.29155		MYL12A	-0.398934	0.210112
	DNAJC8	2.51335	2.4344		NCL	-0.253868	-0.00287473
	CSTF1	4.78536	4.99296		HK1	0.349832	-0.247308
	WDR12	2.75287	3.90791		POLR2E	-1.49625	-0.334952
	PSIP1	2.52209	2.2291		ERCC3	-2.49236	-2.53078
	CNBP	2.94508	2.5989		EIF2AK2	-0.711862	-0.742227
	PAF1	2.46005	2.59837		CSNK2A2	0.209939	1.9343
	POLE3	2.35499	2.27796		EIF2S2	-0.533191	0.307217
	PRPF8	2.9449	2.565		ANXA7	-0.733483	0.613075
	RBFOX2	2.88913	3.84685		BTF3	-1.84478	-1.19844
	GLTSCR2	4.0499	3.27528		MSH3	0.558636	0.991432
	DDX56	3.44178	3.2201		LMNB1	-0.94148	0.827865
	LASP1	3.29551	4.15908		CAST	-0.412304	-0.328567
	FYTTD1	5.10242	5.83642		PTMS	-0.23771	0.0708933
	SON	3.52735	3.18657		CDK11B	-0.726968	-0.0982473
	HSPB1	2.25027	2.90547		CSRP1	-0.343961	-0.0125013
	PQBP1	9.50846	9.08985		FLNA	-0.279366	0.312518
	EEF1G	2.96288	2.85924		VDAC1	-0.832689	-0.255871
	SND1	2.90349	2.48219		TGM2	-0.00721494	0.414044
	SAFB2	3.30975	3.69401		PCMT1	-0.87986	0.128599
	ESF1	2.79473	2.63563		FBL	-0.988261	-0.34446
	VDAC1	6.29135	5.44342		PAICS	-0.856789	-0.0888933
	ZNF638	3.5899	4.22314		UBA1	1.13095	1.25118
	RRBP1	2.79929	2.57585		NME2	-1.66586	-0.229161
	RPA1	5.28187	5.58823		HNRNPA2B1	-1.65898	-0.453091
	NSUN2	2.8631	2.90081		TCEA1	-0.384404	0.115885
	CWC15	4.03712	3.79809		SFPQ	-1.42306	-0.432628
	AP3B1	2.40873	2.84211		PPIB	0.48912	1.19089
	RRP1B	2.46473	2.91382		RPS3	-1.35556	-0.952454
	CDK11B	3.74849	3.23798		SP100	-0.68257	0.480978
	WDR75	3.2215	3.34384		AHCY	-1.05291	0.275448
	UTP3	2.79549	2.61947		CFL1	-0.58043	0.312097
	CSTF2	4.53332	4.86314		EIF4B	-1.33889	-0.377287
	BYSL	3.38448	2.8973		DTYMK	-1.55968	-0.967132
	PCBP2	2.97693	3.33247		EEF1B2	-0.954	-0.585777
	TBL3	4.09995	3.93729		ACP1	-0.848715	-0.110607
	YTHDC1	3.45116	2.93242		POLR2A	-0.699408	0.374956
	FCF1	4.13295	4.49715		CDK2	-0.673255	-0.306019
	C14orf166	3.5781	4.02767		MCM3	-0.591909	0.626215
	TIA1	4.06485	4.16435		RPS12	-1.4702	-1.13386
	LYAR	2.3743	2.19624		BRD2	-0.178681	0.142853
	RBM17	3.91149	3.865		YY1	-0.475091	-1.11053
	NOL10	4.66845	3.5746		DNAJB1	-0.491295	0.248896
	NIP7	5.43492	3.81295		PSMA4	1.6696	1.52168
	EIF2S1	2.19833	2.74306		MSN	-1.18835	-0.420312
	SF3B1	3.15049	3.02525		DDX6	-1.42076	-0.700625
	PEF1	9.0855	9.20843		DNMT1	-0.282126	0.782398
	USP39	3.16354	3.38874		U2AF2	-0.476008	0.0511734
	CCAR1	2.18511	2.42543		RPL13	-0.442169	0.0604619
	PWP2	4.37219	4.10969		HMGB2	-1.12341	-0.0635289
	RRP9	2.31165	3.1391		PTBP1	-2.16424	-1.07891
	PRDX5	8.57212	9.47683		VARS	-1.34968	-0.703352
	CDC37	3.15794	3.10026		EEF1G	-0.460479	-0.0759952
	DDX6	2.95793	3.60791		YWHAQ	-0.205356	0.39457
	AHCY	3.23685	3.24134		RPL10	-1.89066	-0.997897
	RPN1	2.76204	2.8558		RPA1	-0.826782	-0.368372
	REXO4	3.19642	2.93463		APEX1	-0.927941	-0.309485
	EIF2AK2	4.56905	4.17224		CAD	0.570878	0.302007
	TGM2	4.18931	4.24999		MAP4	-0.590467	-0.157006
	NCBP1	3.77398	3.69127		PSMA5	-0.584558	0.173916
	PSMA7	4.23039	3.87925		POLD1	1.33208	2.15564
	GTF2F2	2.50057	3.19577		MAPK1	0.67569	0.916093
	SBDS	2.63419	3.50683		GTF2E1	-0.433224	0.105928
	ADAR	4.1859	3.9833		MPG	0.0444079	0.415196
	WDR3	4.07756	3.50281		TKT	-0.746898	0.0238204
	DDX3X	3.72107	3.66799		EEF1D	0.377217	0.998258
	WBSCR22	3.46111	4.20269		PRDX6	-1.43108	-0.677795
	NLE1	3.27061	3.00913		PRDX5	-0.753975	-0.200504
	PCMT1	2.34908	3.19114		RPL12	-1.32425	-0.655331
	POP1	3.39728	3.53798		CMPK1	-1.82423	-1.11307
	RANBP1	7.48925	9.68992		PEBP1	-1.12574	-0.430489
	ZCCHC10	2.41523	2.53443		PDIA3	-1.79159	-0.323729
	NOC4L	3.53466	2.88167		NKTR	-0.0482743	0.466441
	DDX49	5.26927	4.1638		NMT1	-1.28662	-0.259393
	GAR1	3.41235	2.97468		SRI	-0.267349	1.3016
	LMNB1	2.49	2.7424		POLR2B	-0.00446315	0.650364
	CCAR2	2.05887	2.76518		MAT2A	-1.36053	0.150992
	EXOSC3	4.22819	2.76108		TIA1	-2.06785	-0.612859
	TPM3	2.58783	2.52439		TIA1	-0.453277	-0.25041
	UHRF1	5.1861	3.69703		DNAJA1	-0.429325	-0.0261769
	MAP4	2.08624	2.62068		ATIC	-1.24062	1.13323
	NME2	2.27432	3.23725		HNRNPH3	-1.52073	-0.356727
	DNAJA1	4.69911	4.08637		HNRNPH1	-1.24615	-0.430253
	VCL	5.58938	6.24002		YWHAB	0.071856	0.198797
	VRK1	3.61741	3.84097		SFN	0.0342295	0.134019
	FAM50A	2.61061	2.32709		STIP1	-0.27472	0.721243
	TCERG1	3.03205	3.04216		S100A11	0.363876	1.20944
	IMP4	2.81005	2.16482		PRDX2	-1.22764	-0.368082
	RUVBL1	3.68895	3.77541		RPL9	-1.52198	-1.58121
	WDR61	4.24219	4.3761		CSTF2	-1.27913	-0.512704
	PDCD6	8.66571	9.0097		DUT	0.0699382	1.02263
	TOP2A	4.5852	3.45282		MCM4	-0.808484	0.250787
	GPATCH4	2.98031	3.04168		MCM5	-0.520106	0.198226
	ZMAT2	3.05969	3.00932		MCM7	-1.00378	-0.56498
	SRSF8	8.87226	8.80383		HSPA4	-0.969349	0.916352
	WDR82	3.5745	3.69049		PFN2	-0.998572	-0.515733
	RBM15	3.8049	3.90635		CTNNA1	1.59456	1.65884
	CKAP4	3.17359	2.76329		RFC1	-0.89714	-0.175254
	ETF1	3.19408	3.22528		RPL22	-0.872749	-0.4106
	RBM12B	3.52725	3.66414		GTF2F1	-0.464496	-0.157195
	EZR	3.01549	3.262		MYH9	-0.25851	0.673665
	NSUN5	2.74617	3.20335		MYH10	0.70646	1.62979
	ANXA11	8.50626	9.05088		COPB2	-0.173793	-0.0732154
	YWHAQ	2.55821	3.31558		FUS	-1.21735	-0.150514
	PDLIM1	7.71962	9.37139		DEK	0.214692	0.26305
	FLNB	3.2375	3.88004		RPL4	-0.836117	-0.337189
	CNN2	8.5901	8.90057		PPP1CC	-0.385667	0.378572
	RBM34	4.11478	3.86995		GNL1	-0.421125	-0.427734
	ACP1	5.61687	5.31304		SRP14	-0.753977	-0.129279
	RBM27	4.4568	4.44371		TAGLN2	-0.0931444	0.623002
	LRRC47	2.82334	3.75876		TALDO1	-1.79997	0.0525995
	CPSF4	4.55517	4.89856		RBMX	-0.617108	0.0281245
	CHD1	3.1922	3.18719		COIL	-0.453018	0.630186
	MPG	3.21786	3.05367		HSPA9	-1.60057	1.30146
	NCBP2	8.4568	8.86002		EIF4A3	-1.25759	-0.392247
	RPS27L	8.17121	9.03216		RPL3	-2.03871	-1.0869
	PPP1R8	2.85854	3.30566		ANP32A	-0.146074	0.176558
	PAK1IP1	4.78789	4.13154		FEN1	-0.948433	-0.312955
	STIP1	2.40656	2.48986		TXLNA	-0.817747	-0.0670879
	CDC5L	2.64627	3.02836		CCT6A	-0.232208	0.794499
	DDX41	3.81323	3.15994		RPL13A	-1.14804	0.0133075
	PRPF6	3.47887	2.27791		STAT3	0.959919	0.80901
	CCDC124	2.50787	2.7758		RFC3	0.662143	0.892829
	CCDC6	8.30155	8.84056		EIF2S3	-1.03571	-0.433237
	TUBB8	8.81208	8.33187		BUD31	-0.925461	0.0655386
	EIF3A	3.0022	2.38273		NAA10	-0.318458	0.0929106
	EIF3G	2.06804	2.04548		GARS	-2.26543	-2.08815
	CIRH1A	3.92242	3.68026		IARS	-0.709264	1.61953
	TRMT112	3.88313	2.81541		EIF1	-1.38777	-0.729316
	APOBEC3C	4.19832	3.28752		TMPO	-1.45281	0.084263
	METAP2	4.41904	3.93965		TMPO	-0.92107	-0.0945662
	BAZ1B	3.23974	2.66642		STAT1	1.29735	0.439873
	H2AFY2	3.19525	3.41327		SKIV2L2	-0.232119	0.211939
	CTNNBL1	3.41238	3.29827		RPS27	-0.575563	-0.458592
	FHL2	7.98651	8.92602		RBM34	-0.134645	-0.0565917
	ALDOC	3.10416	4.08357		RPL35	-0.738812	-0.0486901
	PRKDC	2.84082	3.04662		MATR3	-1.45809	-0.65969
	LEO1	3.59999	3.63969		MSH2	-0.688855	0.567596
	NKRF	5.02951	5.2109		SSR1	-1.5733	-0.621575
	SUPT5H	3.33997	3.17863		RANBP1	-2.90407	-2.39483
	CNN3	8.14169	8.77056		NAMPT	-1.80306	-0.302807
	TSR1	3.75405	2.80178		VDAC2	-0.193258	-0.144512
	RBM22	8.51239	8.44592		CBX5	-1.04037	-0.294732
	PTMS	8.31167	8.62681		MKI67	0.351301	0.589598
	UTP23	4.00794	3.70613		RANGAP1	-0.468541	1.15624
	RBMX2	4.14985	3.88561		RECQL	-0.675212	0.230312
	MAPRE1	2.58263	2.51211		NOP2	-0.105144	0.420113
	DYNLL2	8.30077	8.57359		ATRX	1.1257	-0.168809
	NAP1L4	2.7792	2.89571		RPL27A	-0.277215	0.0258516
	SF3B3	2.47156	2.75421		RPL5	-1.32368	-0.524373
	PNO1	4.07845	4.35611		RPL21	-1.90976	-0.832488
	STRBP	2.71843	2.80618		RPL28	-1.10647	-0.627302
	EIF4B	2.85602	2.94432		RPS9	-1.12095	-0.418093
	CXorf56	8.90217	7.67394		RPS5	-1.73356	-0.42451
	CEBPB	2.91213	4.40088		RPS10	-2.77046	-0.71736
	EXOSC10	3.79411	3.39664		MAP1B	-1.77501	-0.295824
	DDX10	3.32458	2.57449		IQGAP1	-0.37598	1.1044
	C9orf114	3.59152	2.88881		CAPZB	-0.35348	-0.0249713
	AHSA1	5.09349	4.34162		EIF1AX	-2.12576	-1.366
	SURF2	8.50215	8.22704		RPL29	-0.351636	-0.0348679
	DHX8	3.66301	2.92135		ARCN1	-0.054653	1.26132
	PPP1CC	2.32715	2.9769		CCT5	-2.60298	-0.683826
	UBE2M	3.28993	3.85958		PTDSS1	-1.52109	-2.35218
	ACTN4	3.31935	4.06961		CSNK1D	-0.0496233	0.935592
	CWC27	2.89567	2.52873		PITPNB	-1.09013	-0.00174585
	RBM10	3.38467	3.94619		POLD2	1.53208	2.35414
	FGF2	8.4603	8.18177		RPL34	-0.476437	-0.0636711
	PRDX2	2.15016	2.50333		NASP	-0.733998	0.610516
	RRP36	4.26759	3.01879		FASN	0.618087	0.549474
	C17orf85	2.63743	2.34261		CCT3	0.62314	1.31497
	LARP7	2.74001	2.91376		TUFM	-0.787612	-0.839562
	BRD3	2.72901	2.46866		CENPF	0.77887	2.59558
	LSM14B	3.34754	3.40077		SRP9	-1.54545	-1.03311
	NOP9	4.73547	4.66167		PCYT1A	-1.14437	0.530669
	NOL6	2.93262	2.77267		AARS	0.833524	2.4702
	ARF4	7.86129	8.617		SARS	1.15103	1.22261
	FAM207A	3.10003	4.59992		CTCF	-1.29581	-0.443744
	HDGFRP2	2.04648	2.60153		MCM2	-1.21276	0.970757
	TUBB6	5.21457	5.19447		YLPM1	-1.86729	-0.369819
	UTP20	3.65133	3.16447		RBM25	-0.773544	-0.0993419
	RTCA	4.12698	4.90556		CLK1	-2.77013	-1.65155
	HEATR1	3.72474	2.89642		CLK3	-2.06722	-0.181256
	HN1L	2.81219	3.2576		RANBP2	-1.43941	0.656548
	RPRD1B	8.11606	8.34014		GMPS	-1.27685	-0.300223
	UPF1	3.42423	3.6999		LIG3	-1.12513	-0.370758
	TPM4	7.84309	8.51591		MRE11A	-0.366345	0.816487
	ZNF207	3.11781	3.73434		GDI2	-0.976109	-1.2035
	RHOC	2.77592	3.13885		METAP2	-0.91019	-0.345344
	GMPS	4.68217	4.12221		RPL14	-0.806736	-0.565621
	SRP72	2.56522	2.24049		CCT8	0.937393	1.77247
	DNAJB6	7.78112	8.53999		CCT4	-1.24177	-0.575654
	ZMYND8	4.54767	5.3161		FXR1	-2.35196	-2.22153
	PPIL4	2.65471	2.64043		DUSP3	0.427431	1.42438
	SURF6	3.29634	2.25175		SMARCA4	-0.39219	-0.0704714
	SRI	7.28601	8.71819		MECP2	-0.00877688	-0.801908
	UBE2V1	8.50995	7.71148		HCFC1	3.09263	1.33677
	NUMA1	2.85406	3.02133		HDGF	-0.454909	0.106641
	RBM45	5.24064	6.3613		MNAT1	-1.7022	0.331928
	RPP30	8.92481	6.38911		HNRNPA3	-1.58995	-0.423566
	DUT	3.8105	4.58993		HNRNPA3	-2.87624	-0.990291
	CDCA8	8.72759	7.17012		PGD	0.0515266	0.50984
	ABCF1	3.34851	3.54572		HNRNPM	-0.981397	-0.17615
	HNRNPLL	7.85314	8.36332		KPNA2	0.418491	0.191786
	ARPC4	2.72174	3.49026		NCBP2	-0.604064	0.385519
	CLTC	3.1681	2.74215		HNRNPF	-1.16555	-0.409172
	MCM3	3.99232	3.90745		MSH6	0.13015	1.18565
	PPA1	3.35399	3.65031		RBM5	1.7541	1.88597
	PPM1G	2.49833	3.47032		SMS	-1.92927	0.0505176
	RTFDC1	4.20762	3.58824		CAPZA1	-1.03361	1.10546
	SMC3	2.17649	2.67013		HMGA2	-0.728966	-0.456912
	ZC3H15	2.1641	2.48393		CRIP2	0.264003	0.59138
	RBM12	3.60973	4.50415		BLVRA	0.11864	1.08846
	RBM19	4.17742	3.26019		PPP5C	1.68192	2.29621
	TMA16	3.78502	2.54159		PLK1	1.67226	2.20859
	SSR1	3.68249	3.53499		ACLY	0.332772	1.13086
	MOB1A	2.29212	2.43194		METAP1	-0.0922901	-0.589164
	CHRAC1	7.41086	8.44151		COPB1	2.54737	1.39127
	GRWD1	3.60155	2.82364		COPA	0.425042	0.727091
	EIF3B	2.41724	2.47948		SMTN	-0.432148	0.649847
	PARN	4.10989	3.854		SUB1	-0.29531	0.154505
	CDC73	4.85627	5.51267		RARS	0.190135	0.817254
	TXNL1	7.68902	8.24814		YARS	-2.20709	-0.532136
	CPNE3	4.29895	2.81227		USP14	0.00953667	0.832798
	WDR5	3.23083	3.46517		NAPA	-1.06288	0.118956
	GNL3L	5.83012	3.82074		EIF5	-1.14981	-0.178996
	EIF5	5.53012	4.81147		CSE1L	0.00542817	-6.30713
	MSI2	7.77982	8.1323		VCP	-0.182543	-0.141275
	MKI67	5.14635	3.64206		MFAP1	-0.653153	0.381735
	NKAP	3.00738	3.48627		ELL	0.50511	0.724715
	CSNK2A3	4.26035	3.99006		BRPF1	-0.321358	0.0939714
	ZC3H18	4.6751	4.5125		NAP1L1	-0.80886	-0.596007
	GTF2B	8.00832	7.88836		ADK	-3.0105	-0.154154
	PGAM1	7.68537	8.15981		ADAR	-0.798044	0.0254843
	SPIN1	4.18719	4.58973		SEC13	-1.64074	-1.36376
	C1orf174	4.07734	3.43876		NHP2L1	-0.765118	0.107307
	THUMPD1	3.13437	2.76737		HNRNPH2	-1.34861	-0.565502
	COIL	3.89704	3.91074		EIF3B	-1.51711	-0.868986
	C1orf131	3.85756	4.1271		RRP1	-0.541184	0.386348
	ABCF2	3.64888	3.67642		MARS	-1.22647	0.243811
	PDLIM7	3.45604	3.89316		EIF6	-1.21327	-0.0717462
	AP3D1	4.13941	3.77067		H2BFS	-0.780404	-0.10545
	SCAF4	7.59319	8.17501		GEMIN4	-2.90246	-0.22429
	AP3M1	8.35615	7.26239		MTPN	-0.722151	-0.177736
	ST13P4	6.96868	8.47095		ARPC4	-0.206595	0.844281
	RPLP0	7.89586	7.86863		ELOF1	-0.714725	-0.0710562
	C20orf27	2.45045	2.64542		TPI1	-0.819494	0.0732746
	PPIL2	8.14953	7.53405		EIF3E	-2.13569	-0.608714
	SMARCA5	2.8246	3.45853		MYL6	0.127809	0.363268
	MCM5	3.27946	4.16495		ACTB	-0.0702593	0.273128
	CBR1	3.77003	3.77132		EIF4A1	-1.28303	-0.372048
	HMCES	4.92551	5.10698		RPS20	-0.724548	-0.336856
	FBLIM1	7.50991	8.10729		PSMA6	-0.642286	-0.12758
	BUD31	2.61294	3.07634		DSTN	-3.14338	-0.988757
	PSMD9	7.28961	8.23151		SRP54	-2.64274	-1.11854
	KPNA2	4.78017	3.60554		RAB10	0.677151	1.56729
	NOL9	2.68062	2.34423		UBE2M	0.898099	0.75892
	SDAD1	3.36234	2.8936		UBE2N	-0.235899	0.554648
	DNAJB1	3.32651	2.85033		ACTR3	-0.772841	1.03208
	CAPZA1	7.82539	7.79494		ACTR1A	0.817673	0.980944
	UBE2E1	7.47361	8.08103		ABCE1	-0.279022	-0.64116
	CACTIN	5.32112	4.90005		RPS3A	-2.0098	-1.09843
	THYN1	8.10416	7.39117		PSME3	-0.199647	0.618433
	HINT1	6.53633	8.44769		RPL15	-0.890192	-0.130475
	CORO1C	4.39068	3.85143		MAGOH	-1.51818	-0.5186
	SRP19	6.66358	8.40804		RPL27	-1.2997	-0.394457
	CCDC47	3.28817	3.95664		RPL37A	-1.12743	-0.513163
	UFD1L	7.80679	7.75492		SUMO2	-0.371915	0.0857369
	DSTN	8.55634	5.94574		WDR5	-0.345258	0.886029
	PPHLN1	7.65484	7.87168		HNRNPK	-2.06893	-0.620495
	UTP6	2.7201	2.3732		HNRNPK	-1.58146	-0.618842
	CHMP4B	2.51045	3.03802		YWHAG	-0.381087	0.174437
	CFAP20	3.61367	4.00215		RPS7	-3.89724	-2.52822
	VCP	2.42145	2.31418		PPP1CA	-0.920501	-1.03477
	PTMA	7.39508	8.00085		RPS8	-0.71887	-0.362411
	GPKOW	5.13468	5.17439		RPS15A	-0.653377	-0.909227
	SEPT2	3.47162	2.98108		RPS16	-0.604184	-0.713998
	SMC1A	2.83552	3.0525		YWHAE	-0.389281	0.244122
	TMPO	2.34101	2.87792		RPS14	-1.62184	-0.827931
	CCT6A	6.94097	8.20915		RPS23	-1.96704	-1.29
	ZCRB1	7.97447	7.38512		RPS18	-1.76509	-0.440178
	POLR2B	3.98812	3.34375		RPS13	-3.28017	-2.06696
	NOM1	2.4423	2.30587		RPS11	-1.4147	-0.72143
	CLIC4	3.43748	4.06733		SNRPE	-1.524	-0.460243
	FASN	3.77666	3.53678		SNRPF	-0.0115822	-0.8272
	BAG4	6.7591	8.24859		SNRPG	-3.87641	-1.62091
	CDV3	3.66719	5.07816		SNRPD1	-2.54625	-0.437474
	TCP1	5.11989	5.38279		SNRPD2	-0.573745	-0.345435
	GDI2	3.61642	4.29564		SNRPD3	-0.848957	-0.170087
	NELFE	5.2407	4.64042		TMSB4X	-0.999502	0.00882058
	CPNE1	6.54395	8.29616		RPL7A	-1.35815	-0.885851
	PHGDH	4.90419	5.11347		POLR2G	0.701725	-1.0372
	DENR	4.01115	3.50235		ETF1	-1.14276	-0.762184
	ESD	7.6867	7.60703		CNBP	-0.27039	0.45421
	WDR55	7.63244	7.65511		CNBP	-1.37439	-0.347484
	CTR9	2.9305	2.68908		RPS4X	-1.16397	-0.940951
	MCM7	3.82265	4.03696		RPL23A	-1.79667	-0.66552
	RUVBL2	5.11184	5.48516		RPS6	-0.86118	-0.672537
	ANXA3	2.27836	3.37766		HIST1H4A	-0.381206	0.277807
	LAS1L	4.00702	3.73874		RAN	-0.718167	-0.166626
	COPE	8.21243	6.5833		RPL23	-1.16064	-0.237271
	ZC3H11A	3.15589	3.03699		RPS24	-1.96891	-1.38265
	GRB2	7.27836	7.8674		RPS25	-0.424524	-0.132493
	KTN1	3.12938	2.89291		RPS26	-0.442181	-0.925375
	CCT8	3.01156	3.48281		RPS28	-1.05457	-0.444742
	RBM4B	6.64509	8.16564		FAU	-1.25947	-0.891317
	PPIH	7.91147	7.19248		RBX1	1.10667	1.07157
	MMTAG2	5.39037	8.42535		GNB2	0.11271	0.761157
	TOE1	2.84308	2.70844		RPL30	-0.816476	-1.65188
	APTX	7.67729	7.45656		RPL31	-2.24774	-1.8733
	PPIL1	6.98618	7.98489		RPL10A	-1.33515	-0.524372
	CTCF	4.06059	3.26441		RPL32	-0.795305	0.00532785
	TOP2B	3.00337	2.75578		RPL11	-0.551639	-0.449245
	WDR1	4.21224	3.63907		RPL8	-1.78162	-1.07856
	DDX51	3.51756	4.25332		PPIA	-1.15104	-0.326308
	C11orf57	7.59765	7.46604		FKBP1A	-1.40786	-0.77875
	BRD4	2.86802	2.53351		RPS27A	-0.295284	0.244356
	ILF3	5.24323	5.39336		TRA2B	-0.451008	-0.0319785
	DHX16	2.57832	2.16881		RAC1	-1.31495	-0.533304
	MEAF6	2.75807	2.05352		AP2B1	-0.537104	-0.424686
	YWHAG	3.26376	2.50204		YWHAZ	0.192387	0.425782
	CHMP5	7.01887	7.8322		SUMO1	0.0622019	0.589031
	DDX31	3.87775	3.56897		DYNLL1	0.538166	1.111
	SRP68	3.02208	2.99036		RPL38	-0.779443	-0.117405
	TNPO1	3.38587	3.43761		SKP1	-2.33969	-1.15533
	DHX38	7.46403	7.39475		RPS21	-0.792214	-0.703588
	SSR4	7.75327	7.01124		EIF5A	-1.44085	-0.165243
	VDAC3	7.647	7.17297		GNB2L1	-1.56554	-0.958563
	MECP2	2.33601	2.67299		ACTG2	-1.6751	-0.697436
	IFI16	2.8879	3.1087		UBE2I	-0.347563	0.276522
	PTBP3	2.15102	2.95023		PPP2CA	1.02188	2.00832
	RPS19	7.11931	7.62747		YBX1	-2.24194	-1.60655
	CHD4	3.55374	2.77785		CSNK2B	-0.516836	0.383778
	NSRP1	7.42893	7.3492		TPM4	-0.371647	0.468977
	DNMT1	3.59135	3.13777		UBE2L3	-2.6361	-1.22642
	HSPA5	3.49585	3.34882		EEF1A1	-1.14919	-0.663636
	ALKBH5	4.07333	3.64373		TUBA1B	-0.870656	0.0377351
	RBM6	4.09884	5.06643		TUBA4A	0.114955	0.969049
	ISG15	7.36257	7.36257		TUBB4B	-0.741855	0.140517
	THOC3	3.22469	2.59081		HIST1H3A	-0.153944	0.0604376
	DHX36	7.55547	7.09787		NOP14	-0.405176	0.0380032
	GOLGA3	4.84825	5.98313		RBM6	-0.19968	-0.175954
	UBAP2L	2.49089	3.65169		EIF4G2	-0.936801	-0.672705
	TSPYL1	4.19274	3.56161		RPP38	-3.11461	-0.792833
	CTNNA1	6.71715	7.76024		RPP30	-0.901701	-0.0592175
	SEPT9	5.97522	5.44944		GTF2I	-0.492539	0.49808
	EIF2A	2.28741	2.10579		SRPK2	-2.43561	-2.14615
	DNAJA2	7.70585	6.77757		CCT2	0.328793	0.766199
	SMARCA4	3.15524	2.87508		RAE1	-1.18615	0.357349
	SRFBP1	7.51763	7.07337		PRKDC	-0.799223	0.339855
	FRG1	8.11438	5.33474		NTHL1	-0.593984	0.337685
	WDR33	7.07083	7.51508		HMGN5	-1.54489	-0.946683
	CHERP	2.38504	2.21194		SARNP	0.406186	1.13261
	CWF19L1	4.00964	3.15155		RPL24	-0.993423	-0.624823
	HN1	6.84821	7.63313		CBX1	-1.65796	0.0841111
	CHORDC1	7.36748	7.19837		ARF1	-0.330424	0.235748
	GTF2I	2.94269	2.94476		ERH	-0.185494	0.520902
	NAA40	6.82823	7.59078		RPL19	-0.470629	-0.177909
	PLRG1	3.3757	3.75855		SRSF3	-1.46491	-0.701771
	GNB2	7.14789	7.34457		RBM10	-0.834746	0.386416
	EXOSC7	7.20887	7.28267		RBM3	-4.63474	-2.38108
	BCCIP	7.77037	6.41063		TFAM	0.0241667	-0.162431
	RBM42	7.7167	6.53356		HDLBP	-1.69376	-1.04676
	ACOT7	6.23011	7.80863		GTF2B	-0.178251	0.599385
	NUSAP1	7.94909	5.64717		PURA	-2.43123	-2.33264
	TRIM25	4.6163	4.63512		CLTC	-0.53854	0.0680151
	CAAP1	7.74257	6.36211		FKBP3	-1.74987	-1.22247
	ARPC3	2.3164	1.97943		HNRNPU	-1.22768	-0.429833
	MGMT	7.17192	7.23874		TIAL1	-1.74943	-0.882244
	NTHL1	3.10921	2.92739		SET	-1.03947	-0.289382
	HSPA6	7.04316	7.26809		SRSF2	0.275757	0.370896
	GNG12	6.50198	7.60984		FABP5	-1.16323	-0.186144
	SART3	2.35235	2.5791		CAP1	0.520553	-0.316657
	CSDE1	5.0221	4.67662		EXOSC10	-0.54273	0.352528
	NOL8	4.88182	4.05975		PFKP	1.62211	2.06159
	EIF3L	4.74407	4.53621		XPC	-0.472439	0.0815845
	DPYSL3	4.64217	4.60714		EWSR1	-0.72741	0.128195
	NTMT1	6.74742	7.40392		AKAP17A	-0.746015	-0.473481
	EIF3F	2.74533	2.61369		KIF23	2.00411	1.03085
	MINA	2.99597	3.00891		RPL18A	-0.502421	-0.0206721
	MBNL1	7.18035	7.00784		RPL6	-0.789238	-0.380709
	TUBA1C	3.16272	2.4672		TOP2B	-0.287556	0.0327199
	ABRACL	7.08915	7.06644		MLLT1	0.175988	-0.694255
	KNOP1	3.27724	3.05116		KMT2A	-0.968453	1.10988
	EXOSC2	7.1579	6.96693		LMNB2	-1.56157	0.735758
	DIS3	4.0703	4.32168		CEBPZ	-0.264642	0.0919068
	ELOVL5	7.35414	6.69604		UBXN1	-2.13271	-0.0361485
	MRE11A	4.19448	4.30029		EIF4G1	-1.95115	-0.223436
	MTA2	7.00315	7.10684		SSBP1	-0.893676	-0.15556
	EIF3J	2.67777	3.71848		CSTF1	-0.850495	0.166906
	PWP1	7.67897	5.89288		SRSF11	-0.0630787	0.0613604
	PRPF3	3.67025	3.67931		EEF1A2	-3.63566	-1.38302
	WTAP	7.37517	6.60724		GFPT1	1.69346	1.71042
	CMAS	6.13995	7.58466		EXOSC9	0.269216	0.908738
	TXLNA	7.12374	6.93919		RING1	-0.276816	0.517822
	ELAC2	4.15847	2.96714		PAX8	-1.32229	-0.125851
	YY1	7.03305	7.00901		FMR1	-2.15452	-2.71843
	RARS	7.01897	7.02045		PRDX1	-0.0384027	0.322916
	RBPMS	6.78851	7.21294		RPL18	-0.138098	0.358
	AKAP17A	5.01977	5.59672		CKAP4	-1.08565	-0.371745
	KIF2A	6.58087	7.33883		KHDRBS1	-2.16768	-0.848382
	SF3A3	3.41464	2.84809		KLC1	-0.466524	0.750278
	UBXN1	2.86172	2.61062		SRSF1	-0.193636	0.15301
	POP7	6.52373	7.35062		SRSF4	-0.0499359	0.434157
	CSNK2A2	4.08744	3.82135		DHX9	-1.05683	-0.376121
	EIF3E	3.26928	3.84528		PPID	0.0743838	0.403723
	EIF3I	7.19744	6.69498		SSRP1	-0.142803	0.133695
	DDX20	4.58682	4.28035		SLFN5	0.244321	0.495282
	SAP30BP	3.40963	3.38004		NSUN2	-0.808278	-0.0105802
	JUNB	5.40133	7.66378		RBBP4	-0.24284	0.317385
	MTHFD1	4.51338	5.42039		NCBP1	-0.691901	0.177861
	RBM7	2.62505	3.99853		AHNAK	-0.456924	0.370848
	SRP54	7.01495	6.82943		CPSF1	-1.47771	-0.157576
	POLR2E	7.10346	6.72118		TBL3	-0.933271	-0.119943
	HIRIP3	3.20096	3.34518		GTF3C1	-0.194238	1.7817
	CTTN	7.16774	6.60766		TWF1	0.41307	0.994777
	ACTR3	3.95156	4.04185		SMARCB1	0.671206	1.72158
	AIP	2.4293	3.07729		GRSF1	-3.56954	-2.32372
	SNRNP40	7.66493	5.24478		SFSWAP	0.998843	0.940536
	EXOSC8	6.99028	6.82364		CHD3	-0.50102	1.28647
	CSTF3	6.63727	7.13518		SF3A3	-1.17972	-0.362056
	CCNK	2.25999	2.4123		TP53BP1	0.646081	0.735502
	PLS3	2.98092	3.51338		ILF2	-1.85101	-0.804426
	SF3B4	2.40585	3.60279		ILF3	-1.35988	-0.766318
	WDR4	7.38389	6.08082		ILF3	-1.36107	-2.75062
	SKP1	6.33542	7.24823		PPP1R8	-0.914736	0.313536
	ZNF512	3.37728	3.96211		CSTF3	-0.865858	0.497157
	DUS3L	4.3297	4.91654		FLII	0.795519	1.05155
	PDLIM5	3.29333	3.57708		IK	0.474656	0.864517
	PTDSS1	2.70819	3.52209		TARDBP	-2.01715	-0.83711
	NOL11	5.18417	4.31246		HNRNPA0	-1.81301	-0.587339
	TBL2	3.54584	3.13351		AIMP2	-0.608932	-1.10249
	DNAJC17	6.28519	7.19248		PRDX4	1.10274	1.27203
	SEPT7	6.70919	6.83376		CBX3	-0.626615	0.0240369
	DIEXF	4.37795	4.37937		PSMD2	1.91663	2.14155
	MAT2B	6.09443	7.19417		DDX10	-0.306913	0.066542
	SIRT7	7.19725	6.07703		SRSF9	-0.0770862	0.313201
	RAE1	6.44961	6.98272		SRSF5	-0.239757	0.00204188
	LANCL2	6.32873	7.05793		SRSF6	0.113508	0.36223
	EXOSC9	6.96803	6.45695		TRIM28	-0.322515	0.390395
	DPYSL2	6.71311	6.73706		G3BP1	-2.01263	-1.43233
	UBA1	3.99087	4.50507		PABPC4	-1.74641	-1.00167
	PSMA4	5.85381	7.24245		MTA1	1.22165	1.04739
	ACLY	4.06099	4.73815		EIF3I	-2.44351	-1.48538
	ZC3H4	6.30257	6.9799		PPIL2	-0.00907427	0.374844
	LPP	5.80065	7.21957		UBE2V1	0.805664	1.29353
	APOBEC3B	7.07113	6.13479		DYNC1I2	0.316056	-1.67283
	LARP1	2.51455	3.29176		ILK	-0.741383	-0.424919
	TPX2	7.13752	5.97436		PPIG	-0.0453543	0.393633
	METTL1	6.76112	6.56654		TCOF1	0.0942734	0.267369
	PSMA6	6.56506	6.75796		TCOF1	-0.395568	-0.0932912
	MRPL20	6.48344	6.81612		SF3B2	-1.49237	-0.6233
	CMSS1	7.18224	5.83071		PDAP1	-0.338817	0.0171657
	CBFB	2.36647	2.04045		TUBB3	-0.680085	0.916836
	LSG1	4.07784	4.31887		PRPF4B	-0.400602	-0.172318
	RBM15B	5.20468	4.06837		PIN1	-0.873068	-0.247015
	USP14	2.56362	3.47264		HDAC1	-1.15785	0.747969
	GNPNAT1	6.15753	6.98218		SNW1	-0.611071	0.0715171
	CCT2	3.29681	3.85917		TRA2A	-0.266412	0.0696101
	ORC4	6.58872	6.65817		KRR1	-0.00555479	0.190681
	MRPS21	6.60597	6.62733		PWP1	-1.77258	-0.202294
	NPLOC4	4.36288	3.0114		CUL2	0.122409	0.897441
	CBLL1	6.1481	6.9393		CUL4B	-0.937153	0.22697
	GTF2E1	2.59236	3.29913		FHL1	-1.19519	0.504295
	NMD3	4.492	3.11248		NACA	-0.746829	-0.427139
	WBP4	2.63365	2.68003		GNL2	-0.550431	-0.0328578
	ISG20L2	6.62788	6.5245		DDX39B	-1.52002	-0.516001
	TBCB	6.84357	6.24799		EXOSC2	-0.451499	-0.313766
	TUBB3	6.50707	6.62899		BYSL	-1.00055	-0.390283
	ASPH	6.39982	6.69366		CBFB	-1.21662	-0.119335
	RAB13	6.26734	6.79321		CIRBP	-1.62511	-0.45885
	CFL2	6.32083	6.74793		COTL1	-1.8055	-0.620687
	RPP40	6.72092	6.33451		HNRNPD	-1.23836	-0.26579
	TLN1	6.32342	6.72196		BOP1	-0.6896	0.0775575
	VASP	4.34071	7.36955		URB2	-1.28874	0.0625048
	PGD	2.26826	2.5263		DHX34	-2.15816	0.143635
	STAT1	6.40066	6.624		MORC3	1.34432	2.41022
	PHF5A	2.39149	2.6389		SAFB2	-0.218374	0.342431
	LANCL1	5.48493	7.10595		EIF3A	-1.25149	-0.696235
	NR2C2AP	5.9466	6.9167		UBAP2L	-3.50457	-2.0773
	DNAJC7	6.10484	6.82291		FHL2	0.222363	1.03548
	PUS1	6.23123	6.72507		DPYSL3	-0.0247616	1.34606
	METTL16	5.30962	7.14218		DYNC1H1	-2.22789	0.321332
	PRKRA	6.48001	6.51338		TCEB3	-1.29202	-0.495948
	CWC22	4.76052	4.07282		CTTN	0.206159	0.647879
	TWF2	6.60457	6.35114		TRIM25	-0.414239	0.337697
	GSTO1	6.01998	6.8334		FAM50A	-0.557332	0.330816
	PSMA5	6.35317	6.58615		CAPRIN1	-2.91306	-1.02066
	TWF1	3.65857	4.00206		RBM39	-0.415749	-0.0143553
	NFATC2IP	6.76591	6.0913		HLTF	-0.27298	-0.552519
	MYH10	2.96952	2.5965		DHX8	0.460931	0.258762
	CCNT1	6.39431	6.52354		MCM6	-0.134667	-0.0117627
	MSH6	3.34512	3.50303		TRIP12	1.15701	1.65194
	CCDC71L	6.05085	6.76931		MDC1	-3.9756	-1.79752
	EIF4G1	3.04134	4.2164		SMC1A	-0.0129355	0.532949
	MRGBP	6.72261	6.10229		RRP1B	-0.256124	0.120015
	FMR1	3.90224	3.64827		PDCD11	-0.60667	-0.0819308
	L1RE1	6.28449	6.5803		BMS1	-0.588617	0.121693
	AFF4	3.89011	4.15484		KIF22	-0.84626	-1.68388
	MYO1C	3.59276	3.65876		CHD4	-1.02832	0.0868978
	EXOSC4	6.49849	6.34968		LASP1	-0.255941	-0.298205
	NASP	6.37021	6.47389		DRAP1	-0.373929	-0.0429354
	NUP43	5.25719	7.05474		ZNF638	-0.430142	0.0670644
	XPC	2.80089	2.76395		KPNB1	-1.71052	0.681536
	DCAF7	5.72121	6.87436		NOLC1	-0.609425	-0.283452
	ZNF687	5.14624	7.07185		NUMA1	-0.138564	0.331662
	EPS8L2	4.24682	3.74418		WTAP	0.93663	1.6507
	PTPN1	6.49974	6.28821		MORF4L2	0.539768	0.281581
	PSMC1	2.63727	2.55135		SEPT2	-0.43304	0.154658
	ALKBH2	6.31635	6.45098		SART3	-1.27872	-0.13921
	ZNF22	6.30626	6.45087		NCAPD2	1.75174	2.11283
	CDC40	4.58641	4.56787		SUZ12	1.25179	0.0424279
	CCT4	2.92974	2.68353		EXOSC7	0.267953	0.873642
	PPIL3	3.32836	3.49967		EFTUD2	-0.660155	0.00203187
	NUP50	3.95857	4.42468		RRS1	-0.909475	-0.443768
	GLYR1	2.70867	3.3847		POLD3	2.3476	2.13573
	ILK	6.0251	6.6026		EIF4H	-1.52505	-0.62433
	AHNAK	6.43495	5.61522		WDR43	-1.3359	-0.564906
	PCYT1A	2.69169	3.0496		EEA1	0.66647	0.459245
	LRWD1	6.34558	6.26891		PDIA6	-0.622311	0.516744
	PPWD1	6.20059	6.40303		PLEC	-0.358604	0.971039
	GPALPP1	6.53325	6.02254		PCM1	1.71737	2.55302
	SP110	2.17415	2.76441		PPA1	-1.32659	-0.181862
	ZNF800	4.00084	3.54579		PTGES3	-4.79317	-1.56138
	ANXA5	2.78357	3.62469		NONO	-1.27971	-0.321015
	SMAD3	6.11582	6.42119		PWP2	-0.385776	0.54142
	RBBP6	6.31598	6.20685		RNPS1	-0.504711	-0.105118
	SMS	6.4125	6.07597		TTF1	0.217345	0.468684
	BUD13	6.45714	5.95172		PCBP1	-1.00927	-0.514651
	UGDH	2.97397	3.16003		PCBP2	-1.76473	-1.21114
	FAM98A	6.45924	5.90252		SF3B3	-0.395321	0.557856
	POLR1E	6.47927	5.85977		KIAA0020	-1.58523	-0.537662
	SAR1B	5.83109	6.48555		CNN3	1.14456	1.52047
	CHD8	4.5268	4.43981		SAFB	0.614415	0.701975
	HSD17B10	5.42518	6.69061		SF3B4	-0.955813	0.467815
	MBD2	2.52864	2.14425		RBMS2	-0.849703	-1.01541
	PSMG1	5.15657	6.77782		SF3A1	-1.62745	-0.600133
	RNF113A	5.43039	6.66655		SURF2	-1.01531	0.0395391
	CDK1	2.18402	2.56069		TRAM1	-1.85933	-0.0382812
	SUPT6H	3.38748	2.44822		SF1	-1.46696	-0.0718311
	PRPF4	2.37835	2.53731		TRIP11	0.195011	0.685932
	BZW1	4.37781	6.92585		MAPRE1	-0.0940405	0.095387
	USP10	2.85861	2.86698		ELAVL1	-1.18075	-0.273555
	MGLL	6.3456	5.91215		TOMM34	-1.03423	0.140714
	G3BP2	6.74078	5.08659		STXBP2	0.266498	0.639819
	MORF4L2	6.27643	5.9798		NEDD8	-2.94399	-0.212406
	POLR2A	3.24	3.09657		SEPT7	0.566464	0.527888
	SF3A1	4.19131	4.30727		PSMD5	1.86596	2.06854
	SMC2	6.24196	6.00637		DDB1	-0.0114581	0.488625
	PARVA	6.46821	5.66423		CDC37	-0.40488	0.454845
	LENG8	3.77255	3.81667		DPYSL2	0.645251	0.933536
	ZNF24	6.06229	6.15244		SRSF7	-1.15582	-0.368742
	TBL1XR1	6.09753	6.11008		CPSF6	-0.467084	0.209966
	POLR1C	6.62553	5.22243		SMN1	-1.02655	-0.620648
	ZNF346	5.70673	6.3876		FSCN1	-0.972569	-0.212087
	DUSP3	5.97593	6.17977		IFI16	0.0679551	-0.555402
	PSME1	6.71141	4.93452		UBE2S	2.18738	1.1267
	RANGAP1	5.65099	6.40726		HIST2H2BE	-0.490537	0.305909
	DLAT	5.07968	6.66236		TXNRD1	-3.58059	-1.59579
	YWHAH	5.28707	6.5714		KNOP1	-0.563824	-0.313768
	DPF2	5.81272	6.26803		HNRNPUL2	-0.365222	-0.176351
	SEC22B	2.80568	2.17335		PDS5A	-0.279717	1.12754
	ACAT2	6.62705	5.03171		TSR1	-1.09501	-0.456347
	SPATS2	6.14194	5.92553		SMU1	-0.135244	-0.231321
	ZGPAT	3.78049	4.77011		ZNF800	-0.461936	-0.800844
	AKR1B1	6.23716	5.77939		CWF19L2	1.14861	2.56625
	RAD50	2.6113	2.95257		LRRFIP1	-0.780671	-0.141889
	NAMPT	2.27688	2.93386		RABL6	-0.352297	-0.265949
	PAPD5	6.37662	5.52394		TUBB8	-2.2756	-0.488845
	MAPK1	5.18501	6.53242		GLYR1	-0.612601	0.218855
	RING1	5.76342	6.1902		LARP7	-0.677538	-0.672942
	RPP38	5.67301	6.23738		FAM98B	-7.61538	0.45342
	PARP2	4.7487	6.6352		C17orf85	-0.0838481	0.101961
	RPUSD2	6.13264	5.81311		USP39	-0.592617	-0.517153
	CPSF2	3.49197	3.87536		CDCA8	2.47743	1.76832
	SMARCB1	6.08605	5.8653		ZNF326	-0.759893	-0.00438274
	ERI1	5.40094	6.38695		NOM1	-0.622584	-0.410783
	CDC42BPA	5.46918	6.34403		RRP12	-0.683082	0.0674011
	DHX33	4.04199	4.31551		BRMS1L	-0.173411	0.567647
	IKBIP	5.51156	6.29408		DNTTIP2	-0.778616	-0.1065
	GPATCH8	3.03125	2.95612		EXOSC6	-0.467779	0.445582
	CRNKL1	6.074	5.80661		HP1BP3	0.50304	0.301262
	CSTF2T	4.51153	6.65028		NOL9	-0.925059	-0.451074
	SMTN	4.58238	4.32468		ZC3H13	-0.257331	0.703392
	MSH2	2.76685	2.01709		C9orf114	-1.5512	-0.77212
	XPO1	6.20397	5.61707		GPATCH4	-0.13505	3.11572
	UBLCP1	6.06581	5.8022		RBM26	-0.037875	0.598911
	TUFM	4.11232	6.7118		PRPF38B	0.0636512	0.368856
	ACTL6A	5.15926	6.43044		RNF20	-0.164025	0.386805
	CLASRP	5.90069	5.95815		TAF3	1.39055	1.24103
	FAM76A	6.07398	5.76037		RSBN1	0.830884	0.301657
	CHD2	2.35649	2.70073		ARL6IP4	-0.190845	0.180969
	PLEC	3.63009	2.75602		DIEXF	-0.236403	0.534397
	ZNF622	2.13322	2.90675		SPTY2D1	0.178111	0.952567
	TTF1	6.08464	5.70184		CWF19L1	-1.51715	0.0461014
	GALK1	3.96601	6.70289		RPL7L1	-1.05781	-0.21927
	ILKAP	5.64377	6.11892		THOC7	-1.1338	1.80606
	TRMT1	6.50729	4.8094		TWF2	-1.87439	-0.394253
	DBR1	5.64864	6.10261		NIPBL	-0.819685	1.27909
	CAPRIN1	6.60076	4.43705		TMEM214	-1.85703	0.686883
	WDHD1	3.24343	3.02332		C3orf17	0.33935	0.374269
	DGCR14	5.71819	6.03844		JMJD6	-0.965038	-0.453542
	EXOSC6	6.52358	4.71848		PTRF	0.59824	1.37704
	BZW2	2.45093	2.52887		CDC73	-0.144165	0.520202
	GTPBP1	2.64694	2.83537		TAF2	0.889623	2.02147
	GLRX3	2.05407	2.7587		PRPF8	-0.824669	-0.0339704
	NAA15	3.44952	3.69496		ALKBH5	-0.292093	-0.0238584
	MBD3	6.41226	4.9376		RSBN1L	0.373753	1.24555
	SYMPK	5.65833	6.01364		CTR9	-0.607825	-0.467738
	SUGP1	3.21569	2.77384		MYO7B	-2.00985	-1.66951
	CCT7	6.01842	5.61327		ZC3H14	-0.311365	0.0420142
	TCEB3	3.77826	3.65037		CCDC137	-0.523	0.205164
	PHRF1	6.39183	4.87471		LARP1	-2.11324	-1.30964
	RBM33	5.11271	6.29809		ATAD2	-0.0743924	-0.0327429
	OVCA2	5.9247	5.7123		WDR74	-1.01814	-0.139006
	HDAC1	5.98597	5.61413		ANKRD11	-0.137596	0.0778653
	KIN	1.99786	2.28782		FIP1L1	-0.346882	0.122353
	XPA	5.5741	6.0129		CWC27	0.0616753	-0.0189587
	ZC3HAV1	2.70622	2.89876		WDR82	-1.3325	-0.220412
	DDX55	2.93917	2.53384		ZNF574	0.357798	1.98446
	RIOK2	5.5571	5.99317		NFXL1	0.116426	0.066505
	ARCN1	3.03338	2.96699		SRCAP	-0.984796	-0.706966
	ANXA10	5.80681	5.76072		C1orf122	-0.0743385	0.186231
	FARSB	6.08057	5.40747		C11orf57	0.281604	0.704097
	TP53RK	4.7766	6.3652		IKBIP	-1.47566	-2.1809
	RNF220	5.66282	5.87854		HIST2H3A	-2.25405	-1.29666
	SRBD1	4.15541	4.14894		H2AFV	-0.883858	-0.0543902
	KIF4A	6.13816	5.27364		RPS27L	-1.33018	-0.444178
	PHF2	3.29117	3.47687		CBLL1	-0.173142	0.479161
	STAU2	2.36644	3.53308		NOL8	-1.56968	-0.588051
	CETN2	5.89122	5.62819		SUPT6H	0.0623322	0.617179
	PAICS	6.01588	5.42572		SND1	-1.47196	-0.79417
	NME1	5.16457	6.16152		DDX46	-0.356492	0.121706
	FARSA	6.21465	5.05163		BZW1	-2.59177	-1.8159
	AIMP2	6.08019	5.29351		DHX30	-0.9011	-1.33905
	RNF40	6.08706	5.27513		MEPCE	-0.674798	-0.49033
	PURB	5.69765	5.77507		RSRC2	0.468909	0.540134
	GMFB	5.05596	6.19409		PHF5A	-0.130202	0.593098
	SRPK1	6.02045	5.36885		APTX	-0.0726047	0.625271
	USP5	5.77769	5.66225		TRMT1L	0.576897	0.755279
	POLDIP3	5.23699	6.07816		ZC3HAV1	0.748212	0.86499
	HSPA4	2.58702	3.03357		SETX	-0.953771	-0.574388
	OTUB1	2.18327	1.99742		POGZ	1.17306	2.39358
	DUSP11	6.17742	4.9517		MYH14	0.378757	0.938774
	TES	4.99104	6.15565		HEATR3	0.388054	0.441947
	POLD3	6.25371	4.73601		HDGFRP2	-0.187064	-0.155212
	CPSF3	6.08128	5.12041		RAI1	1.61828	2.23438
	DBNL	4.72688	6.24229		WAPAL	1.54851	1.87129
	GRSF1	5.42425	5.88861		RBBP6	-0.00373459	-0.735382
	HTATSF1	3.8609	2.96147		CENPV	-0.692899	0.183795
	DHX30	5.42658	5.35072		SLFN11	-0.773641	0.331746
	LARS	5.77517	5.5426		SETD3	-2.79005	-0.659132
	HEATR3	5.62164	5.70292		NOP9	-0.670291	0.218836
	NQO1	6.10308	5.02226		PABPN1	-0.599686	-0.083094
	EIF3K	5.74625	5.54747		METTL3	0.366979	0.797759
	ADRM1	5.39587	5.86354		PBRM1	-0.145664	0.0225791
	C1orf122	5.52923	5.75849		MTDH	-0.374259	0.170422
	SERPINB8	5.84952	5.37725		ZNF598	-0.668454	-0.421754
	MYH14	2.26112	2.62134		KTN1	-0.709301	-0.255732
	BBX	5.17181	5.96529		USP48	-0.11111	1.85254
	NO66	5.70331	5.52137		NAA40	-0.789234	-0.382506
	EIF3H	5.46646	5.74096		ALYREF	-1.54528	-0.386203
	PDIA3	2.1114	2.87093		ZC3H18	-0.287634	0.228246
	KIFC1	4.57449	2.84443		CAND1	-1.64492	0.508303
	GNL1	5.87324	5.27481		THOC6	-2.37566	-0.626521
	NEMF	2.90002	3.17807		METTL16	-1.83574	-0.142658
	DDB1	3.67293	3.71509		RPS19BP1	0.51986	0.72957
	POLD2	4.69968	6.12736		DDX42	-0.517481	0.162714
	PHF14	2.75716	3.60211		SPATS2	0.139453	-0.321657
	AK6	5.64054	5.49526		GATAD2A	-0.808935	-0.184147
	QTRT1	5.48917	5.64007		MINA	-0.0606301	0.736838
	RSBN1L	5.49337	5.62675		RBM45	-0.361928	0.0948308
	RNF20	5.7152	5.33233		WDR75	-0.725112	-0.387659
	ENGASE	3.82731	6.27659		PHF6	-0.687339	-0.15409
	ATP2A2	3.33577	2.48825		CHERP	-1.27647	0.239125
	IPO7	3.83244	2.74662		SUGP2	-1.43694	-0.49202
	USP7	5.90044	4.95784		CCAR1	-0.689494	0.0328033
	PHIP	3.15702	2.76516		GPALPP1	0.0107732	-1.11483
	MTA1	4.56932	6.05804		RBM12B	-0.724721	0.0124212
	PPP1R10	4.56192	3.29211		ZC3H3	1.07192	1.02236
	PAPSS2	3.86819	2.95246		DHX37	-0.954116	-0.686956
	ATRX	3.86889	2.58154		RAVER1	-2.08964	-0.717733
	PITPNB	6.11012	4.29169		FTSJ3	-0.510507	0.182742
	ZFX	5.75292	5.10533		SRRM1	-0.441717	0.119616
	PINX1	5.28201	5.62444		C1orf174	1.24916	1.62688
	PFDN2	5.02428	5.79679		XRN1	0.112959	0.48664
	MPHOSPH8	5.71021	5.14187		ST13P4	-0.155646	0.150029
	ZNF592	4.47227	6.02903		CCAR2	-1.537	-0.499809
	ANXA4	4.44801	6.01897		ZNF687	1.56275	2.00139
	AIMP1	4.91704	5.80046		CMTR1	0.901507	2.48355
	GEMIN5	3.05171	3.85706		LRRC47	-1.63832	-0.544098
	RBBP5	5.94683	4.57921		DOCK4	-0.0967609	1.19865
	MOV10	3.82809	4.41717		CLASRP	-0.283298	-0.287621
	SMC4	4.23467	3.40056		STAG2	-0.784778	2.01297
	MB21D1	5.87212	4.7244		ZCCHC9	-0.909654	-1.13372
	CAST	2.83883	2.98163		ZGPAT	0.264499	1.35111
	PNKP	4.08377	6.07681		SRBD1	-0.846236	0.709992
	GYS1	4.20568	6.02985		NKAP	0.26467	0.199972
	AASDHPPT	5.63735	5.0645		RPP25L	-1.37615	0.27383
	SLU7	6.11038	3.80328		CPSF7	-0.218071	0.311325
	DARS	5.99514	4.26223		PAF1	1.17563	1.35248
	NAPA	4.84833	5.75231		UBR7	-1.32855	-1.55185
	SETD3	5.78735	4.76903		MB21D1	0.49958	0.122076
	TMEM214	5.17352	5.53408		DDX51	-1.21594	-0.291186
	LIMS1	4.26137	5.98136		KRI1	-0.319548	0.0945809
	CBX4	5.72616	4.87681		ZNF579	1.80389	2.76366
	RBMS2	4.90461	5.69667		PRPF38A	0.230274	-0.0528529
	MLLT1	6.05608	3.90598		SERBP1	-2.23246	-0.985987
	SETD2	5.29109	5.33942		FAM98A	-0.612211	-0.790252
	MAZ	5.49347	5.09979		NFATC2IP	-0.0365856	-0.645342
	DYNC1H1	4.05226	3.38271		ZNF280C	-0.0875778	1.46899
	ZNF185	3.8375	6.01979		MAPK1IP1L	-0.770309	0.0165642
	SRPR	5.44694	5.13639		C1orf131	-0.86795	-0.502054
	TAF3	5.67593	4.74226		PAPD5	-1.68155	-1.00293
	SBNO1	3.75804	4.20919		RBM15B	-0.826266	-0.397632
	HCFC1	2.4714	2.73879		ABCF1	-2.05714	-0.641392
	CPSF1	5.1939	5.34229		SRFBP1	-0.511812	0.391717
	DAXX	4.07859	5.91265		NGDN	-0.376625	0.306552
	DDB2	5.41063	5.10011		CSNK2A3	-1.24211	-0.0171791
	AHCTF1	4.85814	5.55337		PPHLN1	0.268239	0.433693
	NVL	5.5942	4.74625		SYNE1	-0.949995	-0.317007
	NKTR	2.71992	2.65964		NUP43	-0.344925	0.434633
	POLD1	4.40786	5.74098		CMAS	-1.55535	0.535929
	JUND	5.25328	5.1661		DDX55	-1.21756	-0.152175
	TSEN34	5.44983	4.92039		THOC2	-0.974245	0.0853654
	PSMC3	3.8088	3.89004		WDR36	-0.753067	0.0505207
	WARS	5.15049	5.2391		RP9	-0.453941	-0.0634153
	PRDX6	5.58084	4.62088		NPLOC4	-1.33984	-0.0433255
	AP2M1	5.27831	5.04704		ZCRB1	-1.32274	-0.714595
	AP2B1	5.10378	5.2062		ZCCHC10	0.115411	0.528259
	ORC5	5.78507	3.93358		DDX54	-0.653277	0.088684
	KPNB1	3.28365	2.47839		BRIX1	-1.43324	-0.542238
	GATAD1	4.88012	5.30554		UTP15	-0.864954	-0.13922
	CCNH	5.34131	4.82214		GEMIN5	-0.985705	-0.122461
	ATIC	4.05933	5.70473		IPO4	0.832967	1.26376
	CWF19L2	5.31389	4.85412		PNISR	-0.372695	0.65109
	MAT2A	5.06442	5.13491		NOC3L	-0.950588	0.0491926
	CSNK1A1	5.69234	4.05299		ZC3H15	-3.01611	-2.11073
	MCM2	3.28368	3.71317		PPIL4	-0.413027	0.188998
	CSNK1D	5.50527	4.46479		PDCD6IP	1.64335	2.73621
	INCENP	5.77357	3.67319		CACTIN	-0.436757	0.140876
	CAB39	5.381	4.67244		LEO1	-0.0102517	0.0178643
	STAT3	4.70468	5.343		NUDCD2	-0.696275	0.578094
	KDM2A	5.53387	4.33128		SNRNP27	-0.547448	-0.0437464
	KLHDC4	2.08848	2.0321		HNRNPLL	-0.572046	-0.179625
	PSMD5	4.57554	5.36696		UBLCP1	-0.692486	0.0261421
	STT3A	4.89681	5.14736		PCNP	-2.45219	0.600861
	FRMD4B	4.49067	5.40262		PHIP	-0.621188	-0.0730899
	MTAP	4.7763	5.20865		PRPF31	-2.31681	-1.72799
	EPRS	5.34583	4.5596		SREK1	0.211458	0.391294
	DNTTIP1	4.72357	5.24001		PSPC1	-1.30407	-0.0599743
	CUTC	4.58749	5.3263		GATAD2B	-1.90411	0.506529
	MARS	5.44559	4.27452		DNAJC9	-0.294239	0.523864
	WHSC1	2.58787	2.91936		BBX	0.691911	1.18171
	TUBA4A	4.46925	5.32873		CTNNBL1	-0.541841	0.117847
	ZC3H13	5.16021	4.71921		AHCTF1	-0.00231198	1.11826
	IQGAP1	2.7863	3.13091		TTN	-4.04342	0.60828
	ADSS	5.40757	4.25292		DDX1	-1.85904	-0.777151
	NFXL1	2.79562	2.45119		H1FX	-0.164316	0.221044
	AKT1	4.4034	5.31833		RTF1	0.0606422	0.400953
	TARS	5.23135	4.55197		PHF3	0.0959294	0.241942
	CLUH	5.42473	4.13899		HSPH1	1.54859	1.77566
	C8orf33	4.63776	5.13759		MYO18A	0.569044	1.42961
	PSMA3	5.22078	4.50744		LARP4B	-3.30815	-2.68421
	CD44	4.75617	5.03159		DHX38	-0.88932	0.235055
	CRKL	4.49565	5.21009		ANP32B	-0.64104	-0.150337
	MDC1	3.73621	5.51507		DPF2	0.4359	0.174909
	PTPN2	4.65732	5.07774		SYMPK	-1.84546	0.186702
	SMARCC1	3.91527	5.44691		TAF15	-1.02886	-0.17487
	ABCE1	2.49239	3.08175		DDX17	-0.433434	0.0611094
	ZMIZ1	4.64089	5.07437		RAD50	-0.161034	0.357581
	EFHD2	4.79743	4.93331		CELF1	-1.86056	-0.41612
	UHRF2	4.50026	5.13981		OSTF1	-1.91645	-0.490765
	NUDC	5.29214	4.19136		UFD1L	0.906508	2.08335
	NAGK	4.66959	4.998		UPF1	-2.74372	-2.18202
	KIF5B	4.88035	4.79723		GPKOW	-0.759285	0.276629
	TNPO3	5.08575	4.52158		SMARCC1	0.147599	0.164535
	FTO	4.90227	4.6817		KHSRP	-0.905533	0.0320517
	PHAX	4.76586	4.82151		TNPO1	-2.05465	0.615822
	C5orf51	5.03723	4.46131		EMG1	-0.801402	-0.0750514
	KIF22	4.50352	4.95586		USP7	-2.48636	-0.308008
	COPG1	3.97608	3.04987		STMN2	-1.07133	1.1884
	MAP7D1	4.42912	4.97144		SMARCE1	0.367259	0.382144
	MAP1B	4.08852	4.28751		RPL36AL	0.320196	-0.0943647
	MAGED2	4.0323	5.18124		CIRH1A	-0.755245	-0.14108
	HLTF	5.08756	4.11279		CCDC47	-0.140805	0.571146
	EZH2	4.48438	4.85355		FUBP1	-0.78547	0.0821259
	POLR1A	5.06544	4.1493		LRRC59	-1.39176	-0.301548
	URB1	5.00701	4.18625		EXOSC8	-1.38351	0.234436
	EIF4G2	3.17051	2.52179		PINX1	0.316423	1.39945
	IARS	2.86267	2.54836		PPWD1	-1.99462	-0.277797
	TCOF1	1.96094	2.27213		C12orf43	0.0956372	-0.28422
	SFSWAP	3.48285	5.21655		CCDC124	-1.11309	-1.39992
	P4HB	4.71468	4.44002		AP2M1	0.482488	0.452921
	DHX37	5.1533	3.58875		NMD3	0.107766	0.0253483
	LMNB2	3.23802	5.24363		DGCR14	-4.94985	-1.99063
	SMCHD1	4.74375	4.26835		SNRNP40	-1.82929	-0.708595
	GARS	5.19768	3.35295		RBMXL1	-0.498339	-0.0256061
	ANKHD1	5.01876	3.81159		DAZAP1	-1.26701	-0.459241
	URB2	4.94483	3.96575		RRP36	0.117521	0.154786
	ACSL3	4.87658	4.04488		RBM33	-1.37839	0.291741
	LARP4	3.55698	5.08828		TMA16	-2.88502	-0.710465
	RPS6KA4	4.18573	4.76687		DYNLL2	-0.237668	0.089933
	DNAJC21	4.43938	4.55611		WDR89	0.130937	0.194756
	PRMT5	4.54418	4.45095		THOC1	-3.98296	-0.191581
	MYOF	4.96119	3.80063		OTUB1	0.0139608	0.409869
	AFAP1	4.40734	4.56024		TRMT61A	-2.24835	-1.50285
	PAFAH1B1	3.49965	5.04638		HMCES	0.0442908	0.736244
	PRCC	4.25507	4.6461		IMP4	-1.16749	-0.29094
	ANXA6	5.06278	3.31823		DUS3L	0.944845	1.20611
	SEPT11	4.81023	3.90589		TOE1	-1.42741	-0.111378
	LARP4B	4.34953	4.48835		DDX27	-0.225158	0.368362
	SPTY2D1	2.04074	2.36202		PDLIM5	0.460124	1.44808
	FAM208A	5.06593	3.14676		FUBP3	-0.967836	-0.367106
	HK1	4.22558	4.56053		RBM17	-0.243732	0.467341
	SARS	4.53907	4.16938		PAWR	0.0834441	0.804657
	HSPH1	4.35416	4.32767		RSRC1	2.20298	0.894598
	SP100	4.00441	4.60009		THOC3	-0.312029	0.402464
	ARMC6	4.42772	4.169		CHAMP1	0.858898	0.860621
	PDS5A	2.20572	2.95263		ZFP91	-0.604994	-0.202564
	MRPS9	3.61346	4.71567		ZNF512B	-1.51583	-0.656483
	SIN3A	4.0369	4.46541		ZFR	-1.36526	-0.364754
	FBXL18	3.91336	4.53068		ZNF512	0.705985	-1.8106
	CNDP2	3.99697	4.46652		YTHDC1	-1.44027	-1.25413
	STXBP2	4.56401	3.82519		ZMAT2	0.199889	0.456205
	SETD1A	4.15361	4.23703		NSUN5	-1.51542	-0.242278
	TRMT1L	4.40734	3.86116		RBM14	-0.739833	0.170807
	PDCD6IP	3.64599	4.51561		QKI	-1.18387	-0.238161
	SCAF1	4.2214	4.04056		LENG8	-0.577473	-0.254932
	DHX34	4.19083	3.95625		PUS7	0.611602	0.180542
	GFPT1	4.07624	3.9513		PPP1R10	-0.522764	0.85086
	LRRC40	3.65765	4.24015		FYTTD1	-1.0714	-0.30767
	SMC6	2.87795	4.52848		PURB	-4.64511	-3.1287
	ZFC3H1	4.23725	3.48125		TP53RK	-0.543268	0.515949
	CHAF1B	3.87812	3.82712		MYADM	-0.191923	0.335006
	ZNF668	3.76551	3.92972		SRPK1	-0.384441	-0.161789
	WAPAL	3.43312	4.15007		STRBP	-0.597498	-0.0155577
	GATAD2B	4.18429	3.35135		IWS1	1.57452	0.938631
	GIGYF2	2.78825	4.42422		SIN3A	-0.946853	0.757373
	EIF2B4	3.52937	4.04836		RSF1	3.10069	1.48695
	TCF20	2.55218	3.10845		RBM15	-0.026818	0.276199
	USP48	3.27034	4.1543		SPEN	0.421448	0.825131
	USP36	4.25866	3.03933		PNKP	-1.32347	-0.639086
	EPB41L2	3.3934	4.07168		UHRF1	0.332124	0.1685
	ALDH1A3	3.17031	4.14651		TBCB	1.41489	1.8361
	NCAPD2	3.25538	2.5973		CNN2	0.874371	0.480594
	NUP153	2.90554	4.16922		CDC5L	-0.760404	0.252722
	BRD1	4.10247	2.94461		PARK7	0.213833	-0.758088
	ORC3	3.09566	4.01148		MPHOSPH8	-0.748546	-0.454762
	SLFN11	4.13206	2.79691		POP1	-1.00672	-0.536991
	SPTAN1	4.05637	2.90861		S100A13	-0.865138	-0.280371
	PHF14	3.35817	3.77974		SCAF11	1.11642	0.517226
	KLC1	3.53163	3.60786		EIF3C	-0.206588	0.00484164
	TAF2	3.55652	3.58064		DNAJC7	-0.320336	0.230075
	XPO5	4.03347	2.79255		KIF2C	-0.418685	0.937099
	POGZ	3.53068	3.54577		HNRNPAB	-1.52889	-0.523252
	UBR5	2.6285	2.89931		NAP1L4	-0.872154	0.0819365
	MYO1B	2.75948	3.98854		CPNE1	-0.756631	-0.230888
	PAXBP1	3.49917	3.50268		CCT7	-0.169505	1.07847
	CDK9	3.33053	3.65025		EBNA1BP2	-0.560459	-0.613022
	DROSHA	3.96575	2.77731		PRMT1	-0.749316	0.175202
	TP53BP1	3.89571	2.8944		HIST1H2AJ	-0.950424	-0.262779
	RB1	3.03821	3.79235		VRK1	-1.07868	-0.302437
	PCF11	3.73014	3.08571		AKAP9	-1.04247	0.381787
	WIZ	3.25033	3.59499		NCAPG	0.908325	2.53714
	FAM111A	3.40921	3.42256		DDX50	-0.714064	-0.0243016
	PHF3	3.49395	3.33312		ELAC2	-0.857089	0.471546
	WHSC1L1	3.35857	3.44888		C19orf43	-2.17884	-1.6619
	IGHMBP2	3.69281	3.0403		GRWD1	-1.24166	-0.0608203
	PBRM1	3.27926	3.21615		CMSS1	-1.38164	-0.453915
	NBN	3.01739	3.37767		TUBA1C	1.4683	2.43904
	ARHGEF40	2.98463	3.37266		MYBBP1A	-0.672625	-0.128608
	SPTBN1	3.36497	2.97689		CORO1B	0.48292	-2.18288
	DNM2	2.91992	3.37226		TXNDC17	-0.611007	0.04978
	TENM3	3.32261	2.94543		BUD13	0.346673	0.538504
	ZNF148	2.92085	3.29999		C7orf50	-0.695325	0.0717309
	USP42	2.90039	3.13003		SRSF8	0.366974	0.492237
	PPP1R12A	2.9182	3.02811		GPATCH1	1.29648	2.21811
	GEMIN4	3.02937	2.58838		LLPH	-1.049	-0.361991
	SPEN	3.21519	2.23264		UTP23	-0.51983	0.0383436
	DOCK4	2.84596	2.69247		NOL10	-0.38359	0.00185035
	GART	2.7188	2.80915		DIDO1	-0.615676	1.09885
	CUL4B	2.17245	3.15784		MTA3	1.65694	1.86616
	FLII	2.3436	2.66721		RBM42	-1.30107	-0.326258
	CAD	2.14246	2.37353		DCUN1D5	1.1687	1.95921
	ARPC1B	1.37052	2.49114		ANP32E	-0.939147	-0.381488
	CD3EAP	2.97258	1.88138		MMTAG2	0.00473747	0.322877
	HNRNPR	2.20619	1.89022		TUBB6	-0.966483	0.44464
	SYNCRIP	1.41048	2.10551		HNRNPUL1	-1.05419	-0.358438
	DKC1	1.97224	1.95269		DDX23	-0.0433833	0.193866
	EIF5B	2.15867	1.68272		WDR18	0.123079	1.17944
	EDF1	1.88554	2.52776		NTMT1	0.444451	1.59157
	EED	1.42094	2.31893		NOC4L	-1.14363	-0.460552
	BANF1	3.12643	1.96758		UTP14A	-0.448408	0.227574
	HEXIM1	2.83336	1.93966		GNL3	-0.594573	0.0530977
	LDHA	1.8973	2.9468		RIOK2	-2.73272	-2.15194
	LMNA	1.85785	1.99282		KIFC1	0.659537	-0.195913
	FN1	-1.74568	-1.43479		HIRIP3	-0.231092	-0.107094
	HMGN1	0.247565	1.53359		ACAT2	-3.24954	-0.74674
	HMGN2	-0.261523	0.408529		REPIN1	-0.0418864	0.410758
	EIF4E	0.657666	-0.0190103		RBM4	-0.927995	0.170813
	NPM1	2.31864	1.63305		LSM14B	-0.0295936	-0.263652
	CENPB	2.34501	1.7064		NAA15	-0.990961	-0.282934
	H1F0	1.82785	2.34993		KLF16	-1.28562	-1.67141
	VIM	2.20748	1.79133		SRRT	-0.337317	0.273753
	TPR	1.60352	3.80894		NUSAP1	1.67675	0.627744
	RPS2	1.77842	1.53401		MAK16	-0.249226	0.143218
	HIST1H1D	1.65794	2.22276		RTFDC1	0.00701865	0.143521
	HIST1H1C	1.80872	2.35845		EIF2A	-1.61671	-0.627516
	YBX3	1.68594	2.6575		POLDIP3	-0.378718	-0.034343
	HMGA1	1.30115	2.28015		NIFK	-0.667022	0.0704807
	RPL17	2.16562	1.92853		YTHDF1	-1.98431	-0.328473
	MYL12A	2.94535	1.86249		SETD2	0.690075	0.626223
	FBL	1.75151	2.55803		WHSC1L1	-0.0196687	0.4088
	PPIB	1.4005	2.45203		GTPBP4	-0.486397	0.323364
	BRD2	4.1288	2.43771		CRNKL1	-0.37899	0.402675
	CTNNA2	1.73944	3.80294		API5	-1.24471	-0.161723
	RPL13	1.56846	2.39214		WDR33	-0.385242	0.827139
	HMGB2	1.6699	2.72825		WDR12	-1.52159	-0.0116896
	RPL10	1.93684	1.96154		C20orf27	-0.105172	0.154767
	PFN2	2.21041	1.22732		IMUP	-2.103	-0.801306
	RFC1	2.04444	3.25441		REXO4	0.205621	0.782834
	SRP14	2.48352	1.80339		DDX24	-0.668559	-0.555998
	TALDO1	0.720152	3.57385		POLR1E	-0.170839	0.0694713
	HSPA9	0.566054	2.97583		WDR61	-1.08039	-0.615652
	RPS27	1.83401	2.3062		LSG1	-1.04492	-0.242782
	LRPPRC	-0.321936	2.91462		NAT10	-0.54489	-0.235384
	RPL21	2.28427	3.7738		ILKAP	0.446729	0.628759
	RPS9	2.55335	1.81315		XRN2	-1.34848	-0.548164
	RPS10	1.15	1.35621		NSRP1	0.118956	-0.475776
	RPL29	0.217598	1.5509		CSTF2T	-1.10363	0.614055
	PRRC2A	2.38941	5.19675		DDX47	-1.27191	-0.590616
	RPL34	1.75075	2.32345		TSPYL1	0.233218	1.18549
	CCT3	1.67675	3.35156		DNTTIP1	-0.858592	-0.124288
	LIG3	1.75044	3.05855		NUCKS1	0.151685	0.38112
	FXR1	1.0438	0.626818		SH3BGRL3	-0.993517	0.165141
	HNRNPA3	-0.643733	0.995737		SLK	1.39295	0.824059
	RBM5	6.86382	3.5453		PPIL3	-0.0688129	0.369408
	COPA	1.90413	3.0935		ADNP	0.197896	0.275681
	BLM	1.79253	2.3529		DHX36	-0.442791	-0.145693
	MFAP1	1.72083	2.37168		PNN	-0.335829	-0.0235415
	SUMO3	1.64796	2.43681		BOLA2	-1.16997	-0.283761
	RPS3A	1.76985	2.15834		CHMP4B	-1.87311	-1.15267
	PSME3	1.54204	4.07534		DEF6	0.407179	0.209273
	RPL15	2.00213	1.9559		SENP3	0.334199	0.812682
	RPL27	1.46707	2.13832		ESF1	-0.243407	0.122018
	RPL37A	1.1922	2.08601		HEATR1	-0.44513	-0.0269627
	RPS7	3.22136	2.0449		CXorf56	-0.575145	-0.386366
	PPP1CA	0.431983	1.58966		CCDC86	-0.051604	0.172214
	RPS14	1.64591	1.99319		DHX33	0.522588	1.0731
	RPS18	1.42208	2.01954		NOL6	-1.53987	-0.724834
	RPS29	1.28359	3.92448		YTHDC2	-2.93205	-2.96753
	RPS13	1.48304	2.46182		EPS8L2	0.81112	1.01884
	RPS11	1.97403	2.75686		NO66	1.2148	-0.548116
	SNRPF	1.13973	2.44539		WDR55	-0.426984	1.03309
	SNRPG	0.0870172	-0.968924		RPF2	-1.46097	-0.965346
	RPL7A	1.69619	2.358		C8orf33	-0.202355	0.158627
	RPS25	2.11799	3.16591		SUDS3	0.139262	1.49582
	RPL30	2.08459	1.14945		SCAF1	-0.243367	-2.00021
	RPL10A	1.94561	2.58202		CAAP1	0.475239	1.14367
	RPL8	1.60401	1.61896		NOL11	-0.952752	-0.27864
	RAC1	1.95319	3.67011		DDX31	-0.56682	0.303282
	GNB2L1	1.79167	2.6727		HN1L	-0.344354	-0.858013
	ACTG1	-2.88327	2.66598		EHMT1	1.31301	1.46535
	ACTG2	2.09977	1.18499		RPF1	-1.0965	0.170618
	YBX1	1.37279	2.60838		POLR1B	-1.88641	-0.522939
	HIST1H3A	1.77518	2.08592		MEAF6	-0.404077	-0.0214199
	SARNP	1.80043	2.69057		CBX8	-0.00888468	-0.624125
	RPL24	1.95472	2.49508		NCOA5	-0.225035	0.147161
	ERH	1.91424	2.39191		MOV10	-4.08021	-1.55201
	SRSF3	2.24429	1.71241		CWC22	-1.16949	-0.996064
	TFAM	1.87615	3.38926		CHD8	0.329037	0.706686
	HDLBP	1.69052	1.88829		HMG20A	-1.52053	-0.562921
	PURA	1.62266	2.30211		EXOSC4	0.419106	1.64947
	SET	1.95965	2.02845		NOP10	-2.07223	-1.01345
	CAP1	1.94563	3.11579		LUC7L	-1.65613	0.0426507
	KIF23	4.98657	2.90084		PPAN	-0.332577	0.101843
	RPL18A	2.08678	1.95556		TIGAR	-0.126351	0.222139
	CEBPZ	2.96189	1.87864		RPRD1B	-0.646446	0.45194
	SSBP1	0.880918	1.9363		INCENP	0.0946291	-0.594957
	SRSF4	2.72829	1.5494		EXOSC3	-1.19416	-0.437567
	SLFN5	2.33734	3.86844		ANLN	2.07128	1.2362
	G3BP1	2.18475	1.95239		UTP3	-1.56566	-0.0415107
	PABPC4	1.50148	3.11924		DDX21	-0.554019	-0.021582
	SF3B2	2.73872	1.73624		SAR1A	-2.55911	-2.09557
	SNW1	1.84455	1.65919		NANS	-0.820866	0.779218
	FHL1	1.8333	4.16444		MBNL1	-2.23017	-0.971477
	EIF4A2	2.89265	5.02576		MBNL1	-2.08	-0.604442
	FLNC	2.31559	1.58062		POLE3	-0.938538	-1.82417
	MCM6	2.01576	1.97282		CHRAC1	-1.37311	0.798056
	TRIP12	1.86147	2.75075		BAZ1A	-0.0731509	0.531361
	DRAP1	4.00552	1.3484		APOBEC3C	-2.24779	-1.52694
	NOLC1	2.27551	1.57555		PNO1	-1.20254	-0.215988
	WDR43	2.73356	1.65625		HELLS	1.82755	1.41565
	PDIA6	0.741911	1.24499		LANCL2	-0.697904	0.0376365
	PTGES3	1.24883	2.70183		FARSB	-1.3513	0.770736
	SMN1	2.60485	1.83721		FAM207A	0.209228	1.08034
	HNRNPUL2	1.57276	2.32697		PDS5B	0.500048	1.08562
	LRRFIP1	1.73777	2.90054		SMC4	-0.602913	1.00177
	RABL6	1.89099	1.72479		OLA1	-1.01607	-1.02533
	CAMSAP1	1.27861	2.67495		RBM12	-0.264435	0.61063
	PRPF38B	3.17404	1.52081		STAU2	-0.335352	-1.03332
	RSBN1	1.8575	2.20107		SPATS2L	-1.1966	-1.09154
	C3orf17	2.01428	1.42445		DCAF13	-0.247039	0.0118692
	JMJD6	3.07378	1.93029		IMP3	-0.333099	0.220112
	ATAD2	2.68596	1.53442		MRGBP	-1.41643	0.0659633
	WDR74	2.63827	1.74344		FANCI	-2.32421	0.116224
	IKBIP	3.18854	2.10216		GNL3L	0.411924	0.49495
	TUBA1A	2.70445	1.93827		DDX18	-0.824729	-0.428882
	MEPCE	1.67082	3.74131		SDAD1	0.0201835	1.28942
	RAI1	1.0612	0.874446		NLE1	-1.69097	-0.498131
	CENPV	1.91916	2.50021		RBM28	0.125391	0.351275
	PABPN1	1.84686	3.09885		RBM22	-0.66717	-0.340653
	THOC6	2.22881	3.75247		WDR70	-0.439182	0.17918
	GATAD2A	0.883791	3.65933		ARGLU1	1.26719	1.03385
	PHC2	2.61082	1.64796		SLTM	-0.394108	-0.0149074
	PRPF38A	4.78778	2.14943		PAK1IP1	-0.52517	-0.0111288
	SERBP1	1.91509	1.96451		C4orf27	1.16247	1.96677
	NGDN	2.28048	4.06141		NHP2	-0.490979	0.00642463
	PPHLN1	2.76633	1.98802		LYAR	-1.00662	-0.263261
	SYNE1	2.41827	4.14034		THUMPD1	-0.504493	-0.0624433
	PNISR	2.65085	0.601209		TRMT1	-0.656307	0.678979
	PRPF31	2.53138	1.37374		CDKN2AIP	-1.00625	1.54781
	SMARCE1	1.42286	1.5729		GAR1	-1.38292	-1.03589
	RPL36AL	0.740544	1.46712		AATF	-1.24535	-0.203966
	FUBP1	1.82424	2.66223		DDX56	-0.676777	0.291224
	C12orf43	0.576943	2.54865		BCLAF1	-0.487553	-0.0245114
	RBMXL1	2.05233	3.0823		UTP6	-0.885906	0.0680477
	RSRC1	0.863866	3.82503		CDK12	1.80283	1.67549
	ZFP91	0.281327	2.18364		C9orf78	-0.222529	1.66361
	PUS7	1.88241	2.34435		FAM120A	-3.14468	-2.67513
	IWS1	1.41728	2.23844		IGF2BP1	-1.84417	-2.39571
	PARK7	1.80606	2.86663		GLTSCR2	-2.16528	-0.875797
	S100A13	1.45933	2.12446		CHMP5	-0.031116	0.676335
	SCAF11	2.23967	4.18618		CWC15	-0.103646	0.075388
	EBNA1BP2	2.62144	1.83514		THYN1	1.39249	1.07169
	HIST1H2BL	2.51174	1.94103		H2AFY2	-0.930913	-0.503775
	LLPH	2.02915	1.88675		ABRACL	-3.57438	-2.86144
	DCUN1D5	7.88645	3.79974		RCC2	-0.777798	-0.0804283
	REPIN1	1.26375	2.13897		USP36	-0.476595	-0.18504
	YTHDF1	-0.212305	2.80187		BCCIP	-1.65955	0.0595985
	RAB1B	1.17834	2.97359		RRBP1	-0.201299	-0.384543
	NUCKS1	0.361413	1.27855		CPSF2	-0.318997	0.944067
	ADNP	2.3719	1.91912		LARS	0.769035	1.82889
	PNN	2.63149	1.8884		RBM27	0.576999	0.598665
	BOLA2	2.0571	3.15346		MBD2	-2.17639	-1.73079
	CCDC86	2.67683	1.64305		SAE1	-0.0845172	0.0815277
	RPF2	3.01599	1.9387		METTL1	-2.28552	-1.65676
	SUDS3	1.58191	1.2677		NXF1	-0.737946	0.00897536
	NRDE2	3.46398	1.94187		PEF1	-4.15988	-2.96895
	RPF1	2.65264	1.23003		DAXX	-1.71654	0.482369
	POLR1B	5.32658	2.66014		LRWD1	-1.1775	0.365485
	ZCCHC17	0.918422	1.05472		CGGBP1	0.407307	0.79755
	LUC7L	1.06979	2.79666		ABCF2	-0.328677	0.17
	ANLN	5.82548	3.29971		PARP2	-3.21753	-1.5568
	BAZ1A	1.92514	2.4298		SEC63	-1.42491	-0.665113
	OLA1	1.52137	1.87807		TCF20	0.414116	0.0341225
	TDP1	2.26374	4.8131		APOBEC3B	-3.49689	-1.12855
	WDR70	3.1229	1.76011		SWAP70	1.01437	0.150385
	CDKN2AIP	1.30053	2.77958		RSL24D1	-0.175213	0.493397
	AATF	2.89443	1.80016		AFF4	0.644363	0.024535
	CDK12	5.05018	1.97297		SRP68	-0.309055	0.382833
	C9orf78	1.35348	2.92668		CHORDC1	-0.999508	-0.370969
	FAM120A	1.46022	3.21592		SEPT9	-0.262482	0.381252
	IGF2BP1	1.99964	3.19507		DDX20	-1.02743	0.0835831
	SEC63	2.64191	1.86333		SAP30BP	-0.375241	1.01301
	SWAP70	1.00083	3.37911		PUF60	-0.556269	0.140408
	MBD1	4.81721	2.42025		TRMT112	-0.391288	-1.0253
	TRMT6	2.23154	1.44233		BAZ1B	-0.260589	0.438648
	RALY	1.81587	2.9053		MBD1	-2.00992	0.14902
	MCTS1	3.3865	2.13391		TRMT6	-0.854239	0.51983
	ABT1	3.31783	1.78145		DBNL	-0.113518	1.06985
	MACF1	1.85394	-0.628628		DDX41	1.06586	1.02454
	DRG1	1.75292	3.0462		FAM208A	-1.18568	0.329678
	TMA7	0.803724	2.08659		MRTO4	-1.07485	-0.538454
	THRAP3	2.18014	1.43835		CPSF3	-2.2571	0.622213
	WBP11	2.5663	1.91157		GPATCH8	-0.048184	0.292208
	STRAP	1.40889	3.14952		RCOR1	-1.31756	1.42999
	PRRC2C	1.00983	2.83373		RALY	-0.882078	0.0445445
	USP3	2.48446	0.861861		ACIN1	-0.378091	0.0400441
	IGF2BP2	2.23697	3.73307		NUP50	0.59505	1.6741
					CDV3	-2.29305	-0.638108
					ZNF346	0.00861328	0.808578
					MCTS1	0.0363642	0.289213
					ZMYND8	0.0463298	1.34454
					CORO1C	-0.405967	1.06934
					TPX2	0.135918	0.79109
					ABT1	-0.167723	0.686436
					AKAP8L	-1.24528	-0.0312247
					MAFF	-2.19572	0.322234
					DDX19B	0.827529	1.50825
					PRPF19	-0.945758	-0.343309
					NOL7	0.0357518	0.0432081
					G3BP2	-3.69964	-2.06583
					SSR3	-1.16941	-0.347545
					DIMT1	-0.646066	0.0128268
					RPL26L1	-0.991299	-0.378844
					WDR3	-1.19453	-0.298745
					C19orf53	-0.667073	-0.294828
					MACF1	0.9252	-1.75301
					CEP131	2.8137	0.610982
					SCAF8	1.44062	2.04991
					TRIM33	0.170404	2.96918
					ZC3H4	-0.675075	0.694972
					USP22	0.424274	-0.745441
					SRRM2	0.142887	0.242026
					PA2G4	-0.917491	-0.433762
					SMC3	-0.409268	0.526055
					NIP7	-3.06561	-0.744652
					C14orf166	-1.06238	-0.150057
					RUVBL2	-0.851219	0.570201
					EIF3L	-1.21844	-0.244318
					PLAA	-0.57536	0.123679
					RUVBL1	0.259127	1.28888
					VDAC3	-0.269026	-0.0190415
					CFL2	-0.52281	-0.080148
					FARSA	-0.244892	0.612226
					DRG1	-1.64575	-0.639551
					KDM2A	0.348076	2.21727
					DIS3	-0.800375	0.115193
					RCL1	-0.65437	0.0905388
					DDX52	-1.18245	-0.520223
					AP3M1	-1.58071	-0.516515
					THRAP3	-0.336011	0.0784649
					WBP11	-0.300902	-0.00819489
					NOP58	-0.876997	-0.247398
					ZNF281	1.30731	3.41015
					NOSIP	-1.01871	0.135922
					FCF1	-1.12768	-1.50068
					LSM2	-1.11484	-0.584774
					LUC7L2	0.11162	0.256152
					RBMX2	1.06936	0.875517
					UTP11L	-0.490177	0.261298
					RRP7A	-1.10031	-0.56029
					SBDS	-1.15332	-0.0913885
					EXOSC1	-0.280477	0.361155
					SF3B6	-0.388647	0.224426
					RRP15	-0.192058	0.533223
					NOP16	-1.3721	0.0717806
					PPIL1	-0.260263	0.64191
					HDGFRP3	-0.105378	-1.20894
					STRAP	-1.06319	0.0669763
					RTCB	-1.18701	-0.119119
					NOC2L	-0.24129	0.457858
					RPL36	-0.917769	-0.192229
					CHTOP	-0.518959	0.0461652
					TLN1	-0.2064	0.952139
					RBM19	0.313818	0.0831898
					TBL2	-1.45421	-1.29586
					LAS1L	-0.759974	-0.19109
					LSM4	-0.287941	0.751494
					PRRC2C	-0.882314	-1.43617
					PPME1	-0.548278	0.540253
					RBM7	-0.948691	0.27243
					SUPT16H	-0.506645	-0.0972667
					UTP18	-0.684016	-0.24511
					TNPO3	-1.21665	-0.444785
					SRPRB	-0.674234	0.112535
					RBM8A	-0.925783	-0.0292374
					PUS1	0.458607	0.658424
					COPG1	1.39999	0.241967
					CLIC4	-0.0455758	0.222746
					CFAP20	-1.29337	0.231702
					BZW2	-1.09363	-0.101471
					USP3	0.0279796	0.532815
					IGF2BP2	-2.24577	-1.48707
					DDX49	-0.31522	0.385211
					MORC2	-0.941867	0.26942

## Sheet: Figure 6
																								Figure 6b-c Barplot Statistics
	Figure 6b	%10 FBS	Boxplot																					t-Test: Two-Sample Assuming Unequal Variances
	position	day	condition	Distance from start line (pixels)(Normalized values to day0)							Figure 6b	%10 FBS	Barplot											Figure 6b Barplot Significancy Test
	p2	d0	Control siRNA	0.365832																					CsiRNApc	FL1siRNApc		CsiRNApc	FRAsiRNApc		CsiRNApc	FL1FRApc
	p2	d0	Control siRNA	0.337335							Control siRNA			FLI1 siRNA			FRA1 siRNA			FLI1 + FRA1 siRNA				Mean	12.4827	13.2239	Mean	12.4827	0.0197274	Mean	12.4827	1.71996
	p2	d0	Control siRNA	0.308871							Day 0	Day 1	Day 2	Day 0	Day 1	Day 2	Day 0	Day 1	Day 2	Day 0	Day 1	Day 2		Variance	43.7856	55.3375	Variance	43.7856	1.31343	Variance	43.7856	2.33413
	p2	d0	Control siRNA	0.280441							-1.17991e-16	3.70458	8.95592	7.37531e-17	11.5788	16.9259	1.53273e-16	0.986851	0.986958	1.03521e-16	3.85665	2.80027		Observations	6	5	Observations	6	3	Observations	6	2
	p2	d0	Control siRNA	0.252047							1.83829e-16	9.27704	10.8063	-2.04361e-17	17.5605	21.517	1.58672e-16	-0.898141	-1.24605	3.55677e-17	-0.0545961	0.63965		Hypothesized Mean Difference	0		Hypothesized Mean Difference	0		Hypothesized Mean Difference	0
	p2	d0	Control siRNA	0.22369							2.0486e-16	8.60406	9.93447	-2.49698e-17	0.925427	1.65941	-7.38303e-17	0.728072	0.318275					df	8		df	6		df	6
	p2	d0	Control siRNA	0.195373							6.73331e-17	15.3111	19.8826	-1.28935e-16	10.6575	14.596								t Stat	-0.172953		t Stat	4.48106		t Stat	3.69929
	p2	d0	Control siRNA	0.167097							3.88914e-17	2.46878	4.22153	1.1371e-16	8.16999	11.4212								P(T<=t) one-tail	0.433492		P(T<=t) one-tail	0.00209383		P(T<=t) one-tail	0.00504842
	p2	d0	Control siRNA	0.138866							9.43214e-17	11.5673	21.0955											t Critical one-tail	1.85955		t Critical one-tail	1.94318		t Critical one-tail	1.94318
	p2	d0	Control siRNA	0.387331																				P(T<=t) two-tail	0.866984		P(T<=t) two-tail	0.00418766		P(T<=t) two-tail	0.0100968
	p2	d0	Control siRNA	0.358689							Figure 6c	INVASION TO MUSCLE	Barplot											t Critical two-tail	2.306		t Critical two-tail	2.44691		t Critical two-tail	2.44691
	p2	d0	Control siRNA	0.330075																				t-Test: Two-Sample Assuming Unequal Variances
	p2	d0	Control siRNA	0.301489							Control siRNA			FLI1 siRNA			FRA1 siRNA			FLI1 + FRA1 siRNA				Figure 6c Barplot Significancy Test
	p2	d0	Control siRNA	0.272934							Day 0	Day 1	Day 2	Day 0	Day 1	Day 2	Day 0	Day 1	Day 2	Day 0	Day 1	Day 2			CsiRNAinv	FL1siRNAinv		CsiRNAinv	FRAsiRNAinv		CsiRNAinv	FL1FRAinv
	p2	d0	Control siRNA	0.244409							6.9756e-17	3.44231	9.91969	-3.8464e-16	1.98	6.33012	-1.76232e-16	0.356869	0.304553	-3.78994e-17	0.540967	4.81686		Mean	6.79326	6.80409	Mean	6.79326	1.95904	Mean	6.79326	2.77978
	p2	d0	Control siRNA	0.215919							3.86426e-17	2.81539	4.02816	-6.54878e-16	-1.58832	0.436937	-1.38896e-16	0.649532	1.99275	7.56786e-17	0.174501	1.3947		Variance	6.09129	12.1234	Variance	6.09129	2.6827	Variance	6.09129	3.24663
	p2	d0	Control siRNA	0.187463							-3.68899e-17	3.04307	5.28718	6.75567e-17	4.99517	9.18083	-1.79816e-17	2.35828	3.57982	1.92291e-17	1.0522	2.12777		Observations	6	6	Observations	6	3	Observations	6	3
	p2	d0	Control siRNA	0.159044							2.11431e-16	2.54762	5.58378	8.57916e-17	7.60336	9.40925								Hypothesized Mean Difference	0		Hypothesized Mean Difference	0		Hypothesized Mean Difference	0
	p2	d0	Control siRNA	0.130664							-5.46698e-17	2.84944	6.16294	4.54712e-17	5.97074	6.04738								df	9		df	6		df	6
	p2	d0	Control siRNA	0.102325							1.61277e-16	6.10896	9.77783	8.87716e-17	7.14954	9.42003								t Stat	-0.00621548		t Stat	3.49843		t Stat	2.77127
	p2	d0	Control siRNA	0.0740306																				P(T<=t) one-tail	0.497588		P(T<=t) one-tail	0.00642545		P(T<=t) one-tail	0.0161841
	p2	d0	Control siRNA	0.0457818																				t Critical one-tail	1.83311		t Critical one-tail	1.94318		t Critical one-tail	1.94318
	p2	d0	Control siRNA	0.017582																				P(T<=t) two-tail	0.995176		P(T<=t) two-tail	0.0128509		P(T<=t) two-tail	0.0323683
	p2	d0	Control siRNA	0.409534							Figure 6c	INVASION TO MUSCLE	Boxplot											t Critical two-tail	2.26216		t Critical two-tail	2.44691		t Critical two-tail	2.44691
	p2	d0	Control siRNA	0.380762							position	day	condition	Distance from start line (pixels)(Normalized values to day0)
	p2	d0	Control siRNA	0.352013							p1	d0	Control siRNA	-0.446722
	p2	d0	Control siRNA	0.323288							p1	d0	Control siRNA	-0.512771
	p2	d0	Control siRNA	0.294588							p1	d0	Control siRNA	-0.578557
	p2	d0	Control siRNA	0.265913							p1	d0	Control siRNA	-0.644035
	p2	d0	Control siRNA	0.237267							p1	d0	Control siRNA	-0.462485
	p2	d0	Control siRNA	0.208649							p1	d0	Control siRNA	-0.52936
	p2	d0	Control siRNA	0.180063							p1	d0	Control siRNA	-0.596059
	p2	d0	Control siRNA	0.151508							p1	d0	Control siRNA	-0.662552
	p2	d0	Control siRNA	0.122988							p1	d0	Control siRNA	-0.7288
	p2	d0	Control siRNA	0.0945034							p1	d0	Control siRNA	-0.794755
	p2	d0	Control siRNA	0.0660574							p1	d0	Control siRNA	-0.860353
	p2	d0	Control siRNA	0.0376518							p1	d0	Control siRNA	-0.407252
	p2	d0	Control siRNA	0.0092892							p1	d0	Control siRNA	-0.474877
	p2	d0	Control siRNA	-0.0190278							p1	d0	Control siRNA	-0.542415
	p2	d0	Control siRNA	-0.0472964							p1	d0	Control siRNA	-0.609851
	p2	d0	Control siRNA	-0.0755135							p1	d0	Control siRNA	-0.677167
	p2	d0	Control siRNA	0.403527							p1	d0	Control siRNA	-0.74434
	p2	d0	Control siRNA	0.374658							p1	d0	Control siRNA	-0.81134
	p2	d0	Control siRNA	0.345809							p1	d0	Control siRNA	-0.878129
	p2	d0	Control siRNA	0.31698							p1	d0	Control siRNA	-0.944658
	p2	d0	Control siRNA	0.288172							p1	d0	Control siRNA	-1.01086
	p2	d0	Control siRNA	0.259387							p1	d0	Control siRNA	-1.07664
	p2	d0	Control siRNA	0.230626							p1	d0	Control siRNA	-0.415736
	p2	d0	Control siRNA	0.201889							p1	d0	Control siRNA	-0.4838
	p2	d0	Control siRNA	0.17318							p1	d0	Control siRNA	-0.551824
	p2	d0	Control siRNA	0.144498							p1	d0	Control siRNA	-0.619801
	p2	d0	Control siRNA	0.115845							p1	d0	Control siRNA	-0.687724
	p2	d0	Control siRNA	0.0872241							p1	d0	Control siRNA	-0.755582
	p2	d0	Control siRNA	0.0586359							p1	d0	Control siRNA	-0.82336
	p2	d0	Control siRNA	0.0300828							p1	d0	Control siRNA	-0.891041
	p2	d0	Control siRNA	0.00156686							p1	d0	Control siRNA	-0.958601
	p2	d0	Control siRNA	-0.0269096							p1	d0	Control siRNA	-1.02601
	p2	d0	Control siRNA	-0.0553441							p1	d0	Control siRNA	-1.09322
	p2	d0	Control siRNA	-0.0837338							p1	d0	Control siRNA	-1.16017
	p2	d0	Control siRNA	-0.112076							p1	d0	Control siRNA	-1.22676
	p2	d0	Control siRNA	-0.140367							p1	d0	Control siRNA	-1.29286
	p2	d0	Control siRNA	-0.168604							p1	d0	Control siRNA	0.946707
	p2	d0	Control siRNA	0.426959							p1	d0	Control siRNA	0.878309
	p2	d0	Control siRNA	0.397984							p1	d0	Control siRNA	0.809911
	p2	d0	Control siRNA	0.369024							p1	d0	Control siRNA	0.741515
	p2	d0	Control siRNA	0.340081							p1	d0	Control siRNA	-0.0107219
	p2	d0	Control siRNA	0.311155							p1	d0	Control siRNA	-0.07909
	p2	d0	Control siRNA	0.282248							p1	d0	Control siRNA	-0.147454
	p2	d0	Control siRNA	0.25336							p1	d0	Control siRNA	-0.215812
	p2	d0	Control siRNA	0.224492							p1	d0	Control siRNA	-0.284166
	p2	d0	Control siRNA	0.195645							p1	d0	Control siRNA	-0.352512
	p2	d0	Control siRNA	0.16682							p1	d0	Control siRNA	-0.420852
	p2	d0	Control siRNA	0.13802							p1	d0	Control siRNA	-0.489183
	p2	d0	Control siRNA	0.109244							p1	d0	Control siRNA	-0.557503
	p2	d0	Control siRNA	0.0804954							p1	d0	Control siRNA	-0.625813
	p2	d0	Control siRNA	0.0517746							p1	d0	Control siRNA	-0.694108
	p2	d0	Control siRNA	0.0230837							p1	d0	Control siRNA	-0.762386
	p2	d0	Control siRNA	-0.00557551							p1	d0	Control siRNA	-0.830645
	p2	d0	Control siRNA	-0.0342011							p1	d0	Control siRNA	-0.898878
	p2	d0	Control siRNA	-0.0627907							p1	d0	Control siRNA	-0.967081
	p2	d0	Control siRNA	-0.0913422							p1	d0	Control siRNA	-1.03524
	p2	d0	Control siRNA	-0.119853							p1	d0	Control siRNA	-1.10336
	p2	d0	Control siRNA	-0.14832							p1	d0	Control siRNA	-1.1714
	p2	d0	Control siRNA	-0.176741							p1	d0	Control siRNA	-1.23935
	p2	d0	Control siRNA	-0.205111							p1	d0	Control siRNA	-1.30717
	p2	d0	Control siRNA	-0.233428							p1	d0	Control siRNA	-1.37479
	p2	d0	Control siRNA	-0.261687							p1	d0	Control siRNA	-1.4421
	p2	d0	Control siRNA	0.451032							p1	d0	Control siRNA	-1.50887
	p2	d0	Control siRNA	0.421963							p1	d0	Control siRNA	0.945852
	p2	d0	Control siRNA	0.392907							p1	d0	Control siRNA	0.877432
	p2	d0	Control siRNA	0.363864							p1	d0	Control siRNA	0.809011
	p2	d0	Control siRNA	0.334835							p1	d0	Control siRNA	0.74059
	p2	d0	Control siRNA	0.30582							p1	d0	Control siRNA	0.672169
	p2	d0	Control siRNA	0.276821							p1	d0	Control siRNA	0.603749
	p2	d0	Control siRNA	0.247837							p1	d0	Control siRNA	0.535328
	p2	d0	Control siRNA	0.218871							p1	d0	Control siRNA	0.466907
	p2	d0	Control siRNA	0.189922							p1	d0	Control siRNA	0.398487
	p2	d0	Control siRNA	0.160992							p1	d0	Control siRNA	0.330066
	p2	d0	Control siRNA	0.132081							p1	d0	Control siRNA	0.261645
	p2	d0	Control siRNA	0.103192							p1	d0	Control siRNA	0.0563835
	p2	d0	Control siRNA	0.074325							p1	d0	Control siRNA	-0.0120372
	p2	d0	Control siRNA	0.0454815							p1	d0	Control siRNA	-0.0804578
	p2	d0	Control siRNA	0.016663							p1	d0	Control siRNA	-0.148879
	p2	d0	Control siRNA	-0.0121289							p1	d0	Control siRNA	-0.217299
	p2	d0	Control siRNA	-0.0408927							p1	d0	Control siRNA	-0.28572
	p2	d0	Control siRNA	-0.0696263							p1	d0	Control siRNA	-0.354141
	p2	d0	Control siRNA	-0.0983279							p1	d0	Control siRNA	-0.422561
	p2	d0	Control siRNA	-0.126995							p1	d0	Control siRNA	-0.490982
	p2	d0	Control siRNA	-0.155626							p1	d0	Control siRNA	-0.559403
	p2	d0	Control siRNA	-0.184217							p1	d0	Control siRNA	-0.627823
	p2	d0	Control siRNA	-0.212767							p1	d0	Control siRNA	-0.696244
	p2	d0	Control siRNA	-0.241271							p1	d0	Control siRNA	-0.764665
	p2	d0	Control siRNA	-0.269727							p1	d0	Control siRNA	-0.833085
	p2	d0	Control siRNA	-0.29813							p1	d0	Control siRNA	-0.901506
	p2	d0	Control siRNA	-0.326477							p1	d0	Control siRNA	-0.969927
	p2	d0	Control siRNA	-0.354763							p1	d0	Control siRNA	-1.03835
	p2	d0	Control siRNA	-0.382983							p1	d0	Control siRNA	-1.10677
	p2	d0	Control siRNA	0.475721							p1	d0	Control siRNA	-1.17519
	p2	d0	Control siRNA	0.446571							p1	d0	Control siRNA	-1.24361
	p2	d0	Control siRNA	0.417432							p1	d0	Control siRNA	-1.31203
	p2	d0	Control siRNA	0.388302							p1	d0	Control siRNA	-1.38045
	p2	d0	Control siRNA	0.359183							p1	d0	Control siRNA	-1.44887
	p2	d0	Control siRNA	0.330075							p1	d0	Control siRNA	-1.51729
	p2	d0	Control siRNA	0.300979							p1	d0	Control siRNA	-1.58571
	p2	d0	Control siRNA	0.271895							p1	d0	Control siRNA	-1.65413
	p2	d0	Control siRNA	0.242825							p1	d0	Control siRNA	-1.72255
	p2	d0	Control siRNA	0.213768							p1	d0	Control siRNA	0.945852
	p2	d0	Control siRNA	0.184726							p1	d0	Control siRNA	0.877432
	p2	d0	Control siRNA	0.155699							p1	d0	Control siRNA	0.809011
	p2	d0	Control siRNA	0.126689							p1	d0	Control siRNA	0.74059
	p2	d0	Control siRNA	0.0976951							p1	d0	Control siRNA	0.672169
	p2	d0	Control siRNA	0.0687199							p1	d0	Control siRNA	0.603749
	p2	d0	Control siRNA	0.039764							p1	d0	Control siRNA	0.535328
	p2	d0	Control siRNA	0.0108286							p1	d0	Control siRNA	0.466907
	p2	d0	Control siRNA	-0.018085							p1	d0	Control siRNA	0.398487
	p2	d0	Control siRNA	-0.0469755							p1	d0	Control siRNA	0.330066
	p2	d0	Control siRNA	-0.0758413							p1	d0	Control siRNA	0.261645
	p2	d0	Control siRNA	-0.104681							p1	d0	Control siRNA	0.193225
	p2	d0	Control siRNA	-0.133492							p1	d0	Control siRNA	0.124804
	p2	d0	Control siRNA	-0.162273							p1	d0	Control siRNA	0.0563835
	p2	d0	Control siRNA	-0.191022							p1	d0	Control siRNA	-0.0120372
	p2	d0	Control siRNA	-0.219736							p1	d0	Control siRNA	-0.0804578
	p2	d0	Control siRNA	-0.248413							p1	d0	Control siRNA	-0.148879
	p2	d0	Control siRNA	-0.27705							p1	d0	Control siRNA	-0.217299
	p2	d0	Control siRNA	-0.305644							p1	d0	Control siRNA	-0.28572
	p2	d0	Control siRNA	-0.334191							p1	d0	Control siRNA	-0.354141
	p2	d0	Control siRNA	0.471783							p1	d0	Control siRNA	-0.422561
	p2	d0	Control siRNA	0.442571							p1	d0	Control siRNA	-0.490982
	p2	d0	Control siRNA	0.413367							p1	d0	Control siRNA	-0.559403
	p2	d0	Control siRNA	0.384171							p1	d0	Control siRNA	-0.627823
	p2	d0	Control siRNA	0.354983							p1	d0	Control siRNA	-0.696244
	p2	d0	Control siRNA	0.325805							p1	d0	Control siRNA	-0.764665
	p2	d0	Control siRNA	0.296635							p1	d0	Control siRNA	-0.833085
	p2	d0	Control siRNA	0.267476							p1	d0	Control siRNA	-0.901506
	p2	d0	Control siRNA	0.238327							p1	d0	Control siRNA	-0.969927
	p2	d0	Control siRNA	0.209189							p1	d0	Control siRNA	-1.03835
	p2	d0	Control siRNA	0.180063							p1	d0	Control siRNA	-1.10677
	p2	d0	Control siRNA	0.121847							p1	d0	Control siRNA	-1.17519
	p2	d0	Control siRNA	0.0927596							p1	d0	Control siRNA	-1.24361
	p2	d0	Control siRNA	0.0636866							p1	d0	Control siRNA	-1.31203
	p2	d0	Control siRNA	0.034629							p1	d0	Control siRNA	-1.38045
	p2	d0	Control siRNA	0.00558778							p1	d0	Control siRNA	-1.44887
	p2	d0	Control siRNA	-0.0234361							p1	d0	Control siRNA	-1.51729
	p2	d0	Control siRNA	-0.0524414							p1	d0	Control siRNA	-1.58571
	p2	d0	Control siRNA	-0.0814269							p1	d0	Control siRNA	-1.65413
	p2	d0	Control siRNA	-0.110391							p1	d0	Control siRNA	-1.72255
	p2	d0	Control siRNA	-0.139333							p1	d0	Control siRNA	0.945852
	p2	d0	Control siRNA	-0.168251							p1	d0	Control siRNA	0.877432
	p2	d0	Control siRNA	-0.197143							p1	d0	Control siRNA	0.809011
	p2	d0	Control siRNA	-0.226007							p1	d0	Control siRNA	0.74059
	p2	d0	Control siRNA	-0.254842							p1	d0	Control siRNA	0.672169
	p2	d0	Control siRNA	-0.283644							p1	d0	Control siRNA	0.603749
	p2	d0	Control siRNA	-0.312411							p1	d0	Control siRNA	0.535328
	p2	d0	Control siRNA	-0.341141							p1	d0	Control siRNA	0.466907
	p2	d0	Control siRNA	0.468302							p1	d0	Control siRNA	0.398487
	p2	d0	Control siRNA	0.439035							p1	d0	Control siRNA	0.330066
	p2	d0	Control siRNA	0.409773							p1	d0	Control siRNA	0.261645
	p2	d0	Control siRNA	0.380518							p1	d0	Control siRNA	0.193225
	p2	d0	Control siRNA	0.35127							p1	d0	Control siRNA	0.124804
	p2	d0	Control siRNA	0.322028							p1	d0	Control siRNA	0.0563835
	p2	d0	Control siRNA	0.117563							p1	d0	Control siRNA	-0.0120372
	p2	d0	Control siRNA	0.0883912							p1	d0	Control siRNA	-0.0804578
	p2	d0	Control siRNA	0.059231							p1	d0	Control siRNA	-0.148879
	p2	d0	Control siRNA	0.0300828							p1	d0	Control siRNA	-0.217299
	p2	d0	Control siRNA	0.00094723							p1	d0	Control siRNA	-0.28572
	p2	d0	Control siRNA	-0.0281749							p1	d0	Control siRNA	-0.354141
	p2	d0	Control siRNA	-0.0572827							p1	d0	Control siRNA	-0.422561
	p2	d0	Control siRNA	-0.0863752							p1	d0	Control siRNA	-0.490982
	p2	d0	Control siRNA	-0.14451							p1	d0	Control siRNA	-0.559403
	p2	d0	Control siRNA	-0.17355							p1	d0	Control siRNA	-0.627823
	p2	d0	Control siRNA	-0.20257							p1	d0	Control siRNA	-0.696244
	p2	d0	Control siRNA	-0.231568							p1	d0	Control siRNA	-0.764665
	p2	d0	Control siRNA	-0.260544							p1	d0	Control siRNA	-0.833085
	p2	d0	Control siRNA	-0.289494							p1	d0	Control siRNA	-0.901506
	p2	d0	Control siRNA	-0.318417							p1	d0	Control siRNA	-0.969927
	p2	d0	Control siRNA	0.0845948							p1	d0	Control siRNA	-1.03835
	p2	d0	Control siRNA	0.0553585							p1	d0	Control siRNA	-1.10677
	p2	d0	Control siRNA	0.026131							p1	d0	Control siRNA	-1.17519
	p2	d0	Control siRNA	-0.00308706							p1	d0	Control siRNA	-1.24361
	p2	d0	Control siRNA	-0.0322952							p1	d0	Control siRNA	-1.31203
	p2	d0	Control siRNA	-0.0614927							p1	d0	Control siRNA	-1.38045
	p2	d0	Control siRNA	-0.0906788							p1	d0	Control siRNA	-1.44887
	p2	d0	Control siRNA	-0.119853							p1	d0	Control siRNA	-1.51729
	p2	d0	Control siRNA	-0.207293							p1	d0	Control siRNA	-1.58571
	p2	d0	Control siRNA	-0.23641							p1	d0	Control siRNA	-1.65413
	p2	d0	Control siRNA	-0.265509							p1	d0	Control siRNA	-1.72255
	p2	d0	Control siRNA	-0.294589							p1	d0	Control siRNA	0.877432
	p2	d0	Control siRNA	-0.323649							p1	d0	Control siRNA	0.809011
	p2	d0	Control siRNA	0.0813748							p1	d0	Control siRNA	0.74059
	p2	d0	Control siRNA	0.0520736							p1	d0	Control siRNA	0.672169
	p2	d0	Control siRNA	0.0227786							p1	d0	Control siRNA	0.603749
	p2	d0	Control siRNA	-0.00650983							p1	d0	Control siRNA	0.535328
	p2	d0	Control siRNA	-0.0357913							p1	d0	Control siRNA	0.466907
	p2	d0	Control siRNA	-0.0650654							p1	d0	Control siRNA	0.398487
	p2	d0	Control siRNA	-0.0943315							p1	d0	Control siRNA	0.330066
	p2	d0	Control siRNA	-0.123589							p1	d0	Control siRNA	0.261645
	p2	d0	Control siRNA	-0.240522							p1	d0	Control siRNA	0.193225
	p2	d0	Control siRNA	-0.269727							p1	d0	Control siRNA	0.124804
	p2	d0	Control siRNA	-0.298919							p1	d0	Control siRNA	0.0563835
	p2	d0	Control siRNA	-0.328097							p1	d0	Control siRNA	-0.0120372
	p2	d0	Control siRNA	0.0787351							p1	d0	Control siRNA	-0.0804578
	p2	d0	Control siRNA	0.0493805							p1	d0	Control siRNA	-0.148879
	p2	d0	Control siRNA	0.0200299							p1	d0	Control siRNA	-0.217299
	p2	d0	Control siRNA	-0.00931654							p1	d0	Control siRNA	-0.28572
	p2	d0	Control siRNA	-0.0386585							p1	d0	Control siRNA	-0.354141
	p2	d0	Control siRNA	-0.0679956							p1	d0	Control siRNA	-0.422561
	p2	d0	Control siRNA	-0.0973276							p1	d0	Control siRNA	-0.490982
	p2	d0	Control siRNA	-0.126654							p1	d0	Control siRNA	-0.559403
	p2	d0	Control siRNA	-0.243897							p1	d0	Control siRNA	-0.627823
	p2	d0	Control siRNA	-0.27319							p1	d0	Control siRNA	-0.696244
	p2	d0	Control siRNA	-0.302474							p1	d0	Control siRNA	-0.764665
	p2	d0	Control siRNA	0.0472824							p1	d0	Control siRNA	-0.833085
	p2	d0	Control siRNA	0.0178882							p1	d0	Control siRNA	-0.901506
	p2	d0	Control siRNA	-0.0115035							p1	d0	Control siRNA	-0.969927
	p2	d0	Control siRNA	-0.0408927							p1	d0	Control siRNA	-1.03835
	p2	d0	Control siRNA	-0.0702791							p1	d0	Control siRNA	-1.10677
	p2	d0	Control siRNA	-0.0996627							p1	d0	Control siRNA	-1.17519
	p2	d0	Control siRNA	-0.129043							p1	d0	Control siRNA	-1.24361
	p2	d0	Control siRNA	-0.217164							p1	d0	Control siRNA	-1.31203
	p2	d0	Control siRNA	-0.24653							p1	d0	Control siRNA	-1.38045
	p2	d0	Control siRNA	-0.275891							p1	d0	Control siRNA	-1.44887
	p2	d0	Control siRNA	0.0457818							p1	d0	Control siRNA	-1.51729
	p2	d0	Control siRNA	0.0163565							p1	d0	Control siRNA	-1.58571
	p2	d0	Control siRNA	-0.0130677							p1	d0	Control siRNA	-1.65413
	p2	d0	Control siRNA	-0.0424908							p1	d0	Control siRNA	-1.72255
	p2	d0	Control siRNA	-0.0719126							p1	d0	Control siRNA	0.877432
	p2	d0	Control siRNA	-0.101333							p1	d0	Control siRNA	0.809011
	p2	d0	Control siRNA	-0.130752							p1	d0	Control siRNA	0.74059
	p2	d0	Control siRNA	-0.219001							p1	d0	Control siRNA	0.672169
	p2	d0	Control siRNA	-0.248413							p1	d0	Control siRNA	0.603749
	p2	d0	Control siRNA	-0.277824							p1	d0	Control siRNA	0.535328
	p2	d0	Control siRNA	0.0448807							p1	d0	Control siRNA	0.466907
	p2	d0	Control siRNA	0.0154367							p1	d0	Control siRNA	0.398487
	p2	d0	Control siRNA	-0.0140071							p1	d0	Control siRNA	0.330066
	p2	d0	Control siRNA	-0.0434505							p1	d0	Control siRNA	0.261645
	p2	d0	Control siRNA	-0.0728937							p1	d0	Control siRNA	0.193225
	p2	d0	Control siRNA	-0.102337							p1	d0	Control siRNA	0.124804
	p2	d0	Control siRNA	-0.131779							p1	d0	Control siRNA	0.0563835
	p2	d0	Control siRNA	-0.220104							p1	d0	Control siRNA	-0.0120372
	p2	d0	Control siRNA	-0.249545							p1	d0	Control siRNA	-0.0804578
	p2	d0	Control siRNA	0.0445494							p1	d0	Control siRNA	-0.148879
	p2	d0	Control siRNA	0.0150998							p1	d0	Control siRNA	-0.217299
	p2	d0	Control siRNA	-0.0143499							p1	d0	Control siRNA	-0.28572
	p2	d0	Control siRNA	-0.0437995							p1	d0	Control siRNA	-0.354141
	p2	d0	Control siRNA	-0.0732492							p1	d0	Control siRNA	-0.422561
	p2	d0	Control siRNA	-0.102699							p1	d0	Control siRNA	-0.490982
	p2	d0	Control siRNA	-0.132149							p1	d0	Control siRNA	-0.559403
	p2	d0	Control siRNA	-0.161598							p1	d0	Control siRNA	-0.627823
	p2	d0	Control siRNA	-0.191048							p1	d0	Control siRNA	-0.696244
	p2	d0	Control siRNA	-0.220498							p1	d0	Control siRNA	-0.764665
	p2	d0	Control siRNA	-0.249947							p1	d0	Control siRNA	-0.833085
	p2	d0	Control siRNA	-0.279397							p1	d0	Control siRNA	-0.901506
	p2	d0	Control siRNA	0.0738066							p1	d0	Control siRNA	-0.969927
	p2	d0	Control siRNA	0.044357							p1	d0	Control siRNA	-1.03835
	p2	d0	Control siRNA	0.0149073							p1	d0	Control siRNA	-1.10677
	p2	d0	Control siRNA	-0.0145424							p1	d0	Control siRNA	-1.17519
	p2	d0	Control siRNA	-0.043992							p1	d0	Control siRNA	-1.24361
	p2	d0	Control siRNA	-0.0734417							p1	d0	Control siRNA	-1.31203
	p2	d0	Control siRNA	-0.102891							p1	d0	Control siRNA	-1.38045
	p2	d0	Control siRNA	-0.132341							p1	d0	Control siRNA	-1.44887
	p2	d0	Control siRNA	-0.161791							p1	d0	Control siRNA	-1.51729
	p2	d0	Control siRNA	-0.19124							p1	d0	Control siRNA	-1.58571
	p2	d0	Control siRNA	-0.22069							p1	d0	Control siRNA	-1.65413
	p2	d0	Control siRNA	-0.25014							p1	d0	Control siRNA	-1.72255
	p2	d0	Control siRNA	-0.279589							p1	d0	Control siRNA	0.877432
	p2	d0	Control siRNA	-0.309039							p1	d0	Control siRNA	0.809011
	p2	d0	Control siRNA	-0.338489							p1	d0	Control siRNA	0.74059
	p2	d0	Control siRNA	0.0736141							p1	d0	Control siRNA	0.672169
	p2	d0	Control siRNA	0.0441645							p1	d0	Control siRNA	0.603749
	p2	d0	Control siRNA	0.0147148							p1	d0	Control siRNA	0.535328
	p2	d0	Control siRNA	-0.0147348							p1	d0	Control siRNA	0.466907
	p2	d0	Control siRNA	-0.0441845							p1	d0	Control siRNA	0.398487
	p2	d0	Control siRNA	-0.0736342							p1	d0	Control siRNA	0.330066
	p2	d0	Control siRNA	-0.103084							p1	d0	Control siRNA	0.261645
	p2	d0	Control siRNA	-0.132533							p1	d0	Control siRNA	0.193225
	p2	d0	Control siRNA	-0.161983							p1	d0	Control siRNA	0.124804
	p2	d0	Control siRNA	-0.191433							p1	d0	Control siRNA	0.0563835
	p2	d0	Control siRNA	-0.220882							p1	d0	Control siRNA	-0.0120372
	p2	d0	Control siRNA	-0.250332							p1	d0	Control siRNA	-0.0804578
	p2	d0	Control siRNA	-0.279782							p1	d0	Control siRNA	-0.148879
	p2	d0	Control siRNA	-0.309231							p1	d0	Control siRNA	-0.217299
	p2	d0	Control siRNA	-0.338681							p1	d0	Control siRNA	-0.28572
	p2	d0	Control siRNA	0.102871							p1	d0	Control siRNA	-0.354141
	p2	d0	Control siRNA	0.0734217							p1	d0	Control siRNA	-0.422561
	p2	d0	Control siRNA	0.043972							p1	d0	Control siRNA	-0.490982
	p2	d0	Control siRNA	0.0145223							p1	d0	Control siRNA	-0.559403
	p2	d0	Control siRNA	-0.0149273							p1	d0	Control siRNA	-0.627823
	p2	d0	Control siRNA	-0.044377							p1	d0	Control siRNA	-0.696244
	p2	d0	Control siRNA	-0.0738266							p1	d0	Control siRNA	-0.764665
	p2	d0	Control siRNA	-0.103276							p1	d0	Control siRNA	-0.833085
	p2	d0	Control siRNA	-0.132726							p1	d0	Control siRNA	-0.901506
	p2	d0	Control siRNA	-0.162176							p1	d0	Control siRNA	-0.969927
	p2	d0	Control siRNA	-0.191625							p1	d0	Control siRNA	-1.03835
	p2	d0	Control siRNA	-0.221075							p1	d0	Control siRNA	-1.10677
	p2	d0	Control siRNA	-0.250525							p1	d0	Control siRNA	-1.17519
	p2	d0	Control siRNA	-0.279974							p1	d0	Control siRNA	-1.24361
	p2	d0	Control siRNA	-0.309424							p1	d0	Control siRNA	-1.31203
	p2	d0	Control siRNA	-0.338874							p1	d0	Control siRNA	-1.38045
	p2	d0	Control siRNA	-0.368323							p1	d0	Control siRNA	-1.44887
	p2	d0	Control siRNA	0.102679							p1	d0	Control siRNA	-1.51729
	p2	d0	Control siRNA	0.0732292							p1	d0	Control siRNA	-1.58571
	p2	d0	Control siRNA	0.0437795							p1	d0	Control siRNA	-1.65413
	p2	d0	Control siRNA	0.0143299							p1	d0	Control siRNA	-1.72255
	p2	d0	Control siRNA	-0.0151198							p1	d0	Control siRNA	0.809011
	p2	d0	Control siRNA	-0.0445695							p1	d0	Control siRNA	0.74059
	p2	d0	Control siRNA	-0.0740191							p1	d0	Control siRNA	0.672169
	p2	d0	Control siRNA	-0.103469							p1	d0	Control siRNA	0.603749
	p2	d0	Control siRNA	-0.132918							p1	d0	Control siRNA	0.535328
	p2	d0	Control siRNA	-0.162368							p1	d0	Control siRNA	0.466907
	p2	d0	Control siRNA	-0.191818							p1	d0	Control siRNA	0.398487
	p2	d0	Control siRNA	-0.221267							p1	d0	Control siRNA	0.330066
	p2	d0	Control siRNA	-0.250717							p1	d0	Control siRNA	0.261645
	p2	d0	Control siRNA	-0.280167							p1	d0	Control siRNA	0.193225
	p2	d0	Control siRNA	-0.309616							p1	d0	Control siRNA	0.124804
	p2	d0	Control siRNA	-0.339066							p1	d0	Control siRNA	0.0563835
	p2	d0	Control siRNA	-0.368516							p1	d0	Control siRNA	-0.0120372
	p2	d0	Control siRNA	0.102486							p1	d0	Control siRNA	-0.0804578
	p2	d0	Control siRNA	0.0730367							p1	d0	Control siRNA	-0.148879
	p2	d0	Control siRNA	0.043587							p1	d0	Control siRNA	-0.217299
	p2	d0	Control siRNA	0.0141374							p1	d0	Control siRNA	-0.28572
	p2	d0	Control siRNA	-0.0153123							p1	d0	Control siRNA	-0.354141
	p2	d0	Control siRNA	-0.0447619							p1	d0	Control siRNA	-0.422561
	p2	d0	Control siRNA	-0.0742116							p1	d0	Control siRNA	-0.490982
	p2	d0	Control siRNA	-0.103661							p1	d0	Control siRNA	-0.559403
	p2	d0	Control siRNA	-0.133111							p1	d0	Control siRNA	-0.627823
	p2	d0	Control siRNA	-0.162561							p1	d0	Control siRNA	-0.696244
	p2	d0	Control siRNA	-0.19201							p1	d0	Control siRNA	-0.764665
	p2	d0	Control siRNA	-0.22146							p1	d0	Control siRNA	-0.833085
	p2	d0	Control siRNA	-0.25091							p1	d0	Control siRNA	-0.901506
	p2	d0	Control siRNA	-0.280359							p1	d0	Control siRNA	-0.969927
	p2	d0	Control siRNA	-0.309809							p1	d0	Control siRNA	-1.03835
	p2	d0	Control siRNA	-0.339259							p1	d0	Control siRNA	-1.10677
	p2	d0	Control siRNA	-0.368708							p1	d0	Control siRNA	-1.17519
	p2	d0	Control siRNA	-0.398158							p1	d0	Control siRNA	-1.24361
	p2	d0	Control siRNA	-0.427608							p1	d0	Control siRNA	-1.31203
	p2	d0	Control siRNA	-0.457057							p1	d0	Control siRNA	-1.38045
	p2	d0	Control siRNA	-0.486507							p1	d0	Control siRNA	-1.44887
	p2	d0	Control siRNA	-0.515957							p1	d0	Control siRNA	-1.51729
	p2	d0	Control siRNA	-0.545406							p1	d0	Control siRNA	-1.58571
	p2	d0	Control siRNA	0.102294							p1	d0	Control siRNA	-1.65413
	p2	d0	Control siRNA	0.0728442							p1	d0	Control siRNA	-1.72255
	p2	d0	Control siRNA	0.0433946							p1	d0	Control siRNA	0.74059
	p2	d0	Control siRNA	0.0139449							p1	d0	Control siRNA	0.672169
	p2	d0	Control siRNA	-0.0155048							p1	d0	Control siRNA	0.603749
	p2	d0	Control siRNA	-0.0449544							p1	d0	Control siRNA	0.535328
	p2	d0	Control siRNA	-0.0744041							p1	d0	Control siRNA	0.466907
	p2	d0	Control siRNA	-0.103854							p1	d0	Control siRNA	0.398487
	p2	d0	Control siRNA	-0.133303							p1	d0	Control siRNA	0.330066
	p2	d0	Control siRNA	-0.162753							p1	d0	Control siRNA	0.261645
	p2	d0	Control siRNA	-0.192203							p1	d0	Control siRNA	0.193225
	p2	d0	Control siRNA	-0.221652							p1	d0	Control siRNA	0.124804
	p2	d0	Control siRNA	-0.251102							p1	d0	Control siRNA	0.0563835
	p2	d0	Control siRNA	-0.280552							p1	d0	Control siRNA	-0.0120372
	p2	d0	Control siRNA	-0.310001							p1	d0	Control siRNA	-0.0804578
	p2	d0	Control siRNA	-0.339451							p1	d0	Control siRNA	-0.148879
	p2	d0	Control siRNA	-0.368901							p1	d0	Control siRNA	-0.217299
	p2	d0	Control siRNA	-0.39835							p1	d0	Control siRNA	-0.28572
	p2	d0	Control siRNA	-0.4278							p1	d0	Control siRNA	-0.354141
	p2	d0	Control siRNA	-0.45725							p1	d0	Control siRNA	-0.422561
	p2	d0	Control siRNA	-0.486699							p1	d0	Control siRNA	-0.490982
	p2	d0	Control siRNA	-0.516149							p1	d0	Control siRNA	-0.559403
	p2	d0	Control siRNA	-0.545599							p1	d0	Control siRNA	-0.627823
	p2	d0	Control siRNA	-0.575048							p1	d0	Control siRNA	-0.696244
	p2	d0	Control siRNA	0.102101							p1	d0	Control siRNA	-0.764665
	p2	d0	Control siRNA	0.0726517							p1	d0	Control siRNA	-0.833085
	p2	d0	Control siRNA	0.0432021							p1	d0	Control siRNA	-0.901506
	p2	d0	Control siRNA	0.0137524							p1	d0	Control siRNA	-0.969927
	p2	d0	Control siRNA	-0.0156972							p1	d0	Control siRNA	-1.03835
	p2	d0	Control siRNA	-0.0451469							p1	d0	Control siRNA	-1.10677
	p2	d0	Control siRNA	-0.0745966							p1	d0	Control siRNA	-1.17519
	p2	d0	Control siRNA	-0.104046							p1	d0	Control siRNA	-1.24361
	p2	d0	Control siRNA	-0.133496							p1	d0	Control siRNA	-1.31203
	p2	d0	Control siRNA	-0.162946							p1	d0	Control siRNA	-1.38045
	p2	d0	Control siRNA	-0.192395							p1	d0	Control siRNA	-1.44887
	p2	d0	Control siRNA	-0.221845							p1	d0	Control siRNA	-1.51729
	p2	d0	Control siRNA	-0.251295							p1	d0	Control siRNA	-1.58571
	p2	d0	Control siRNA	-0.280744							p1	d0	Control siRNA	-1.65413
	p2	d0	Control siRNA	-0.310194							p1	d0	Control siRNA	-1.72255
	p2	d0	Control siRNA	-0.339644							p1	d0	Control siRNA	0.672169
	p2	d0	Control siRNA	-0.369093							p1	d0	Control siRNA	0.603749
	p2	d0	Control siRNA	-0.398543							p1	d0	Control siRNA	0.535328
	p2	d0	Control siRNA	-0.427993							p1	d0	Control siRNA	0.466907
	p2	d0	Control siRNA	-0.457442							p1	d0	Control siRNA	0.398487
	p2	d0	Control siRNA	-0.486892							p1	d0	Control siRNA	0.330066
	p2	d0	Control siRNA	-0.516341							p1	d0	Control siRNA	0.261645
	p2	d0	Control siRNA	-0.545791							p1	d0	Control siRNA	0.193225
	p2	d0	Control siRNA	-0.575241							p1	d0	Control siRNA	0.124804
	p2	d0	Control siRNA	-0.60469							p1	d0	Control siRNA	0.0563835
	p2	d0	Control siRNA	0.101909							p1	d0	Control siRNA	-0.0120372
	p2	d0	Control siRNA	0.0724593							p1	d0	Control siRNA	-0.0804578
	p2	d0	Control siRNA	0.0430096							p1	d0	Control siRNA	-0.148879
	p2	d0	Control siRNA	0.0135599							p1	d0	Control siRNA	-0.217299
	p2	d0	Control siRNA	-0.0158897							p1	d0	Control siRNA	-0.28572
	p2	d0	Control siRNA	-0.0453394							p1	d0	Control siRNA	-0.354141
	p2	d0	Control siRNA	-0.0747891							p1	d0	Control siRNA	-0.422561
	p2	d0	Control siRNA	-0.104239							p1	d0	Control siRNA	-0.490982
	p2	d0	Control siRNA	-0.133688							p1	d0	Control siRNA	-0.559403
	p2	d0	Control siRNA	-0.163138							p1	d0	Control siRNA	-0.627823
	p2	d0	Control siRNA	-0.192588							p1	d0	Control siRNA	-0.696244
	p2	d0	Control siRNA	-0.222037							p1	d0	Control siRNA	-0.764665
	p2	d0	Control siRNA	-0.251487							p1	d0	Control siRNA	-0.833085
	p2	d0	Control siRNA	-0.280937							p1	d0	Control siRNA	-0.901506
	p2	d0	Control siRNA	-0.310386							p1	d0	Control siRNA	-0.969927
	p2	d0	Control siRNA	-0.339836							p1	d0	Control siRNA	-1.03835
	p2	d0	Control siRNA	-0.369286							p1	d0	Control siRNA	-1.10677
	p2	d0	Control siRNA	-0.398735							p1	d0	Control siRNA	-1.17519
	p2	d0	Control siRNA	-0.428185							p1	d0	Control siRNA	-1.24361
	p2	d0	Control siRNA	-0.457635							p1	d0	Control siRNA	-1.31203
	p2	d0	Control siRNA	-0.487084							p1	d0	Control siRNA	-1.38045
	p2	d0	Control siRNA	-0.516534							p1	d0	Control siRNA	-1.44887
	p2	d0	Control siRNA	-0.545984							p1	d0	Control siRNA	-1.51729
	p2	d0	Control siRNA	-0.575433							p1	d0	Control siRNA	-1.58571
	p2	d0	Control siRNA	-0.604883							p1	d0	Control siRNA	-1.65413
	p2	d0	Control siRNA	0.101716							p1	d0	Control siRNA	-1.72255
	p2	d0	Control siRNA	0.0722668							p1	d0	Control siRNA	0.672169
	p2	d0	Control siRNA	0.0428171							p1	d0	Control siRNA	0.603749
	p2	d0	Control siRNA	0.0133674							p1	d0	Control siRNA	0.535328
	p2	d0	Control siRNA	-0.0160822							p1	d0	Control siRNA	0.466907
	p2	d0	Control siRNA	-0.0455319							p1	d0	Control siRNA	0.398487
	p2	d0	Control siRNA	-0.0749815							p1	d0	Control siRNA	0.330066
	p2	d0	Control siRNA	-0.104431							p1	d0	Control siRNA	0.261645
	p2	d0	Control siRNA	-0.133881							p1	d0	Control siRNA	0.193225
	p2	d0	Control siRNA	-0.163331							p1	d0	Control siRNA	0.124804
	p2	d0	Control siRNA	-0.19278							p1	d0	Control siRNA	0.0563835
	p2	d0	Control siRNA	-0.22223							p1	d0	Control siRNA	-0.0120372
	p2	d0	Control siRNA	-0.25168							p1	d0	Control siRNA	-0.0804578
	p2	d0	Control siRNA	-0.281129							p1	d0	Control siRNA	-0.148879
	p2	d0	Control siRNA	-0.310579							p1	d0	Control siRNA	-0.217299
	p2	d0	Control siRNA	-0.369478							p1	d0	Control siRNA	-0.28572
	p2	d0	Control siRNA	-0.398928							p1	d0	Control siRNA	-0.354141
	p2	d0	Control siRNA	-0.428377							p1	d0	Control siRNA	-0.422561
	p2	d0	Control siRNA	-0.457827							p1	d0	Control siRNA	-0.490982
	p2	d0	Control siRNA	-0.487277							p1	d0	Control siRNA	-0.559403
	p2	d0	Control siRNA	-0.516726							p1	d0	Control siRNA	-0.627823
	p2	d0	Control siRNA	-0.546176							p1	d0	Control siRNA	-0.696244
	p2	d0	Control siRNA	-0.575626							p1	d0	Control siRNA	-0.764665
	p2	d0	Control siRNA	-0.605075							p1	d0	Control siRNA	-0.833085
	p2	d0	Control siRNA	0.101524							p1	d0	Control siRNA	-0.901506
	p2	d0	Control siRNA	0.0720743							p1	d0	Control siRNA	-0.969927
	p2	d0	Control siRNA	0.0426246							p1	d0	Control siRNA	-1.03835
	p2	d0	Control siRNA	0.013175							p1	d0	Control siRNA	-1.10677
	p2	d0	Control siRNA	-0.0162747							p1	d0	Control siRNA	-1.17519
	p2	d0	Control siRNA	-0.0457244							p1	d0	Control siRNA	-1.24361
	p2	d0	Control siRNA	-0.075174							p1	d0	Control siRNA	-1.31203
	p2	d0	Control siRNA	-0.104624							p1	d0	Control siRNA	-1.38045
	p2	d0	Control siRNA	-0.134073							p1	d0	Control siRNA	-1.44887
	p2	d0	Control siRNA	-0.163523							p1	d0	Control siRNA	-1.51729
	p2	d0	Control siRNA	-0.192973							p1	d0	Control siRNA	-1.58571
	p2	d0	Control siRNA	-0.222422							p1	d0	Control siRNA	-1.65413
	p2	d0	Control siRNA	-0.251872							p1	d0	Control siRNA	-1.72255
	p2	d0	Control siRNA	-0.281322							p1	d0	Control siRNA	0.672169
	p2	d0	Control siRNA	-0.310771							p1	d0	Control siRNA	0.603749
	p2	d0	Control siRNA	-0.340221							p1	d0	Control siRNA	0.535328
	p2	d0	Control siRNA	-0.369671							p1	d0	Control siRNA	0.466907
	p2	d0	Control siRNA	-0.39912							p1	d0	Control siRNA	0.398487
	p2	d0	Control siRNA	-0.42857							p1	d0	Control siRNA	0.330066
	p2	d0	Control siRNA	-0.45802							p1	d0	Control siRNA	0.261645
	p2	d0	Control siRNA	-0.487469							p1	d0	Control siRNA	0.193225
	p2	d0	Control siRNA	-0.516919							p1	d0	Control siRNA	0.124804
	p2	d0	Control siRNA	-0.546369							p1	d0	Control siRNA	0.0563835
	p2	d0	Control siRNA	-0.575818							p1	d0	Control siRNA	-0.0120372
	p2	d0	Control siRNA	-0.605268							p1	d0	Control siRNA	-0.0804578
	p2	d0	Control siRNA	0.101331							p1	d0	Control siRNA	-0.148879
	p2	d0	Control siRNA	0.0718818							p1	d0	Control siRNA	-0.217299
	p2	d0	Control siRNA	0.0424321							p1	d0	Control siRNA	-0.28572
	p2	d0	Control siRNA	0.0129825							p1	d0	Control siRNA	-0.354141
	p2	d0	Control siRNA	-0.0164672							p1	d0	Control siRNA	-0.422561
	p2	d0	Control siRNA	-0.0459168							p1	d0	Control siRNA	-0.490982
	p2	d0	Control siRNA	-0.0753665							p1	d0	Control siRNA	-0.559403
	p2	d0	Control siRNA	-0.104816							p1	d0	Control siRNA	-0.627823
	p2	d0	Control siRNA	-0.134266							p1	d0	Control siRNA	-0.696244
	p2	d0	Control siRNA	-0.163715							p1	d0	Control siRNA	-0.764665
	p2	d0	Control siRNA	-0.193165							p1	d0	Control siRNA	-0.833085
	p2	d0	Control siRNA	-0.222615							p1	d0	Control siRNA	-0.901506
	p2	d0	Control siRNA	-0.252064							p1	d0	Control siRNA	-0.969927
	p2	d0	Control siRNA	-0.281514							p1	d0	Control siRNA	-1.03835
	p2	d0	Control siRNA	-0.310964							p1	d0	Control siRNA	-1.10677
	p2	d0	Control siRNA	-0.340413							p1	d0	Control siRNA	-1.17519
	p2	d0	Control siRNA	-0.369863							p1	d0	Control siRNA	-1.24361
	p2	d0	Control siRNA	-0.399313							p1	d0	Control siRNA	-1.31203
	p2	d0	Control siRNA	-0.428762							p1	d0	Control siRNA	-1.38045
	p2	d0	Control siRNA	-0.458212							p1	d0	Control siRNA	-1.44887
	p2	d0	Control siRNA	-0.487662							p1	d0	Control siRNA	-1.51729
	p2	d0	Control siRNA	-0.517111							p1	d0	Control siRNA	-1.58571
	p2	d0	Control siRNA	-0.546561							p1	d0	Control siRNA	-1.65413
	p2	d0	Control siRNA	-0.576011							p1	d0	Control siRNA	-1.72255
	p2	d0	Control siRNA	-0.60546							p1	d0	Control siRNA	0.603749
	p2	d0	Control siRNA	0.130589							p1	d0	Control siRNA	0.535328
	p2	d0	Control siRNA	0.101139							p1	d0	Control siRNA	0.466907
	p2	d0	Control siRNA	0.0716893							p1	d0	Control siRNA	0.398487
	p2	d0	Control siRNA	0.0422397							p1	d0	Control siRNA	0.330066
	p2	d0	Control siRNA	0.01279							p1	d0	Control siRNA	0.261645
	p2	d0	Control siRNA	-0.0166597							p1	d0	Control siRNA	0.193225
	p2	d0	Control siRNA	-0.0461093							p1	d0	Control siRNA	0.124804
	p2	d0	Control siRNA	-0.075559							p1	d0	Control siRNA	0.0563835
	p2	d0	Control siRNA	-0.105009							p1	d0	Control siRNA	-0.0120372
	p2	d0	Control siRNA	-0.134458							p1	d0	Control siRNA	-0.0804578
	p2	d0	Control siRNA	-0.163908							p1	d0	Control siRNA	-0.148879
	p2	d0	Control siRNA	-0.193358							p1	d0	Control siRNA	-0.217299
	p2	d0	Control siRNA	-0.222807							p1	d0	Control siRNA	-0.28572
	p2	d0	Control siRNA	-0.252257							p1	d0	Control siRNA	-0.354141
	p2	d0	Control siRNA	-0.281707							p1	d0	Control siRNA	-0.422561
	p2	d0	Control siRNA	-0.311156							p1	d0	Control siRNA	-0.490982
	p2	d0	Control siRNA	-0.340606							p1	d0	Control siRNA	-0.559403
	p2	d0	Control siRNA	-0.370056							p1	d0	Control siRNA	-0.627823
	p2	d0	Control siRNA	-0.428955							p1	d0	Control siRNA	-0.696244
	p2	d0	Control siRNA	-0.458405							p1	d0	Control siRNA	-0.764665
	p2	d0	Control siRNA	-0.487854							p1	d0	Control siRNA	-0.833085
	p2	d0	Control siRNA	-0.517304							p1	d0	Control siRNA	-0.901506
	p2	d0	Control siRNA	-0.546754							p1	d0	Control siRNA	-0.969927
	p2	d0	Control siRNA	-0.576203							p1	d0	Control siRNA	-1.03835
	p2	d0	Control siRNA	0.159846							p1	d0	Control siRNA	-1.10677
	p2	d0	Control siRNA	0.130396							p1	d0	Control siRNA	-1.17519
	p2	d0	Control siRNA	0.100947							p1	d0	Control siRNA	-1.24361
	p2	d0	Control siRNA	0.0714968							p1	d0	Control siRNA	-1.31203
	p2	d0	Control siRNA	0.0420472							p1	d0	Control siRNA	-1.38045
	p2	d0	Control siRNA	0.0125975							p1	d0	Control siRNA	-1.44887
	p2	d0	Control siRNA	-0.0168521							p1	d0	Control siRNA	-1.51729
	p2	d0	Control siRNA	-0.0463018							p1	d0	Control siRNA	-1.58571
	p2	d0	Control siRNA	-0.0757515							p1	d0	Control siRNA	-1.65413
	p2	d0	Control siRNA	-0.105201							p1	d0	Control siRNA	-1.72255
	p2	d0	Control siRNA	-0.134651							p1	d0	Control siRNA	0.603749
	p2	d0	Control siRNA	-0.1641							p1	d0	Control siRNA	0.535328
	p2	d0	Control siRNA	-0.19355							p1	d0	Control siRNA	0.466907
	p2	d0	Control siRNA	-0.223							p1	d0	Control siRNA	0.398487
	p2	d0	Control siRNA	-0.252449							p1	d0	Control siRNA	0.330066
	p2	d0	Control siRNA	-0.281899							p1	d0	Control siRNA	0.261645
	p2	d0	Control siRNA	-0.311349							p1	d0	Control siRNA	0.193225
	p2	d0	Control siRNA	-0.340798							p1	d0	Control siRNA	0.124804
	p2	d0	Control siRNA	-0.370248							p1	d0	Control siRNA	0.0563835
	p2	d0	Control siRNA	-0.488047							p1	d0	Control siRNA	-0.0120372
	p2	d0	Control siRNA	-0.517496							p1	d0	Control siRNA	-0.0804578
	p2	d0	Control siRNA	0.189103							p1	d0	Control siRNA	-0.148879
	p2	d0	Control siRNA	0.159653							p1	d0	Control siRNA	-0.217299
	p2	d0	Control siRNA	0.130204							p1	d0	Control siRNA	-0.28572
	p2	d0	Control siRNA	0.100754							p1	d0	Control siRNA	-0.354141
	p2	d0	Control siRNA	0.0713044							p1	d0	Control siRNA	-0.422561
	p2	d0	Control siRNA	0.0418547							p1	d0	Control siRNA	-0.696244
	p2	d0	Control siRNA	0.012405							p1	d0	Control siRNA	-0.764665
	p2	d0	Control siRNA	-0.0170446							p1	d0	Control siRNA	-0.833085
	p2	d0	Control siRNA	-0.0464943							p1	d0	Control siRNA	-0.901506
	p2	d0	Control siRNA	-0.0759439							p1	d0	Control siRNA	-0.969927
	p2	d0	Control siRNA	-0.105394							p1	d0	Control siRNA	-1.03835
	p2	d0	Control siRNA	-0.134843							p1	d0	Control siRNA	-1.10677
	p2	d0	Control siRNA	-0.164293							p1	d0	Control siRNA	-1.17519
	p2	d0	Control siRNA	-0.193743							p1	d0	Control siRNA	-1.24361
	p2	d0	Control siRNA	-0.223192							p1	d0	Control siRNA	-1.31203
	p2	d0	Control siRNA	-0.252642							p1	d0	Control siRNA	-1.38045
	p2	d0	Control siRNA	-0.282092							p1	d0	Control siRNA	-1.44887
	p2	d0	Control siRNA	-0.311541							p1	d0	Control siRNA	-1.51729
	p2	d0	Control siRNA	-0.340991							p1	d0	Control siRNA	-1.58571
	p2	d0	Control siRNA	-0.370441							p1	d0	Control siRNA	-1.65413
	p2	d0	Control siRNA	0.21836							p1	d0	Control siRNA	-1.72255
	p2	d0	Control siRNA	0.188911							p1	d0	Control siRNA	0.603749
	p2	d0	Control siRNA	0.159461							p1	d0	Control siRNA	0.535328
	p2	d0	Control siRNA	0.130011							p1	d0	Control siRNA	0.466907
	p2	d0	Control siRNA	0.100562							p1	d0	Control siRNA	0.398487
	p2	d0	Control siRNA	0.0711119							p1	d0	Control siRNA	0.330066
	p2	d0	Control siRNA	0.0416622							p1	d0	Control siRNA	0.261645
	p2	d0	Control siRNA	0.0122126							p1	d0	Control siRNA	0.193225
	p2	d0	Control siRNA	-0.0172371							p1	d0	Control siRNA	0.124804
	p2	d0	Control siRNA	-0.0466868							p1	d0	Control siRNA	0.0563835
	p2	d0	Control siRNA	-0.0761364							p1	d0	Control siRNA	-0.0120372
	p2	d0	Control siRNA	-0.105586							p1	d0	Control siRNA	-0.0804578
	p2	d0	Control siRNA	-0.135036							p1	d0	Control siRNA	-0.148879
	p2	d0	Control siRNA	-0.164485							p1	d0	Control siRNA	-0.217299
	p2	d0	Control siRNA	-0.193935							p1	d0	Control siRNA	-0.28572
	p2	d0	Control siRNA	-0.223385							p1	d0	Control siRNA	-0.354141
	p2	d0	Control siRNA	-0.252834							p1	d0	Control siRNA	-0.422561
	p2	d0	Control siRNA	-0.282284							p1	d0	Control siRNA	-0.764665
	p2	d0	Control siRNA	-0.311734							p1	d0	Control siRNA	-0.833085
	p2	d0	Control siRNA	-0.341183							p1	d0	Control siRNA	-0.901506
	p2	d0	Control siRNA	-0.370633							p1	d0	Control siRNA	-0.969927
	p2	d0	Control siRNA	0.218168							p1	d0	Control siRNA	-1.03835
	p2	d0	Control siRNA	0.188718							p1	d0	Control siRNA	-1.10677
	p2	d0	Control siRNA	0.159268							p1	d0	Control siRNA	-1.17519
	p2	d0	Control siRNA	0.129819							p1	d0	Control siRNA	-1.24361
	p2	d0	Control siRNA	0.100369							p1	d0	Control siRNA	-1.31203
	p2	d0	Control siRNA	0.0709194							p1	d0	Control siRNA	-1.38045
	p2	d0	Control siRNA	0.0414697							p1	d0	Control siRNA	-1.44887
	p2	d0	Control siRNA	0.0120201							p1	d0	Control siRNA	-1.51729
	p2	d0	Control siRNA	-0.0174296							p1	d0	Control siRNA	-1.58571
	p2	d0	Control siRNA	-0.0468792							p1	d0	Control siRNA	-1.65413
	p2	d0	Control siRNA	-0.0763289							p1	d0	Control siRNA	-1.72255
	p2	d0	Control siRNA	-0.105779							p1	d0	Control siRNA	0.603749
	p2	d0	Control siRNA	-0.135228							p1	d0	Control siRNA	0.535328
	p2	d0	Control siRNA	-0.164678							p1	d0	Control siRNA	0.466907
	p2	d0	Control siRNA	-0.194128							p1	d0	Control siRNA	0.398487
	p2	d0	Control siRNA	-0.223577							p1	d0	Control siRNA	0.330066
	p2	d0	Control siRNA	-0.253027							p1	d0	Control siRNA	0.261645
	p2	d0	Control siRNA	-0.282477							p1	d0	Control siRNA	0.193225
	p2	d0	Control siRNA	-0.311926							p1	d0	Control siRNA	0.124804
	p2	d0	Control siRNA	-0.341376							p1	d0	Control siRNA	0.0563835
	p2	d0	Control siRNA	-0.370826							p1	d0	Control siRNA	-0.0120372
	p2	d0	Control siRNA	0.217975							p1	d0	Control siRNA	-0.0804578
	p2	d0	Control siRNA	0.188526							p1	d0	Control siRNA	-0.148879
	p2	d0	Control siRNA	0.159076							p1	d0	Control siRNA	-0.217299
	p2	d0	Control siRNA	0.129626							p1	d0	Control siRNA	-0.28572
	p2	d0	Control siRNA	0.100177							p1	d0	Control siRNA	-0.354141
	p2	d0	Control siRNA	0.0707269							p1	d0	Control siRNA	-0.422561
	p2	d0	Control siRNA	0.0412773							p1	d0	Control siRNA	-0.490982
	p2	d0	Control siRNA	0.0118276							p1	d0	Control siRNA	-0.696244
	p2	d0	Control siRNA	-0.0176221							p1	d0	Control siRNA	-0.764665
	p2	d0	Control siRNA	-0.0470717							p1	d0	Control siRNA	-0.833085
	p2	d0	Control siRNA	-0.0765214							p1	d0	Control siRNA	-0.901506
	p2	d0	Control siRNA	-0.105971							p1	d0	Control siRNA	-0.969927
	p2	d0	Control siRNA	-0.135421							p1	d0	Control siRNA	-1.03835
	p2	d0	Control siRNA	-0.16487							p1	d0	Control siRNA	-1.10677
	p2	d0	Control siRNA	-0.19432							p1	d0	Control siRNA	-1.17519
	p2	d0	Control siRNA	-0.22377							p1	d0	Control siRNA	-1.24361
	p2	d0	Control siRNA	-0.253219							p1	d0	Control siRNA	-1.31203
	p2	d0	Control siRNA	-0.282669							p1	d0	Control siRNA	-1.38045
	p2	d0	Control siRNA	-0.312119							p1	d0	Control siRNA	-1.44887
	p2	d0	Control siRNA	-0.341568							p1	d0	Control siRNA	-1.51729
	p2	d0	Control siRNA	-0.371018							p1	d0	Control siRNA	-1.58571
	p2	d0	Control siRNA	-0.400468							p1	d0	Control siRNA	-1.65413
	p2	d0	Control siRNA	0.188333							p1	d0	Control siRNA	-1.72255
	p2	d0	Control siRNA	0.158883							p1	d0	Control siRNA	0.535328
	p2	d0	Control siRNA	0.129434							p1	d0	Control siRNA	0.466907
	p2	d0	Control siRNA	0.0999841							p1	d0	Control siRNA	0.398487
	p2	d0	Control siRNA	0.0705344							p1	d0	Control siRNA	0.330066
	p2	d0	Control siRNA	0.0410848							p1	d0	Control siRNA	0.261645
	p2	d0	Control siRNA	0.0116351							p1	d0	Control siRNA	0.193225
	p2	d0	Control siRNA	-0.0178145							p1	d0	Control siRNA	0.124804
	p2	d0	Control siRNA	-0.0472642							p1	d0	Control siRNA	0.0563835
	p2	d0	Control siRNA	-0.0767139							p1	d0	Control siRNA	-0.0120372
	p2	d0	Control siRNA	-0.106164							p1	d0	Control siRNA	-0.0804578
	p2	d0	Control siRNA	-0.135613							p1	d0	Control siRNA	-0.148879
	p2	d0	Control siRNA	-0.165063							p1	d0	Control siRNA	-0.217299
	p2	d0	Control siRNA	-0.194513							p1	d0	Control siRNA	-0.28572
	p2	d0	Control siRNA	-0.223962							p1	d0	Control siRNA	-0.354141
	p2	d0	Control siRNA	-0.253412							p1	d0	Control siRNA	-0.422561
	p2	d0	Control siRNA	-0.282862							p1	d0	Control siRNA	-0.490982
	p2	d0	Control siRNA	-0.312311							p1	d0	Control siRNA	-0.559403
	p2	d0	Control siRNA	-0.341761							p1	d0	Control siRNA	-0.627823
	p2	d0	Control siRNA	-0.37121							p1	d0	Control siRNA	-0.696244
	p2	d0	Control siRNA	-0.40066							p1	d0	Control siRNA	-0.764665
	p2	d0	Control siRNA	0.188141							p1	d0	Control siRNA	-0.833085
	p2	d0	Control siRNA	0.158691							p1	d0	Control siRNA	-0.901506
	p2	d0	Control siRNA	0.129241							p1	d0	Control siRNA	-0.969927
	p2	d0	Control siRNA	0.0997916							p1	d0	Control siRNA	-1.03835
	p2	d0	Control siRNA	0.070342							p1	d0	Control siRNA	-1.10677
	p2	d0	Control siRNA	0.0408923							p1	d0	Control siRNA	-1.17519
	p2	d0	Control siRNA	0.0114426							p1	d0	Control siRNA	-1.24361
	p2	d0	Control siRNA	-0.018007							p1	d0	Control siRNA	-1.31203
	p2	d0	Control siRNA	-0.0474567							p1	d0	Control siRNA	-1.38045
	p2	d0	Control siRNA	-0.0769064							p1	d0	Control siRNA	-1.44887
	p2	d0	Control siRNA	-0.106356							p1	d0	Control siRNA	-1.51729
	p2	d0	Control siRNA	-0.135806							p1	d0	Control siRNA	-1.58571
	p2	d0	Control siRNA	-0.165255							p1	d0	Control siRNA	-1.65413
	p2	d0	Control siRNA	-0.194705							p1	d0	Control siRNA	-1.72255
	p2	d0	Control siRNA	-0.224155							p1	d0	Control siRNA	0.535328
	p2	d0	Control siRNA	-0.253604							p1	d0	Control siRNA	0.466907
	p2	d0	Control siRNA	-0.283054							p1	d0	Control siRNA	0.398487
	p2	d0	Control siRNA	-0.312504							p1	d0	Control siRNA	0.330066
	p2	d0	Control siRNA	-0.341953							p1	d0	Control siRNA	0.261645
	p2	d0	Control siRNA	-0.371403							p1	d0	Control siRNA	0.193225
	p2	d0	Control siRNA	-0.400853							p1	d0	Control siRNA	0.124804
	p2	d0	Control siRNA	-0.430302							p1	d0	Control siRNA	0.0563835
	p2	d0	Control siRNA	0.217398							p1	d0	Control siRNA	-0.0120372
	p2	d0	Control siRNA	0.187948							p1	d0	Control siRNA	-0.0804578
	p2	d0	Control siRNA	0.158498							p1	d0	Control siRNA	-0.148879
	p2	d0	Control siRNA	0.129049							p1	d0	Control siRNA	-0.217299
	p2	d0	Control siRNA	0.0995991							p1	d0	Control siRNA	-0.28572
	p2	d0	Control siRNA	0.0701495							p1	d0	Control siRNA	-0.354141
	p2	d0	Control siRNA	0.0406998							p1	d0	Control siRNA	-0.422561
	p2	d0	Control siRNA	0.0112502							p1	d0	Control siRNA	-0.490982
	p2	d0	Control siRNA	-0.0181995							p1	d0	Control siRNA	-0.559403
	p2	d0	Control siRNA	-0.0476492							p1	d0	Control siRNA	-0.627823
	p2	d0	Control siRNA	-0.0770988							p1	d0	Control siRNA	-0.696244
	p2	d0	Control siRNA	-0.106548							p1	d0	Control siRNA	-0.764665
	p2	d0	Control siRNA	-0.135998							p1	d0	Control siRNA	-0.833085
	p2	d0	Control siRNA	-0.165448							p1	d0	Control siRNA	-0.901506
	p2	d0	Control siRNA	-0.194897							p1	d0	Control siRNA	-0.969927
	p2	d0	Control siRNA	-0.224347							p1	d0	Control siRNA	-1.03835
	p2	d0	Control siRNA	-0.253797							p1	d0	Control siRNA	-1.10677
	p2	d0	Control siRNA	-0.283246							p1	d0	Control siRNA	-1.17519
	p2	d0	Control siRNA	-0.312696							p1	d0	Control siRNA	-1.24361
	p2	d0	Control siRNA	-0.342146							p1	d0	Control siRNA	-1.31203
	p2	d0	Control siRNA	-0.371595							p1	d0	Control siRNA	-1.38045
	p2	d0	Control siRNA	-0.401045							p1	d0	Control siRNA	-1.44887
	p2	d0	Control siRNA	-0.430495							p1	d0	Control siRNA	-1.51729
	p2	d0	Control siRNA	-0.459944							p1	d0	Control siRNA	-1.58571
	p2	d0	Control siRNA	0.217205							p1	d0	Control siRNA	-1.65413
	p2	d0	Control siRNA	0.187756							p1	d0	Control siRNA	-1.72255
	p2	d0	Control siRNA	0.158306							p1	d0	Control siRNA	0.466907
	p2	d0	Control siRNA	0.128856							p1	d0	Control siRNA	0.398487
	p2	d0	Control siRNA	0.0994067							p1	d0	Control siRNA	0.330066
	p2	d0	Control siRNA	0.069957							p1	d0	Control siRNA	0.261645
	p2	d0	Control siRNA	0.0405073							p1	d0	Control siRNA	0.193225
	p2	d0	Control siRNA	0.0110577							p1	d0	Control siRNA	0.124804
	p2	d0	Control siRNA	-0.018392							p1	d0	Control siRNA	0.0563835
	p2	d0	Control siRNA	-0.0478417							p1	d0	Control siRNA	-0.0120372
	p2	d0	Control siRNA	-0.0772913							p1	d0	Control siRNA	-0.0804578
	p2	d0	Control siRNA	-0.106741							p1	d0	Control siRNA	-0.148879
	p2	d0	Control siRNA	-0.136191							p1	d0	Control siRNA	-0.217299
	p2	d0	Control siRNA	-0.16564							p1	d0	Control siRNA	-0.28572
	p2	d0	Control siRNA	-0.19509							p1	d0	Control siRNA	-0.354141
	p2	d0	Control siRNA	-0.22454							p1	d0	Control siRNA	-0.422561
	p2	d0	Control siRNA	-0.253989							p1	d0	Control siRNA	-0.490982
	p2	d0	Control siRNA	-0.283439							p1	d0	Control siRNA	-0.559403
	p2	d0	Control siRNA	-0.312889							p1	d0	Control siRNA	-0.627823
	p2	d0	Control siRNA	-0.342338							p1	d0	Control siRNA	-0.696244
	p2	d0	Control siRNA	-0.371788							p1	d0	Control siRNA	-0.764665
	p2	d0	Control siRNA	-0.401238							p1	d0	Control siRNA	-0.833085
	p2	d0	Control siRNA	-0.430687							p1	d0	Control siRNA	-0.901506
	p2	d0	Control siRNA	-0.460137							p1	d0	Control siRNA	-0.969927
	p2	d0	Control siRNA	-0.489587							p1	d0	Control siRNA	-1.03835
	p2	d0	Control siRNA	0.217013							p1	d0	Control siRNA	-1.10677
	p2	d0	Control siRNA	0.187563							p1	d0	Control siRNA	-1.17519
	p2	d0	Control siRNA	0.158113							p1	d0	Control siRNA	-1.24361
	p2	d0	Control siRNA	0.128664							p1	d0	Control siRNA	-1.31203
	p2	d0	Control siRNA	0.0992142							p1	d0	Control siRNA	-1.38045
	p2	d0	Control siRNA	0.0697645							p1	d0	Control siRNA	-1.44887
	p2	d0	Control siRNA	0.0403149							p1	d0	Control siRNA	-1.51729
	p2	d0	Control siRNA	0.0108652							p1	d0	Control siRNA	-1.58571
	p2	d0	Control siRNA	-0.0185845							p1	d0	Control siRNA	-1.65413
	p2	d0	Control siRNA	-0.0480341							p1	d0	Control siRNA	-1.72255
	p2	d0	Control siRNA	-0.0774838							p1	d0	Control siRNA	0.466907
	p2	d0	Control siRNA	-0.106933							p1	d0	Control siRNA	0.398487
	p2	d0	Control siRNA	-0.136383							p1	d0	Control siRNA	0.330066
	p2	d0	Control siRNA	-0.165833							p1	d0	Control siRNA	0.261645
	p2	d0	Control siRNA	-0.195282							p1	d0	Control siRNA	0.193225
	p2	d0	Control siRNA	-0.224732							p1	d0	Control siRNA	0.124804
	p2	d0	Control siRNA	-0.254182							p1	d0	Control siRNA	0.0563835
	p2	d0	Control siRNA	-0.283631							p1	d0	Control siRNA	-0.0120372
	p2	d0	Control siRNA	-0.313081							p1	d0	Control siRNA	-0.0804578
	p2	d0	Control siRNA	-0.342531							p1	d0	Control siRNA	-0.148879
	p2	d0	Control siRNA	-0.37198							p1	d0	Control siRNA	-0.217299
	p2	d0	Control siRNA	-0.40143							p1	d0	Control siRNA	-0.28572
	p2	d0	Control siRNA	-0.43088							p1	d0	Control siRNA	-0.354141
	p2	d0	Control siRNA	-0.460329							p1	d0	Control siRNA	-0.422561
	p2	d0	Control siRNA	-0.489779							p1	d0	Control siRNA	-0.490982
	p2	d0	Control siRNA	0.24627							p1	d0	Control siRNA	-0.559403
	p2	d0	Control siRNA	0.21682							p1	d0	Control siRNA	-0.627823
	p2	d0	Control siRNA	0.187371							p1	d0	Control siRNA	-0.696244
	p2	d0	Control siRNA	0.157921							p1	d0	Control siRNA	-0.764665
	p2	d0	Control siRNA	0.128471							p1	d0	Control siRNA	-0.833085
	p2	d0	Control siRNA	0.0990217							p1	d0	Control siRNA	-0.901506
	p2	d0	Control siRNA	0.069572							p1	d0	Control siRNA	-0.969927
	p2	d0	Control siRNA	0.0401224							p1	d0	Control siRNA	-1.03835
	p2	d0	Control siRNA	0.0106727							p1	d0	Control siRNA	-1.10677
	p2	d0	Control siRNA	-0.018777							p1	d0	Control siRNA	-1.17519
	p2	d0	Control siRNA	-0.0482266							p1	d0	Control siRNA	-1.24361
	p2	d0	Control siRNA	-0.0776763							p1	d0	Control siRNA	-1.31203
	p2	d0	Control siRNA	-0.107126							p1	d0	Control siRNA	-1.38045
	p2	d0	Control siRNA	-0.136576							p1	d0	Control siRNA	-1.44887
	p2	d0	Control siRNA	-0.166025							p1	d0	Control siRNA	-1.51729
	p2	d0	Control siRNA	-0.195475							p1	d0	Control siRNA	-1.58571
	p2	d0	Control siRNA	-0.224925							p1	d0	Control siRNA	-1.65413
	p2	d0	Control siRNA	-0.254374							p1	d0	Control siRNA	-1.72255
	p2	d0	Control siRNA	-0.283824							p1	d0	Control siRNA	0.398487
	p2	d0	Control siRNA	-0.313274							p1	d0	Control siRNA	0.330066
	p2	d0	Control siRNA	-0.342723							p1	d0	Control siRNA	0.261645
	p2	d0	Control siRNA	-0.372173							p1	d0	Control siRNA	0.193225
	p2	d0	Control siRNA	-0.401623							p1	d0	Control siRNA	0.124804
	p2	d0	Control siRNA	-0.431072							p1	d0	Control siRNA	0.0563835
	p2	d0	Control siRNA	-0.460522							p1	d0	Control siRNA	-0.0120372
	p2	d0	Control siRNA	-0.489972							p1	d0	Control siRNA	-0.0804578
	p2	d0	Control siRNA	0.246078							p1	d0	Control siRNA	-0.148879
	p2	d0	Control siRNA	0.216628							p1	d0	Control siRNA	-0.217299
	p2	d0	Control siRNA	0.187178							p1	d0	Control siRNA	-0.28572
	p2	d0	Control siRNA	0.157729							p1	d0	Control siRNA	-0.354141
	p2	d0	Control siRNA	0.128279							p1	d0	Control siRNA	-0.422561
	p2	d0	Control siRNA	0.0988292							p1	d0	Control siRNA	-0.490982
	p2	d0	Control siRNA	0.0693796							p1	d0	Control siRNA	-0.559403
	p2	d0	Control siRNA	0.0399299							p1	d0	Control siRNA	-0.627823
	p2	d0	Control siRNA	0.0104802							p1	d0	Control siRNA	-0.696244
	p2	d0	Control siRNA	-0.0189694							p1	d0	Control siRNA	-0.764665
	p2	d0	Control siRNA	-0.0484191							p1	d0	Control siRNA	-0.833085
	p2	d0	Control siRNA	-0.0778688							p1	d0	Control siRNA	-0.901506
	p2	d0	Control siRNA	-0.107318							p1	d0	Control siRNA	-0.969927
	p2	d0	Control siRNA	-0.136768							p1	d0	Control siRNA	-1.03835
	p2	d0	Control siRNA	-0.166218							p1	d0	Control siRNA	-1.10677
	p2	d0	Control siRNA	-0.195667							p1	d0	Control siRNA	-1.17519
	p2	d0	Control siRNA	-0.225117							p1	d0	Control siRNA	-1.24361
	p2	d0	Control siRNA	-0.254567							p1	d0	Control siRNA	-1.31203
	p2	d0	Control siRNA	-0.284016							p1	d0	Control siRNA	-1.38045
	p2	d0	Control siRNA	-0.313466							p1	d0	Control siRNA	-1.44887
	p2	d0	Control siRNA	-0.342916							p1	d0	Control siRNA	-1.51729
	p2	d0	Control siRNA	-0.372365							p1	d0	Control siRNA	-1.58571
	p2	d0	Control siRNA	-0.401815							p1	d0	Control siRNA	-1.65413
	p2	d0	Control siRNA	-0.431265							p1	d0	Control siRNA	-1.72255
	p2	d0	Control siRNA	-0.460714							p1	d0	Control siRNA	0.398487
	p2	d0	Control siRNA	-0.490164							p1	d0	Control siRNA	0.330066
	p2	d0	Control siRNA	0.245885							p1	d0	Control siRNA	0.261645
	p2	d0	Control siRNA	0.216435							p1	d0	Control siRNA	0.193225
	p2	d0	Control siRNA	0.186986							p1	d0	Control siRNA	0.124804
	p2	d0	Control siRNA	0.157536							p1	d0	Control siRNA	0.0563835
	p2	d0	Control siRNA	0.128086							p1	d0	Control siRNA	-0.0120372
	p2	d0	Control siRNA	0.0986367							p1	d0	Control siRNA	-0.0804578
	p2	d0	Control siRNA	0.0691871							p1	d0	Control siRNA	-0.148879
	p2	d0	Control siRNA	0.0397374							p1	d0	Control siRNA	-0.217299
	p2	d0	Control siRNA	0.0102877							p1	d0	Control siRNA	-0.28572
	p2	d0	Control siRNA	-0.0191619							p1	d0	Control siRNA	-0.354141
	p2	d0	Control siRNA	-0.0486116							p1	d0	Control siRNA	-0.422561
	p2	d0	Control siRNA	-0.0780612							p1	d0	Control siRNA	-0.490982
	p2	d0	Control siRNA	-0.107511							p1	d0	Control siRNA	-0.559403
	p2	d0	Control siRNA	-0.136961							p1	d0	Control siRNA	-0.627823
	p2	d0	Control siRNA	-0.16641							p1	d0	Control siRNA	-0.696244
	p2	d0	Control siRNA	-0.19586							p1	d0	Control siRNA	-0.764665
	p2	d0	Control siRNA	-0.22531							p1	d0	Control siRNA	-0.833085
	p2	d0	Control siRNA	-0.254759							p1	d0	Control siRNA	-0.901506
	p2	d0	Control siRNA	-0.284209							p1	d0	Control siRNA	-0.969927
	p2	d0	Control siRNA	-0.313659							p1	d0	Control siRNA	-1.03835
	p2	d0	Control siRNA	-0.343108							p1	d0	Control siRNA	-1.10677
	p2	d0	Control siRNA	-0.372558							p1	d0	Control siRNA	-1.17519
	p2	d0	Control siRNA	-0.402008							p1	d0	Control siRNA	-1.24361
	p2	d0	Control siRNA	-0.431457							p1	d0	Control siRNA	-1.31203
	p2	d0	Control siRNA	-0.460907							p1	d0	Control siRNA	-1.38045
	p2	d0	Control siRNA	-0.490357							p1	d0	Control siRNA	-1.44887
	p2	d0	Control siRNA	0.245693							p1	d0	Control siRNA	-1.51729
	p2	d0	Control siRNA	0.216243							p1	d0	Control siRNA	-1.58571
	p2	d0	Control siRNA	0.186793							p1	d0	Control siRNA	-1.65413
	p2	d0	Control siRNA	0.157344							p1	d0	Control siRNA	-1.72255
	p2	d0	Control siRNA	0.127894							p1	d0	Control siRNA	0.330066
	p2	d0	Control siRNA	0.0984442							p1	d0	Control siRNA	0.261645
	p2	d0	Control siRNA	0.0689946							p1	d0	Control siRNA	0.193225
	p2	d0	Control siRNA	0.0395449							p1	d0	Control siRNA	0.124804
	p2	d0	Control siRNA	0.0100953							p1	d0	Control siRNA	0.0563835
	p2	d0	Control siRNA	-0.0193544							p1	d0	Control siRNA	-0.0120372
	p2	d0	Control siRNA	-0.0488041							p1	d0	Control siRNA	-0.0804578
	p2	d0	Control siRNA	-0.0782537							p1	d0	Control siRNA	-0.148879
	p2	d0	Control siRNA	-0.107703							p1	d0	Control siRNA	-0.217299
	p2	d0	Control siRNA	-0.137153							p1	d0	Control siRNA	-0.28572
	p2	d0	Control siRNA	-0.166603							p1	d0	Control siRNA	-0.354141
	p2	d0	Control siRNA	-0.196052							p1	d0	Control siRNA	-0.422561
	p2	d0	Control siRNA	-0.225502							p1	d0	Control siRNA	-0.490982
	p2	d0	Control siRNA	-0.254952							p1	d0	Control siRNA	-0.559403
	p2	d0	Control siRNA	-0.284401							p1	d0	Control siRNA	-0.627823
	p2	d0	Control siRNA	-0.313851							p1	d0	Control siRNA	-0.696244
	p2	d0	Control siRNA	-0.343301							p1	d0	Control siRNA	-0.764665
	p2	d0	Control siRNA	-0.37275							p1	d0	Control siRNA	-0.833085
	p2	d0	Control siRNA	-0.4022							p1	d0	Control siRNA	-0.901506
	p2	d0	Control siRNA	-0.43165							p1	d0	Control siRNA	-0.969927
	p2	d0	Control siRNA	-0.461099							p1	d0	Control siRNA	-1.03835
	p2	d0	Control siRNA	0.27495							p1	d0	Control siRNA	-1.10677
	p2	d0	Control siRNA	0.2455							p1	d0	Control siRNA	-1.17519
	p2	d0	Control siRNA	0.21605							p1	d0	Control siRNA	-1.24361
	p2	d0	Control siRNA	0.186601							p1	d0	Control siRNA	-1.31203
	p2	d0	Control siRNA	0.157151							p1	d0	Control siRNA	-1.38045
	p2	d0	Control siRNA	0.127701							p1	d0	Control siRNA	-1.44887
	p2	d0	Control siRNA	0.0982518							p1	d0	Control siRNA	-1.51729
	p2	d0	Control siRNA	0.0688021							p1	d0	Control siRNA	-1.58571
	p2	d0	Control siRNA	0.0393524							p1	d0	Control siRNA	-1.65413
	p2	d0	Control siRNA	0.00990278							p1	d0	Control siRNA	-1.72255
	p2	d0	Control siRNA	-0.0195469							p1	d0	Control siRNA	0.330066
	p2	d0	Control siRNA	-0.0489965							p1	d0	Control siRNA	0.261645
	p2	d0	Control siRNA	-0.0784462							p1	d0	Control siRNA	0.193225
	p2	d0	Control siRNA	-0.107896							p1	d0	Control siRNA	0.124804
	p2	d0	Control siRNA	-0.137346							p1	d0	Control siRNA	0.0563835
	p2	d0	Control siRNA	-0.166795							p1	d0	Control siRNA	-0.0120372
	p2	d0	Control siRNA	-0.196245							p1	d0	Control siRNA	-0.0804578
	p2	d0	Control siRNA	-0.225695							p1	d0	Control siRNA	-0.148879
	p2	d0	Control siRNA	-0.255144							p1	d0	Control siRNA	-0.217299
	p2	d0	Control siRNA	-0.284594							p1	d0	Control siRNA	-0.28572
	p2	d0	Control siRNA	-0.314043							p1	d0	Control siRNA	-0.354141
	p2	d0	Control siRNA	-0.343493							p1	d0	Control siRNA	-0.422561
	p2	d0	Control siRNA	-0.372943							p1	d0	Control siRNA	-0.490982
	p2	d0	Control siRNA	-0.402392							p1	d0	Control siRNA	-0.559403
	p2	d0	Control siRNA	-0.431842							p1	d0	Control siRNA	-0.627823
	p2	d0	Control siRNA	0.274757							p1	d0	Control siRNA	-0.696244
	p2	d0	Control siRNA	0.245308							p1	d0	Control siRNA	-0.764665
	p2	d0	Control siRNA	0.215858							p1	d0	Control siRNA	-0.833085
	p2	d0	Control siRNA	0.186408							p1	d0	Control siRNA	-0.901506
	p2	d0	Control siRNA	0.156959							p1	d0	Control siRNA	-0.969927
	p2	d0	Control siRNA	0.127509							p1	d0	Control siRNA	-1.03835
	p2	d0	Control siRNA	0.0980593							p1	d0	Control siRNA	-1.10677
	p2	d0	Control siRNA	0.0686096							p1	d0	Control siRNA	-1.17519
	p2	d0	Control siRNA	0.03916							p1	d0	Control siRNA	-1.24361
	p2	d0	Control siRNA	0.0097103							p1	d0	Control siRNA	-1.31203
	p2	d0	Control siRNA	-0.0197394							p1	d0	Control siRNA	-1.38045
	p2	d0	Control siRNA	-0.049189							p1	d0	Control siRNA	-1.44887
	p2	d0	Control siRNA	-0.0786387							p1	d0	Control siRNA	-1.51729
	p2	d0	Control siRNA	-0.108088							p1	d0	Control siRNA	-1.58571
	p2	d0	Control siRNA	-0.137538							p1	d0	Control siRNA	-1.65413
	p2	d0	Control siRNA	-0.166988							p1	d0	Control siRNA	-1.72255
	p2	d0	Control siRNA	-0.196437							p1	d0	Control siRNA	0.261645
	p2	d0	Control siRNA	-0.225887							p1	d0	Control siRNA	0.193225
	p2	d0	Control siRNA	-0.255337							p1	d0	Control siRNA	0.124804
	p2	d0	Control siRNA	-0.284786							p1	d0	Control siRNA	0.0563835
	p2	d0	Control siRNA	-0.314236							p1	d0	Control siRNA	-0.0120372
	p2	d0	Control siRNA	-0.343686							p1	d0	Control siRNA	-0.0804578
	p2	d0	Control siRNA	-0.373135							p1	d0	Control siRNA	-0.148879
	p2	d0	Control siRNA	-0.402585							p1	d0	Control siRNA	-0.217299
	p2	d0	Control siRNA	0.274565							p1	d0	Control siRNA	-0.28572
	p2	d0	Control siRNA	0.245115							p1	d0	Control siRNA	-0.354141
	p2	d0	Control siRNA	0.215665							p1	d0	Control siRNA	-0.422561
	p2	d0	Control siRNA	0.186216							p1	d0	Control siRNA	-0.490982
	p2	d0	Control siRNA	0.156766							p1	d0	Control siRNA	-0.559403
	p2	d0	Control siRNA	0.127316							p1	d0	Control siRNA	-0.627823
	p2	d0	Control siRNA	0.0978668							p1	d0	Control siRNA	-0.696244
	p2	d0	Control siRNA	0.0684171							p1	d0	Control siRNA	-0.764665
	p2	d0	Control siRNA	0.0389675							p1	d0	Control siRNA	-0.833085
	p2	d0	Control siRNA	0.00951782							p1	d0	Control siRNA	-0.901506
	p2	d0	Control siRNA	-0.0199318							p1	d0	Control siRNA	-0.969927
	p2	d0	Control siRNA	-0.0493815							p1	d0	Control siRNA	-1.03835
	p2	d0	Control siRNA	-0.0788312							p1	d0	Control siRNA	-1.10677
	p2	d0	Control siRNA	-0.108281							p1	d0	Control siRNA	-1.17519
	p2	d0	Control siRNA	-0.13773							p1	d0	Control siRNA	-1.24361
	p2	d0	Control siRNA	-0.16718							p1	d0	Control siRNA	-1.31203
	p2	d0	Control siRNA	-0.19663							p1	d0	Control siRNA	-1.38045
	p2	d0	Control siRNA	-0.226079							p1	d0	Control siRNA	-1.44887
	p2	d0	Control siRNA	-0.255529							p1	d0	Control siRNA	-1.51729
	p2	d0	Control siRNA	-0.284979							p1	d0	Control siRNA	-1.58571
	p2	d0	Control siRNA	-0.314428							p1	d0	Control siRNA	-1.65413
	p2	d0	Control siRNA	0.274372							p1	d0	Control siRNA	-1.72255
	p2	d0	Control siRNA	0.244923							p1	d0	Control siRNA	0.261645
	p2	d0	Control siRNA	0.215473							p1	d0	Control siRNA	0.193225
	p2	d0	Control siRNA	0.186023							p1	d0	Control siRNA	0.124804
	p2	d0	Control siRNA	0.156574							p1	d0	Control siRNA	0.0563835
	p2	d0	Control siRNA	0.127124							p1	d0	Control siRNA	-0.0120372
	p2	d0	Control siRNA	0.0976743							p1	d0	Control siRNA	-0.0804578
	p2	d0	Control siRNA	0.0682247							p1	d0	Control siRNA	-0.148879
	p2	d0	Control siRNA	0.038775							p1	d0	Control siRNA	-0.217299
	p2	d0	Control siRNA	0.00932534							p1	d0	Control siRNA	-0.28572
	p2	d0	Control siRNA	-0.0201243							p1	d0	Control siRNA	-0.354141
	p2	d0	Control siRNA	-0.049574							p1	d0	Control siRNA	-0.422561
	p2	d0	Control siRNA	-0.0790236							p1	d0	Control siRNA	-0.490982
	p2	d0	Control siRNA	-0.108473							p1	d0	Control siRNA	-0.559403
	p2	d0	Control siRNA	-0.137923							p1	d0	Control siRNA	-0.627823
	p2	d0	Control siRNA	-0.167373							p1	d0	Control siRNA	-0.696244
	p2	d0	Control siRNA	-0.196822							p1	d0	Control siRNA	-0.764665
	p2	d0	Control siRNA	-0.226272							p1	d0	Control siRNA	-0.833085
	p2	d0	Control siRNA	-0.255722							p1	d0	Control siRNA	-0.901506
	p2	d0	Control siRNA	-0.285171							p1	d0	Control siRNA	-0.969927
	p2	d0	Control siRNA	-0.314621							p1	d0	Control siRNA	-1.03835
	p2	d0	Control siRNA	0.27418							p1	d0	Control siRNA	-1.10677
	p2	d0	Control siRNA	0.24473							p1	d0	Control siRNA	-1.17519
	p2	d0	Control siRNA	0.21528							p1	d0	Control siRNA	-1.24361
	p2	d0	Control siRNA	0.185831							p1	d0	Control siRNA	-1.31203
	p2	d0	Control siRNA	0.156381							p1	d0	Control siRNA	-1.38045
	p2	d0	Control siRNA	0.126932							p1	d0	Control siRNA	-1.44887
	p2	d0	Control siRNA	0.0974818							p1	d0	Control siRNA	-1.51729
	p2	d0	Control siRNA	0.0680322							p1	d0	Control siRNA	-1.58571
	p2	d0	Control siRNA	0.0385825							p1	d0	Control siRNA	-1.65413
	p2	d0	Control siRNA	0.00913286							p1	d0	Control siRNA	-1.72255
	p2	d0	Control siRNA	-0.0203168							p1	d0	Control siRNA	0.261645
	p2	d0	Control siRNA	-0.0497665							p1	d0	Control siRNA	0.193225
	p2	d0	Control siRNA	-0.0792161							p1	d0	Control siRNA	0.124804
	p2	d0	Control siRNA	-0.108666							p1	d0	Control siRNA	0.0563835
	p2	d0	Control siRNA	-0.138115							p1	d0	Control siRNA	-0.0120372
	p2	d0	Control siRNA	-0.167565							p1	d0	Control siRNA	-0.0804578
	p2	d0	Control siRNA	-0.197015							p1	d0	Control siRNA	-0.148879
	p2	d0	Control siRNA	-0.226464							p1	d0	Control siRNA	-0.217299
	p2	d0	Control siRNA	-0.255914							p1	d0	Control siRNA	-0.28572
	p2	d0	Control siRNA	-0.285364							p1	d0	Control siRNA	-0.354141
	p2	d0	Control siRNA	-0.314813							p1	d0	Control siRNA	-0.422561
	p2	d0	Control siRNA	0.303437							p1	d0	Control siRNA	-0.490982
	p2	d0	Control siRNA	0.273987							p1	d0	Control siRNA	-0.559403
	p2	d0	Control siRNA	0.244538							p1	d0	Control siRNA	-0.627823
	p2	d0	Control siRNA	0.215088							p1	d0	Control siRNA	-0.696244
	p2	d0	Control siRNA	0.185638							p1	d0	Control siRNA	-0.764665
	p2	d0	Control siRNA	0.156189							p1	d0	Control siRNA	-0.833085
	p2	d0	Control siRNA	0.126739							p1	d0	Control siRNA	-0.901506
	p2	d0	Control siRNA	0.0972894							p1	d0	Control siRNA	-0.969927
	p2	d0	Control siRNA	0.0678397							p1	d0	Control siRNA	-1.03835
	p2	d0	Control siRNA	0.03839							p1	d0	Control siRNA	-1.10677
	p2	d0	Control siRNA	0.00894038							p1	d0	Control siRNA	-1.17519
	p2	d0	Control siRNA	-0.0205093							p1	d0	Control siRNA	-1.24361
	p2	d0	Control siRNA	-0.0499589							p1	d0	Control siRNA	-1.31203
	p2	d0	Control siRNA	-0.0794086							p1	d0	Control siRNA	-1.38045
	p2	d0	Control siRNA	-0.108858							p1	d0	Control siRNA	-1.44887
	p2	d0	Control siRNA	-0.138308							p1	d0	Control siRNA	-1.51729
	p2	d0	Control siRNA	-0.167758							p1	d0	Control siRNA	-1.58571
	p2	d0	Control siRNA	-0.197207							p1	d0	Control siRNA	-1.65413
	p2	d0	Control siRNA	-0.226657							p1	d0	Control siRNA	-1.72255
	p2	d0	Control siRNA	-0.256107							p1	d0	Control siRNA	0.193225
	p2	d0	Control siRNA	-0.285556							p1	d0	Control siRNA	0.124804
	p2	d0	Control siRNA	-0.315006							p1	d0	Control siRNA	0.0563835
	p2	d0	Control siRNA	0.273795							p1	d0	Control siRNA	-0.0120372
	p2	d0	Control siRNA	0.244345							p1	d0	Control siRNA	-0.0804578
	p2	d0	Control siRNA	0.214896							p1	d0	Control siRNA	-0.148879
	p2	d0	Control siRNA	0.185446							p1	d0	Control siRNA	-0.217299
	p2	d0	Control siRNA	0.155996							p1	d0	Control siRNA	-0.28572
	p2	d0	Control siRNA	0.126547							p1	d0	Control siRNA	-0.354141
	p2	d0	Control siRNA	0.0970969							p1	d0	Control siRNA	-0.422561
	p2	d0	Control siRNA	0.0676472							p1	d0	Control siRNA	-0.490982
	p2	d0	Control siRNA	0.0381976							p1	d0	Control siRNA	-0.559403
	p2	d0	Control siRNA	0.00874789							p1	d0	Control siRNA	-0.627823
	p2	d0	Control siRNA	-0.0207018							p1	d0	Control siRNA	-0.696244
	p2	d0	Control siRNA	-0.0501514							p1	d0	Control siRNA	-0.764665
	p2	d0	Control siRNA	-0.0796011							p1	d0	Control siRNA	-0.833085
	p2	d0	Control siRNA	-0.109051							p1	d0	Control siRNA	-0.901506
	p2	d0	Control siRNA	-0.1385							p1	d0	Control siRNA	-0.969927
	p2	d0	Control siRNA	-0.16795							p1	d0	Control siRNA	-1.03835
	p2	d0	Control siRNA	-0.1974							p1	d0	Control siRNA	-1.10677
	p2	d0	Control siRNA	-0.226849							p1	d0	Control siRNA	-1.17519
	p2	d0	Control siRNA	-0.256299							p1	d0	Control siRNA	-1.24361
	p2	d0	Control siRNA	-0.285749							p1	d0	Control siRNA	-1.31203
	p2	d0	Control siRNA	-0.315198							p1	d0	Control siRNA	-1.38045
	p2	d0	Control siRNA	0.303052							p1	d0	Control siRNA	-1.44887
	p2	d0	Control siRNA	0.273602							p1	d0	Control siRNA	-1.51729
	p2	d0	Control siRNA	0.244153							p1	d0	Control siRNA	-1.58571
	p2	d0	Control siRNA	0.214703							p1	d0	Control siRNA	-1.65413
	p2	d0	Control siRNA	0.185253							p1	d0	Control siRNA	-1.72255
	p2	d0	Control siRNA	0.155804							p1	d0	Control siRNA	0.193225
	p2	d0	Control siRNA	0.126354							p1	d0	Control siRNA	0.124804
	p2	d0	Control siRNA	0.0969044							p1	d0	Control siRNA	0.0563835
	p2	d0	Control siRNA	0.0674547							p1	d0	Control siRNA	-0.0120372
	p2	d0	Control siRNA	0.0380051							p1	d0	Control siRNA	-0.0804578
	p2	d0	Control siRNA	0.00855541							p1	d0	Control siRNA	-0.148879
	p2	d0	Control siRNA	-0.0208942							p1	d0	Control siRNA	-0.217299
	p2	d0	Control siRNA	-0.0503439							p1	d0	Control siRNA	-0.28572
	p2	d0	Control siRNA	-0.0797936							p1	d0	Control siRNA	-0.354141
	p2	d0	Control siRNA	-0.109243							p1	d0	Control siRNA	-0.422561
	p2	d0	Control siRNA	-0.138693							p1	d0	Control siRNA	-0.490982
	p2	d0	Control siRNA	-0.168143							p1	d0	Control siRNA	-0.559403
	p2	d0	Control siRNA	-0.197592							p1	d0	Control siRNA	-0.627823
	p2	d0	Control siRNA	-0.227042							p1	d0	Control siRNA	-0.696244
	p2	d0	Control siRNA	-0.256492							p1	d0	Control siRNA	-0.764665
	p2	d0	Control siRNA	-0.285941							p1	d0	Control siRNA	-0.833085
	p2	d0	Control siRNA	0.30286							p1	d0	Control siRNA	-0.901506
	p2	d0	Control siRNA	0.27341							p1	d0	Control siRNA	-0.969927
	p2	d0	Control siRNA	0.24396							p1	d0	Control siRNA	-1.03835
	p2	d0	Control siRNA	0.214511							p1	d0	Control siRNA	-1.10677
	p2	d0	Control siRNA	0.185061							p1	d0	Control siRNA	-1.17519
	p2	d0	Control siRNA	0.155611							p1	d0	Control siRNA	-1.24361
	p2	d0	Control siRNA	0.126162							p1	d0	Control siRNA	-1.31203
	p2	d0	Control siRNA	0.0967119							p1	d0	Control siRNA	-1.38045
	p2	d0	Control siRNA	0.0672623							p1	d0	Control siRNA	-1.44887
	p2	d0	Control siRNA	0.0378126							p1	d0	Control siRNA	-1.51729
	p2	d0	Control siRNA	0.00836293							p1	d0	Control siRNA	-1.58571
	p2	d0	Control siRNA	-0.0210867							p1	d0	Control siRNA	-1.65413
	p2	d0	Control siRNA	-0.0505364							p1	d0	Control siRNA	-1.72255
	p2	d0	Control siRNA	-0.0799861							p1	d0	Control siRNA	0.124804
	p2	d0	Control siRNA	-0.109436							p1	d0	Control siRNA	0.0563835
	p2	d0	Control siRNA	-0.138885							p1	d0	Control siRNA	-0.0120372
	p2	d0	Control siRNA	-0.168335							p1	d0	Control siRNA	-0.0804578
	p2	d0	Control siRNA	-0.197785							p1	d0	Control siRNA	-0.148879
	p2	d0	Control siRNA	-0.227234							p1	d0	Control siRNA	-0.217299
	p2	d0	Control siRNA	-0.256684							p1	d0	Control siRNA	-0.28572
	p2	d0	Control siRNA	0.273217							p1	d0	Control siRNA	-0.354141
	p2	d0	Control siRNA	0.243768							p1	d0	Control siRNA	-0.422561
	p2	d0	Control siRNA	0.214318							p1	d0	Control siRNA	-0.490982
	p2	d0	Control siRNA	0.184868							p1	d0	Control siRNA	-0.559403
	p2	d0	Control siRNA	0.155419							p1	d0	Control siRNA	-0.627823
	p2	d0	Control siRNA	0.125969							p1	d0	Control siRNA	-0.696244
	p2	d0	Control siRNA	0.0965194							p1	d0	Control siRNA	-0.764665
	p2	d0	Control siRNA	0.0670698							p1	d0	Control siRNA	-0.833085
	p2	d0	Control siRNA	0.0376201							p1	d0	Control siRNA	-0.901506
	p2	d0	Control siRNA	0.00817045							p1	d0	Control siRNA	-0.969927
	p2	d0	Control siRNA	-0.0212792							p1	d0	Control siRNA	-1.03835
	p2	d0	Control siRNA	-0.0507289							p1	d0	Control siRNA	-1.10677
	p2	d0	Control siRNA	-0.0801785							p1	d0	Control siRNA	-1.17519
	p2	d0	Control siRNA	-0.109628							p1	d0	Control siRNA	-1.24361
	p2	d0	Control siRNA	-0.139078							p1	d0	Control siRNA	-1.31203
	p2	d0	Control siRNA	-0.168528							p1	d0	Control siRNA	-1.38045
	p2	d0	Control siRNA	-0.197977							p1	d0	Control siRNA	-1.44887
	p2	d0	Control siRNA	-0.227427							p1	d0	Control siRNA	-1.51729
	p2	d0	Control siRNA	-0.256877							p1	d0	Control siRNA	-1.58571
	p2	d0	Control siRNA	-0.286326							p1	d0	Control siRNA	-1.65413
	p2	d0	Control siRNA	0.273025							p1	d0	Control siRNA	-1.72255
	p2	d0	Control siRNA	0.243575							p1	d0	Control siRNA	0.124804
	p2	d0	Control siRNA	0.214126							p1	d0	Control siRNA	0.0563835
	p2	d0	Control siRNA	0.184676							p1	d0	Control siRNA	-0.0120372
	p2	d0	Control siRNA	0.155226							p1	d0	Control siRNA	-0.0804578
	p2	d0	Control siRNA	0.125777							p1	d0	Control siRNA	-0.148879
	p2	d0	Control siRNA	0.096327							p1	d0	Control siRNA	-0.217299
	p2	d0	Control siRNA	0.0668773							p1	d0	Control siRNA	-0.28572
	p2	d0	Control siRNA	0.0374276							p1	d0	Control siRNA	-0.354141
	p2	d0	Control siRNA	0.00797797							p1	d0	Control siRNA	-0.422561
	p2	d0	Control siRNA	-0.0214717							p1	d0	Control siRNA	-0.490982
	p2	d0	Control siRNA	-0.0509214							p1	d0	Control siRNA	-0.559403
	p2	d0	Control siRNA	-0.080371							p1	d0	Control siRNA	-0.627823
	p2	d0	Control siRNA	-0.109821							p1	d0	Control siRNA	-0.696244
	p2	d0	Control siRNA	-0.13927							p1	d0	Control siRNA	-0.764665
	p2	d0	Control siRNA	-0.16872							p1	d0	Control siRNA	-0.833085
	p2	d0	Control siRNA	-0.19817							p1	d0	Control siRNA	-0.901506
	p2	d0	Control siRNA	-0.227619							p1	d0	Control siRNA	-0.969927
	p2	d0	Control siRNA	-0.257069							p1	d0	Control siRNA	-1.03835
	p2	d0	Control siRNA	-0.286519							p1	d0	Control siRNA	-1.10677
	p2	d0	Control siRNA	0.272832							p1	d0	Control siRNA	-1.17519
	p2	d0	Control siRNA	0.243383							p1	d0	Control siRNA	-1.24361
	p2	d0	Control siRNA	0.213933							p1	d0	Control siRNA	-1.31203
	p2	d0	Control siRNA	0.184483							p1	d0	Control siRNA	-1.38045
	p2	d0	Control siRNA	0.155034							p1	d0	Control siRNA	-1.44887
	p2	d0	Control siRNA	0.125584							p1	d0	Control siRNA	-1.51729
	p2	d0	Control siRNA	0.0961345							p1	d0	Control siRNA	-1.58571
	p2	d0	Control siRNA	0.0666848							p1	d0	Control siRNA	-1.65413
	p2	d0	Control siRNA	0.0372351							p1	d0	Control siRNA	-1.72255
	p2	d0	Control siRNA	0.00778549							p1	d0	Control siRNA	0.124804
	p2	d0	Control siRNA	-0.0216642							p1	d0	Control siRNA	0.0563835
	p2	d0	Control siRNA	-0.0511138							p1	d0	Control siRNA	-0.0120372
	p2	d0	Control siRNA	-0.0805635							p1	d0	Control siRNA	-0.0804578
	p2	d0	Control siRNA	-0.110013							p1	d0	Control siRNA	-0.148879
	p2	d0	Control siRNA	-0.139463							p1	d0	Control siRNA	-0.217299
	p2	d0	Control siRNA	-0.168912							p1	d0	Control siRNA	-0.28572
	p2	d0	Control siRNA	-0.198362							p1	d0	Control siRNA	-0.354141
	p2	d0	Control siRNA	-0.227812							p1	d0	Control siRNA	-0.422561
	p2	d0	Control siRNA	-0.257261							p1	d0	Control siRNA	-0.490982
	p2	d0	Control siRNA	-0.286711							p1	d0	Control siRNA	-0.559403
	p2	d0	Control siRNA	-0.316161							p1	d0	Control siRNA	-0.627823
	p2	d0	Control siRNA	-0.34561							p1	d0	Control siRNA	-0.696244
	p2	d0	Control siRNA	-0.37506							p1	d0	Control siRNA	-0.764665
	p2	d0	Control siRNA	0.30209							p1	d0	Control siRNA	-0.833085
	p2	d0	Control siRNA	0.27264							p1	d0	Control siRNA	-0.901506
	p2	d0	Control siRNA	0.24319							p1	d0	Control siRNA	-0.969927
	p2	d0	Control siRNA	0.213741							p1	d0	Control siRNA	-1.03835
	p2	d0	Control siRNA	0.184291							p1	d0	Control siRNA	-1.10677
	p2	d0	Control siRNA	0.154841							p1	d0	Control siRNA	-1.17519
	p2	d0	Control siRNA	0.125392							p1	d0	Control siRNA	-1.24361
	p2	d0	Control siRNA	0.095942							p1	d0	Control siRNA	-1.31203
	p2	d0	Control siRNA	0.0664923							p1	d0	Control siRNA	-1.38045
	p2	d0	Control siRNA	0.0370427							p1	d0	Control siRNA	-1.44887
	p2	d0	Control siRNA	0.00759301							p1	d0	Control siRNA	-1.51729
	p2	d0	Control siRNA	-0.0218567							p1	d0	Control siRNA	-1.58571
	p2	d0	Control siRNA	-0.0513063							p1	d0	Control siRNA	-1.65413
	p2	d0	Control siRNA	-0.080756							p1	d0	Control siRNA	-1.72255
	p2	d0	Control siRNA	-0.110206							p1	d0	Control siRNA	0.0563835
	p2	d0	Control siRNA	-0.139655							p1	d0	Control siRNA	-0.0120372
	p2	d0	Control siRNA	-0.169105							p1	d0	Control siRNA	-0.0804578
	p2	d0	Control siRNA	-0.198555							p1	d0	Control siRNA	-0.148879
	p2	d0	Control siRNA	-0.228004							p1	d0	Control siRNA	-0.217299
	p2	d0	Control siRNA	-0.257454							p1	d0	Control siRNA	-0.28572
	p2	d0	Control siRNA	-0.286904							p1	d0	Control siRNA	-0.354141
	p2	d0	Control siRNA	-0.316353							p1	d0	Control siRNA	-0.422561
	p2	d0	Control siRNA	-0.345803							p1	d0	Control siRNA	-0.490982
	p2	d0	Control siRNA	-0.375253							p1	d0	Control siRNA	-0.559403
	p2	d0	Control siRNA	-0.404702							p1	d0	Control siRNA	-0.627823
	p2	d0	Control siRNA	-0.434152							p1	d0	Control siRNA	-0.696244
	p2	d0	Control siRNA	-0.463602							p1	d0	Control siRNA	-0.764665
	p2	d0	Control siRNA	-0.493051							p1	d0	Control siRNA	-0.833085
	p2	d0	Control siRNA	-0.522501							p1	d0	Control siRNA	-0.901506
	p2	d0	Control siRNA	-0.551951							p1	d0	Control siRNA	-0.969927
	p2	d0	Control siRNA	0.272447							p1	d0	Control siRNA	-1.03835
	p2	d0	Control siRNA	0.242998							p1	d0	Control siRNA	-1.10677
	p2	d0	Control siRNA	0.213548							p1	d0	Control siRNA	-1.17519
	p2	d0	Control siRNA	0.184098							p1	d0	Control siRNA	-1.24361
	p2	d0	Control siRNA	0.154649							p1	d0	Control siRNA	-1.31203
	p2	d0	Control siRNA	0.125199							p1	d0	Control siRNA	-1.38045
	p2	d0	Control siRNA	0.0957495							p1	d0	Control siRNA	-1.44887
	p2	d0	Control siRNA	0.0662998							p1	d0	Control siRNA	-1.51729
	p2	d0	Control siRNA	0.0368502							p1	d0	Control siRNA	-1.58571
	p2	d0	Control siRNA	0.00740052							p1	d0	Control siRNA	-1.65413
	p2	d0	Control siRNA	-0.0220491							p1	d0	Control siRNA	-1.72255
	p2	d0	Control siRNA	-0.0514988							p1	d0	Control siRNA	0.0563835
	p2	d0	Control siRNA	-0.0809485							p1	d0	Control siRNA	-0.0120372
	p2	d0	Control siRNA	-0.110398							p1	d0	Control siRNA	-0.0804578
	p2	d0	Control siRNA	-0.139848							p1	d0	Control siRNA	-0.148879
	p2	d0	Control siRNA	-0.169297							p1	d0	Control siRNA	-0.217299
	p2	d0	Control siRNA	-0.198747							p1	d0	Control siRNA	-0.28572
	p2	d0	Control siRNA	-0.228197							p1	d0	Control siRNA	-0.354141
	p2	d0	Control siRNA	-0.257646							p1	d0	Control siRNA	-0.422561
	p2	d0	Control siRNA	-0.287096							p1	d0	Control siRNA	-0.490982
	p2	d0	Control siRNA	-0.316546							p1	d0	Control siRNA	-0.559403
	p2	d0	Control siRNA	-0.345995							p1	d0	Control siRNA	-0.627823
	p2	d0	Control siRNA	-0.375445							p1	d0	Control siRNA	-0.696244
	p2	d0	Control siRNA	-0.404895							p1	d0	Control siRNA	-0.764665
	p2	d0	Control siRNA	-0.434344							p1	d0	Control siRNA	-0.833085
	p2	d0	Control siRNA	-0.463794							p1	d0	Control siRNA	-0.901506
	p2	d0	Control siRNA	-0.493244							p1	d0	Control siRNA	-0.969927
	p2	d0	Control siRNA	-0.522693							p1	d0	Control siRNA	-1.03835
	p2	d0	Control siRNA	-0.552143							p1	d0	Control siRNA	-1.10677
	p2	d0	Control siRNA	-0.581593							p1	d0	Control siRNA	-1.17519
	p2	d0	Control siRNA	0.272255							p1	d0	Control siRNA	-1.24361
	p2	d0	Control siRNA	0.242805							p1	d0	Control siRNA	-1.31203
	p2	d0	Control siRNA	0.213356							p1	d0	Control siRNA	-1.38045
	p2	d0	Control siRNA	0.183906							p1	d0	Control siRNA	-1.44887
	p2	d0	Control siRNA	0.154456							p1	d0	Control siRNA	-1.51729
	p2	d0	Control siRNA	0.125007							p1	d0	Control siRNA	-1.58571
	p2	d0	Control siRNA	0.095557							p1	d0	Control siRNA	-1.65413
	p2	d0	Control siRNA	0.0661074							p1	d0	Control siRNA	0.0563835
	p2	d0	Control siRNA	0.0366577							p1	d0	Control siRNA	-0.0120372
	p2	d0	Control siRNA	0.00720804							p1	d0	Control siRNA	-0.0804578
	p2	d0	Control siRNA	-0.0222416							p1	d0	Control siRNA	-0.148879
	p2	d0	Control siRNA	-0.0516913							p1	d0	Control siRNA	-0.217299
	p2	d0	Control siRNA	-0.0811409							p1	d0	Control siRNA	-0.28572
	p2	d0	Control siRNA	-0.110591							p1	d0	Control siRNA	-0.354141
	p2	d0	Control siRNA	-0.14004							p1	d0	Control siRNA	-0.422561
	p2	d0	Control siRNA	-0.16949							p1	d0	Control siRNA	-0.490982
	p2	d0	Control siRNA	-0.19894							p1	d0	Control siRNA	-0.559403
	p2	d0	Control siRNA	-0.228389							p1	d0	Control siRNA	-0.627823
	p2	d0	Control siRNA	-0.257839							p1	d0	Control siRNA	-0.696244
	p2	d0	Control siRNA	-0.287289							p1	d0	Control siRNA	-0.764665
	p2	d0	Control siRNA	-0.316738							p1	d0	Control siRNA	-0.833085
	p2	d0	Control siRNA	-0.346188							p1	d0	Control siRNA	-0.901506
	p2	d0	Control siRNA	-0.375638							p1	d0	Control siRNA	-0.969927
	p2	d0	Control siRNA	-0.405087							p1	d0	Control siRNA	-1.03835
	p2	d0	Control siRNA	-0.434537							p1	d0	Control siRNA	-1.10677
	p2	d0	Control siRNA	-0.463987							p1	d0	Control siRNA	-1.17519
	p2	d0	Control siRNA	-0.493436							p1	d0	Control siRNA	-1.24361
	p2	d0	Control siRNA	-0.522886							p1	d0	Control siRNA	-1.31203
	p2	d0	Control siRNA	-0.552336							p1	d0	Control siRNA	-1.38045
	p2	d0	Control siRNA	-0.581785							p1	d0	Control siRNA	-1.44887
	p2	d0	Control siRNA	0.301512							p1	d0	Control siRNA	0.0563835
	p2	d0	Control siRNA	0.272063							p1	d0	Control siRNA	-0.0120372
	p2	d0	Control siRNA	0.242613							p1	d0	Control siRNA	-0.0804578
	p2	d0	Control siRNA	0.213163							p1	d0	Control siRNA	-0.148879
	p2	d0	Control siRNA	0.183714							p1	d0	Control siRNA	-0.217299
	p2	d0	Control siRNA	0.154264							p1	d0	Control siRNA	-0.28572
	p2	d0	Control siRNA	0.124814							p1	d0	Control siRNA	-0.354141
	p2	d0	Control siRNA	0.0953645							p1	d0	Control siRNA	-0.422561
	p2	d0	Control siRNA	0.0659149							p1	d0	Control siRNA	-0.490982
	p2	d0	Control siRNA	0.0364652							p1	d0	Control siRNA	-0.559403
	p2	d0	Control siRNA	0.00701556							p1	d0	Control siRNA	-0.627823
	p2	d0	Control siRNA	-0.0224341							p1	d0	Control siRNA	-0.696244
	p2	d0	Control siRNA	-0.0518838							p1	d0	Control siRNA	-0.764665
	p2	d0	Control siRNA	-0.0813334							p1	d0	Control siRNA	-0.833085
	p2	d0	Control siRNA	-0.110783							p1	d0	Control siRNA	-0.901506
	p2	d0	Control siRNA	-0.140233							p1	d0	Control siRNA	-0.969927
	p2	d0	Control siRNA	-0.169682							p1	d0	Control siRNA	-1.03835
	p2	d0	Control siRNA	-0.199132							p1	d0	Control siRNA	-1.10677
	p2	d0	Control siRNA	-0.228582							p1	d0	Control siRNA	-1.17519
	p2	d0	Control siRNA	-0.258031							p1	d0	Control siRNA	-1.24361
	p2	d0	Control siRNA	-0.287481							p1	d0	Control siRNA	-1.31203
	p2	d0	Control siRNA	-0.316931							p1	d0	Control siRNA	-1.38045
	p2	d0	Control siRNA	-0.34638							p1	d0	Control siRNA	0.0563835
	p2	d0	Control siRNA	-0.37583							p1	d0	Control siRNA	-0.0120372
	p2	d0	Control siRNA	-0.40528							p1	d0	Control siRNA	-0.0804578
	p2	d0	Control siRNA	-0.434729							p1	d0	Control siRNA	-0.148879
	p2	d0	Control siRNA	-0.464179							p1	d0	Control siRNA	-0.217299
	p2	d0	Control siRNA	-0.493629							p1	d0	Control siRNA	-0.28572
	p2	d0	Control siRNA	-0.523078							p1	d0	Control siRNA	-0.354141
	p2	d0	Control siRNA	-0.552528							p1	d0	Control siRNA	-0.422561
	p2	d0	Control siRNA	0.30132							p1	d0	Control siRNA	-0.490982
	p2	d0	Control siRNA	0.27187							p1	d0	Control siRNA	-0.559403
	p2	d0	Control siRNA	0.24242							p1	d0	Control siRNA	-0.627823
	p2	d0	Control siRNA	0.212971							p1	d0	Control siRNA	-0.696244
	p2	d0	Control siRNA	0.183521							p1	d0	Control siRNA	-0.764665
	p2	d0	Control siRNA	0.154071							p1	d0	Control siRNA	-0.833085
	p2	d0	Control siRNA	0.124622							p1	d0	Control siRNA	-0.901506
	p2	d0	Control siRNA	0.0951721							p1	d0	Control siRNA	-0.969927
	p2	d0	Control siRNA	0.0657224							p1	d0	Control siRNA	-1.03835
	p2	d0	Control siRNA	0.0362727							p1	d0	Control siRNA	-1.10677
	p2	d0	Control siRNA	0.00682308							p1	d0	Control siRNA	-1.17519
	p2	d0	Control siRNA	-0.0226266							p1	d0	Control siRNA	-1.24361
	p2	d0	Control siRNA	-0.0520762							p1	d0	Control siRNA	-1.31203
	p2	d0	Control siRNA	-0.0815259							p1	d0	Control siRNA	-1.72255
	p2	d0	Control siRNA	-0.110976							p1	d0	Control siRNA	-0.0120372
	p2	d0	Control siRNA	-0.140425							p1	d0	Control siRNA	-0.0804578
	p2	d0	Control siRNA	-0.169875							p1	d0	Control siRNA	-0.148879
	p2	d0	Control siRNA	-0.199325							p1	d0	Control siRNA	-0.217299
	p2	d0	Control siRNA	-0.228774							p1	d0	Control siRNA	-0.28572
	p2	d0	Control siRNA	-0.258224							p1	d0	Control siRNA	-0.354141
	p2	d0	Control siRNA	-0.287674							p1	d0	Control siRNA	-0.422561
	p2	d0	Control siRNA	-0.317123							p1	d0	Control siRNA	-0.490982
	p2	d0	Control siRNA	-0.346573							p1	d0	Control siRNA	-0.559403
	p2	d0	Control siRNA	-0.376023							p1	d0	Control siRNA	-0.627823
	p2	d0	Control siRNA	-0.405472							p1	d0	Control siRNA	-0.696244
	p2	d0	Control siRNA	-0.434922							p1	d0	Control siRNA	-0.764665
	p2	d0	Control siRNA	-0.464372							p1	d0	Control siRNA	-0.833085
	p2	d0	Control siRNA	-0.493821							p1	d0	Control siRNA	-0.901506
	p2	d0	Control siRNA	-0.523271							p1	d0	Control siRNA	-0.969927
	p2	d0	Control siRNA	0.330577							p1	d0	Control siRNA	-1.03835
	p2	d0	Control siRNA	0.301127							p1	d0	Control siRNA	-1.10677
	p2	d0	Control siRNA	0.271678							p1	d0	Control siRNA	-1.17519
	p2	d0	Control siRNA	0.242228							p1	d0	Control siRNA	-1.24361
	p2	d0	Control siRNA	0.212778							p1	d0	Control siRNA	-1.72255
	p2	d0	Control siRNA	0.183329							p1	d0	Control siRNA	0.0563835
	p2	d0	Control siRNA	0.153879							p1	d0	Control siRNA	-0.0120372
	p2	d0	Control siRNA	0.124429							p1	d0	Control siRNA	-0.0804578
	p2	d0	Control siRNA	0.0949796							p1	d0	Control siRNA	-0.148879
	p2	d0	Control siRNA	0.0655299							p1	d0	Control siRNA	-0.217299
	p2	d0	Control siRNA	0.0360803							p1	d0	Control siRNA	-0.28572
	p2	d0	Control siRNA	0.0066306							p1	d0	Control siRNA	-0.354141
	p2	d0	Control siRNA	-0.0228191							p1	d0	Control siRNA	-0.422561
	p2	d0	Control siRNA	-0.0522687							p1	d0	Control siRNA	-0.490982
	p2	d0	Control siRNA	-0.0817184							p1	d0	Control siRNA	-0.559403
	p2	d0	Control siRNA	-0.111168							p1	d0	Control siRNA	-0.627823
	p2	d0	Control siRNA	-0.140618							p1	d0	Control siRNA	-0.696244
	p2	d0	Control siRNA	-0.170067							p1	d0	Control siRNA	-0.764665
	p2	d0	Control siRNA	-0.199517							p1	d0	Control siRNA	-0.833085
	p2	d0	Control siRNA	-0.228967							p1	d0	Control siRNA	-0.901506
	p2	d0	Control siRNA	-0.258416							p1	d0	Control siRNA	-0.969927
	p2	d0	Control siRNA	-0.287866							p1	d0	Control siRNA	-1.03835
	p2	d0	Control siRNA	-0.317316							p1	d0	Control siRNA	-1.10677
	p2	d0	Control siRNA	-0.346765							p1	d0	Control siRNA	-1.17519
	p2	d0	Control siRNA	-0.376215							p1	d0	Control siRNA	-1.24361
	p2	d0	Control siRNA	-0.405665							p1	d0	Control siRNA	-1.65413
	p2	d0	Control siRNA	-0.435114							p1	d0	Control siRNA	-1.72255
	p2	d0	Control siRNA	-0.464564							p1	d0	Control siRNA	-0.0120372
	p2	d0	Control siRNA	-0.494014							p1	d0	Control siRNA	-0.0804578
	p2	d0	Control siRNA	0.330384							p1	d0	Control siRNA	-0.148879
	p2	d0	Control siRNA	0.300935							p1	d0	Control siRNA	-0.217299
	p2	d0	Control siRNA	0.271485							p1	d0	Control siRNA	-0.28572
	p2	d0	Control siRNA	0.242035							p1	d0	Control siRNA	-0.354141
	p2	d0	Control siRNA	0.212586							p1	d0	Control siRNA	-0.422561
	p2	d0	Control siRNA	0.183136							p1	d0	Control siRNA	-0.490982
	p2	d0	Control siRNA	0.153686							p1	d0	Control siRNA	-0.559403
	p2	d0	Control siRNA	0.124237							p1	d0	Control siRNA	-0.627823
	p2	d0	Control siRNA	0.0947871							p1	d0	Control siRNA	-0.696244
	p2	d0	Control siRNA	0.0653374							p1	d0	Control siRNA	-0.764665
	p2	d0	Control siRNA	0.0358878							p1	d0	Control siRNA	-0.833085
	p2	d0	Control siRNA	0.00643812							p1	d0	Control siRNA	-0.901506
	p2	d0	Control siRNA	-0.0230115							p1	d0	Control siRNA	-0.969927
	p2	d0	Control siRNA	-0.0524612							p1	d0	Control siRNA	-1.03835
	p2	d0	Control siRNA	-0.0819109							p1	d0	Control siRNA	-1.10677
	p2	d0	Control siRNA	-0.111361							p1	d0	Control siRNA	-1.17519
	p2	d0	Control siRNA	-0.14081							p1	d0	Control siRNA	-1.24361
	p2	d0	Control siRNA	-0.17026							p1	d0	Control siRNA	-1.65413
	p2	d0	Control siRNA	-0.19971							p1	d0	Control siRNA	-1.72255
	p2	d0	Control siRNA	-0.317508							p1	d0	Control siRNA	-0.0120372
	p2	d0	Control siRNA	-0.346958							p1	d0	Control siRNA	-0.0804578
	p2	d0	Control siRNA	-0.376407							p1	d0	Control siRNA	-0.148879
	p2	d0	Control siRNA	-0.405857							p1	d0	Control siRNA	-0.217299
	p2	d0	Control siRNA	-0.435307							p1	d0	Control siRNA	-0.28572
	p2	d0	Control siRNA	-0.464756							p1	d0	Control siRNA	-0.354141
	p2	d0	Control siRNA	0.330192							p1	d0	Control siRNA	-0.422561
	p2	d0	Control siRNA	0.300742							p1	d0	Control siRNA	-0.490982
	p2	d0	Control siRNA	0.271293							p1	d0	Control siRNA	-0.559403
	p2	d0	Control siRNA	0.241843							p1	d0	Control siRNA	-0.627823
	p2	d0	Control siRNA	0.212393							p1	d0	Control siRNA	-0.696244
	p2	d0	Control siRNA	0.182944							p1	d0	Control siRNA	-0.764665
	p2	d0	Control siRNA	0.153494							p1	d0	Control siRNA	-0.833085
	p2	d0	Control siRNA	0.124044							p1	d0	Control siRNA	-0.901506
	p2	d0	Control siRNA	0.0945946							p1	d0	Control siRNA	-0.969927
	p2	d0	Control siRNA	0.065145							p1	d0	Control siRNA	-1.03835
	p2	d0	Control siRNA	0.0356953							p1	d0	Control siRNA	-1.10677
	p2	d0	Control siRNA	0.00624564							p1	d0	Control siRNA	-1.17519
	p2	d0	Control siRNA	-0.023204							p1	d0	Control siRNA	-1.24361
	p2	d0	Control siRNA	-0.0526537							p1	d0	Control siRNA	-1.31203
	p2	d0	Control siRNA	-0.0821033							p1	d0	Control siRNA	-1.58571
	p2	d0	Control siRNA	-0.111553							p1	d0	Control siRNA	-1.65413
	p2	d0	Control siRNA	-0.141003							p1	d0	Control siRNA	-1.72255
	p2	d0	Control siRNA	-0.170452							p1	d0	Control siRNA	-0.0120372
	p2	d0	Control siRNA	-0.199902							p1	d0	Control siRNA	-0.0804578
	p2	d0	Control siRNA	-0.34715							p1	d0	Control siRNA	-0.148879
	p2	d0	Control siRNA	-0.3766							p1	d0	Control siRNA	-0.217299
	p2	d0	Control siRNA	-0.40605							p1	d0	Control siRNA	-0.28572
	p2	d0	Control siRNA	-0.435499							p1	d0	Control siRNA	-0.354141
	p2	d0	Control siRNA	0.30055							p1	d0	Control siRNA	-0.422561
	p2	d0	Control siRNA	0.2711							p1	d0	Control siRNA	-0.490982
	p2	d0	Control siRNA	0.24165							p1	d0	Control siRNA	-0.559403
	p2	d0	Control siRNA	0.212201							p1	d0	Control siRNA	-0.627823
	p2	d0	Control siRNA	0.182751							p1	d0	Control siRNA	-0.696244
	p2	d0	Control siRNA	0.153301							p1	d0	Control siRNA	-0.764665
	p2	d0	Control siRNA	0.123852							p1	d0	Control siRNA	-0.833085
	p2	d0	Control siRNA	0.0944021							p1	d0	Control siRNA	-0.901506
	p2	d0	Control siRNA	0.0649525							p1	d0	Control siRNA	-0.969927
	p2	d0	Control siRNA	0.0355028							p1	d0	Control siRNA	-1.03835
	p2	d0	Control siRNA	0.00605315							p1	d0	Control siRNA	-1.10677
	p2	d0	Control siRNA	-0.0233965							p1	d0	Control siRNA	-1.17519
	p2	d0	Control siRNA	-0.0528462							p1	d0	Control siRNA	-1.24361
	p2	d0	Control siRNA	-0.0822958							p1	d0	Control siRNA	-1.31203
	p2	d0	Control siRNA	-0.111745							p1	d0	Control siRNA	-1.58571
	p2	d0	Control siRNA	-0.141195							p1	d0	Control siRNA	-1.65413
	p2	d0	Control siRNA	-0.170645							p1	d0	Control siRNA	-1.72255
	p2	d0	Control siRNA	0.300357							p1	d0	Control siRNA	-0.0120372
	p2	d0	Control siRNA	0.270908							p1	d0	Control siRNA	-0.0804578
	p2	d0	Control siRNA	0.241458							p1	d0	Control siRNA	-0.148879
	p2	d0	Control siRNA	0.212008							p1	d0	Control siRNA	-0.217299
	p2	d0	Control siRNA	0.182559							p1	d0	Control siRNA	-0.28572
	p2	d0	Control siRNA	0.153109							p1	d0	Control siRNA	-0.354141
	p2	d0	Control siRNA	0.123659							p1	d0	Control siRNA	-0.422561
	p2	d0	Control siRNA	0.0942097							p1	d0	Control siRNA	-0.490982
	p2	d0	Control siRNA	0.06476							p1	d0	Control siRNA	-0.559403
	p2	d0	Control siRNA	0.0353103							p1	d0	Control siRNA	-0.627823
	p2	d0	Control siRNA	0.00586067							p1	d0	Control siRNA	-0.696244
	p2	d0	Control siRNA	-0.023589							p1	d0	Control siRNA	-0.764665
	p2	d0	Control siRNA	-0.0530387							p1	d0	Control siRNA	-0.833085
	p2	d0	Control siRNA	-0.0824883							p1	d0	Control siRNA	-0.901506
	p2	d0	Control siRNA	-0.111938							p1	d0	Control siRNA	-0.969927
	p2	d0	Control siRNA	-0.141388							p1	d0	Control siRNA	-1.03835
	p2	d0	Control siRNA	0.270715							p1	d0	Control siRNA	-1.10677
	p2	d0	Control siRNA	0.241265							p1	d0	Control siRNA	-1.17519
	p2	d0	Control siRNA	0.211816							p1	d0	Control siRNA	-1.24361
	p2	d0	Control siRNA	0.182366							p1	d0	Control siRNA	-1.31203
	p2	d0	Control siRNA	0.152916							p1	d0	Control siRNA	-1.38045
	p2	d0	Control siRNA	0.123467							p1	d0	Control siRNA	-1.58571
	p2	d0	Control siRNA	0.0940172							p1	d0	Control siRNA	-1.65413
	p2	d0	Control siRNA	0.0645675							p1	d0	Control siRNA	-1.72255
	p2	d0	Control siRNA	0.0351179							p1	d0	Control siRNA	-0.0120372
	p2	d0	Control siRNA	0.00566819							p1	d0	Control siRNA	-0.0804578
	p2	d0	Control siRNA	-0.0237815							p1	d0	Control siRNA	-0.148879
	p2	d0	Control siRNA	-0.0532311							p1	d0	Control siRNA	-0.217299
	p2	d0	Control siRNA	-0.0826808							p1	d0	Control siRNA	-0.28572
	p2	d0	Control siRNA	-0.11213							p1	d0	Control siRNA	-0.354141
	p2	d0	Control siRNA	0.270523							p1	d0	Control siRNA	-0.422561
	p2	d0	Control siRNA	0.241073							p1	d0	Control siRNA	-0.490982
	p2	d0	Control siRNA	0.211623							p1	d0	Control siRNA	-0.559403
	p2	d0	Control siRNA	0.182174							p1	d0	Control siRNA	-0.627823
	p2	d0	Control siRNA	0.152724							p1	d0	Control siRNA	-0.696244
	p2	d0	Control siRNA	0.123274							p1	d0	Control siRNA	-0.764665
	p2	d0	Control siRNA	0.0938247							p1	d0	Control siRNA	-0.833085
	p2	d0	Control siRNA	0.064375							p1	d0	Control siRNA	-0.901506
	p2	d0	Control siRNA	0.0349254							p1	d0	Control siRNA	-0.969927
	p2	d0	Control siRNA	0.00547571							p1	d0	Control siRNA	-1.03835
	p2	d0	Control siRNA	-0.023974							p1	d0	Control siRNA	-1.10677
	p2	d0	Control siRNA	0.27033							p1	d0	Control siRNA	-1.17519
	p2	d0	Control siRNA	0.240881							p1	d0	Control siRNA	-1.24361
	p2	d0	Control siRNA	0.211431							p1	d0	Control siRNA	-1.31203
	p2	d0	Control siRNA	0.181981							p1	d0	Control siRNA	-1.38045
	p2	d0	Control siRNA	0.152532							p1	d0	Control siRNA	-1.58571
	p2	d0	Control siRNA	0.123082							p1	d0	Control siRNA	-1.65413
	p2	d0	Control siRNA	0.0936322							p1	d0	Control siRNA	-1.72255
	p2	d0	Control siRNA	0.0641826							p1	d0	Control siRNA	-0.0120372
	p2	d0	Control siRNA	0.0347329							p1	d0	Control siRNA	-0.0804578
	p2	d0	Control siRNA	0.299587							p1	d0	Control siRNA	-0.148879
	p2	d0	Control siRNA	0.270138							p1	d0	Control siRNA	-0.217299
	p2	d0	Control siRNA	0.240688							p1	d0	Control siRNA	-0.28572
	p2	d0	Control siRNA	0.211238							p1	d0	Control siRNA	-0.354141
	p2	d0	Control siRNA	0.181789							p1	d0	Control siRNA	-0.422561
	p2	d0	Control siRNA	0.152339							p1	d0	Control siRNA	-0.490982
	p2	d0	Control siRNA	0.122889							p1	d0	Control siRNA	-0.559403
	p2	d0	Control siRNA	0.0934397							p1	d0	Control siRNA	-0.627823
	p2	d0	Control siRNA	0.0639901							p1	d0	Control siRNA	-0.696244
	p2	d0	Control siRNA	0.0345404							p1	d0	Control siRNA	-0.764665
	p2	d0	Control siRNA	0.00509075							p1	d0	Control siRNA	-0.833085
	p2	d0	Control siRNA	0.299395							p1	d0	Control siRNA	-0.901506
	p2	d0	Control siRNA	0.269945							p1	d0	Control siRNA	-0.969927
	p2	d0	Control siRNA	0.240496							p1	d0	Control siRNA	-1.03835
	p2	d0	Control siRNA	0.211046							p1	d0	Control siRNA	-1.10677
	p2	d0	Control siRNA	0.181596							p1	d0	Control siRNA	-1.17519
	p2	d0	Control siRNA	0.152147							p1	d0	Control siRNA	-1.24361
	p2	d0	Control siRNA	0.122697							p1	d0	Control siRNA	-1.31203
	p2	d0	Control siRNA	0.0932473							p1	d0	Control siRNA	-1.38045
	p2	d0	Control siRNA	0.0637976							p1	d0	Control siRNA	-1.51729
	p2	d0	Control siRNA	0.0343479							p1	d0	Control siRNA	-1.58571
	p2	d0	Control siRNA	0.00489827							p1	d0	Control siRNA	-1.65413
	p2	d0	Control siRNA	0.299202							p1	d0	Control siRNA	-1.72255
	p2	d0	Control siRNA	0.269753							p1	d0	Control siRNA	-0.0804578
	p2	d0	Control siRNA	0.240303							p1	d0	Control siRNA	-0.148879
	p2	d0	Control siRNA	0.210853							p1	d0	Control siRNA	-0.217299
	p2	d0	Control siRNA	0.181404							p1	d0	Control siRNA	-0.28572
	p2	d0	Control siRNA	0.151954							p1	d0	Control siRNA	-0.354141
	p2	d0	Control siRNA	0.122504							p1	d0	Control siRNA	-0.422561
	p2	d0	Control siRNA	0.0930548							p1	d0	Control siRNA	-0.490982
	p2	d0	Control siRNA	0.0636051							p1	d0	Control siRNA	-0.559403
	p2	d0	Control siRNA	0.0341554							p1	d0	Control siRNA	-0.627823
	p2	d0	Control siRNA	0.00470578							p1	d0	Control siRNA	-0.696244
	p2	d0	Control siRNA	0.32846							p1	d0	Control siRNA	-0.764665
	p2	d0	Control siRNA	0.29901							p1	d0	Control siRNA	-0.833085
	p2	d0	Control siRNA	0.26956							p1	d0	Control siRNA	-0.901506
	p2	d0	Control siRNA	0.240111							p1	d0	Control siRNA	-0.969927
	p2	d0	Control siRNA	0.210661							p1	d0	Control siRNA	-1.03835
	p2	d0	Control siRNA	0.181211							p1	d0	Control siRNA	-1.10677
	p2	d0	Control siRNA	0.151762							p1	d0	Control siRNA	-1.17519
	p2	d0	Control siRNA	0.122312							p1	d0	Control siRNA	-1.24361
	p2	d0	Control siRNA	0.0928623							p1	d0	Control siRNA	-1.31203
	p2	d0	Control siRNA	0.0634126							p1	d0	Control siRNA	-1.38045
	p2	d0	Control siRNA	0.033963							p1	d0	Control siRNA	-1.44887
	p2	d0	Control siRNA	0.0045133							p1	d0	Control siRNA	-1.51729
	p2	d0	Control siRNA	-0.0249364							p1	d0	Control siRNA	-1.58571
	p2	d0	Control siRNA	-0.054386							p1	d0	Control siRNA	-1.65413
	p2	d0	Control siRNA	-0.0838357							p1	d0	Control siRNA	-1.72255
	p2	d0	Control siRNA	-0.113285							p1	d0	Control siRNA	-0.0804578
	p2	d0	Control siRNA	-0.142735							p1	d0	Control siRNA	-0.148879
	p2	d0	Control siRNA	-0.172185							p1	d0	Control siRNA	-0.217299
	p2	d0	Control siRNA	-0.201634							p1	d0	Control siRNA	-0.28572
	p2	d0	Control siRNA	0.328267							p1	d0	Control siRNA	-0.354141
	p2	d0	Control siRNA	0.298817							p1	d0	Control siRNA	-0.422561
	p2	d0	Control siRNA	0.269368							p1	d0	Control siRNA	-0.490982
	p2	d0	Control siRNA	0.239918							p1	d0	Control siRNA	-0.559403
	p2	d0	Control siRNA	0.210468							p1	d0	Control siRNA	-0.627823
	p2	d0	Control siRNA	0.181019							p1	d0	Control siRNA	-0.696244
	p2	d0	Control siRNA	0.151569							p1	d0	Control siRNA	-0.764665
	p2	d0	Control siRNA	0.122119							p1	d0	Control siRNA	-0.833085
	p2	d0	Control siRNA	0.0926698							p1	d0	Control siRNA	-0.901506
	p2	d0	Control siRNA	0.0632201							p1	d0	Control siRNA	-0.969927
	p2	d0	Control siRNA	0.0337705							p1	d0	Control siRNA	-1.03835
	p2	d0	Control siRNA	0.00432082							p1	d0	Control siRNA	-1.10677
	p2	d0	Control siRNA	-0.0251288							p1	d0	Control siRNA	-1.17519
	p2	d0	Control siRNA	-0.0545785							p1	d0	Control siRNA	-1.24361
	p2	d0	Control siRNA	-0.0840282							p1	d0	Control siRNA	-1.31203
	p2	d0	Control siRNA	-0.113478							p1	d0	Control siRNA	-1.38045
	p2	d0	Control siRNA	-0.142927							p1	d0	Control siRNA	-1.44887
	p2	d0	Control siRNA	-0.172377							p1	d0	Control siRNA	-1.51729
	p2	d0	Control siRNA	-0.201827							p1	d0	Control siRNA	-1.58571
	p2	d0	Control siRNA	-0.231276							p1	d0	Control siRNA	-1.65413
	p2	d0	Control siRNA	0.328075							p1	d0	Control siRNA	-1.72255
	p2	d0	Control siRNA	0.298625							p1	d0	Control siRNA	-0.0804578
	p2	d0	Control siRNA	0.269175							p1	d0	Control siRNA	-0.148879
	p2	d0	Control siRNA	0.239726							p1	d0	Control siRNA	-0.217299
	p2	d0	Control siRNA	0.210276							p1	d0	Control siRNA	-0.28572
	p2	d0	Control siRNA	0.180826							p1	d0	Control siRNA	-0.354141
	p2	d0	Control siRNA	0.151377							p1	d0	Control siRNA	-0.422561
	p2	d0	Control siRNA	0.121927							p1	d0	Control siRNA	-0.490982
	p2	d0	Control siRNA	0.0924773							p1	d0	Control siRNA	-0.559403
	p2	d0	Control siRNA	0.0630277							p1	d0	Control siRNA	-0.627823
	p2	d0	Control siRNA	0.033578							p1	d0	Control siRNA	-0.696244
	p2	d0	Control siRNA	0.00412834							p1	d0	Control siRNA	-0.764665
	p2	d0	Control siRNA	-0.0253213							p1	d0	Control siRNA	-0.833085
	p2	d0	Control siRNA	-0.054771							p1	d0	Control siRNA	-0.901506
	p2	d0	Control siRNA	-0.0842206							p1	d0	Control siRNA	-0.969927
	p2	d0	Control siRNA	-0.11367							p1	d0	Control siRNA	-1.03835
	p2	d0	Control siRNA	-0.14312							p1	d0	Control siRNA	-1.10677
	p2	d0	Control siRNA	-0.17257							p1	d0	Control siRNA	-1.17519
	p2	d0	Control siRNA	-0.202019							p1	d0	Control siRNA	-1.24361
	p2	d0	Control siRNA	-0.231469							p1	d0	Control siRNA	-1.31203
	p2	d0	Control siRNA	-0.260919							p1	d0	Control siRNA	-1.38045
	p2	d0	Control siRNA	0.327882							p1	d0	Control siRNA	-1.44887
	p2	d0	Control siRNA	0.298432							p1	d0	Control siRNA	-1.51729
	p2	d0	Control siRNA	0.268983							p1	d0	Control siRNA	-1.58571
	p2	d0	Control siRNA	0.239533							p1	d0	Control siRNA	-1.65413
	p2	d0	Control siRNA	0.210083							p1	d0	Control siRNA	-1.72255
	p2	d0	Control siRNA	0.180634							p1	d0	Control siRNA	-0.148879
	p2	d0	Control siRNA	0.151184							p1	d0	Control siRNA	-0.217299
	p2	d0	Control siRNA	0.121735							p1	d0	Control siRNA	-0.28572
	p2	d0	Control siRNA	0.0922848							p1	d0	Control siRNA	-0.354141
	p2	d0	Control siRNA	0.0628352							p1	d0	Control siRNA	-0.422561
	p2	d0	Control siRNA	0.0333855							p1	d0	Control siRNA	-0.490982
	p2	d0	Control siRNA	0.00393586							p1	d0	Control siRNA	-0.559403
	p2	d0	Control siRNA	-0.0255138							p1	d0	Control siRNA	-0.627823
	p2	d0	Control siRNA	-0.0549635							p1	d0	Control siRNA	-0.696244
	p2	d0	Control siRNA	-0.0844131							p1	d0	Control siRNA	-0.764665
	p2	d0	Control siRNA	-0.113863							p1	d0	Control siRNA	-0.833085
	p2	d0	Control siRNA	-0.143312							p1	d0	Control siRNA	-0.901506
	p2	d0	Control siRNA	-0.172762							p1	d0	Control siRNA	-0.969927
	p2	d0	Control siRNA	-0.202212							p1	d0	Control siRNA	-1.03835
	p2	d0	Control siRNA	-0.231661							p1	d0	Control siRNA	-1.10677
	p2	d0	Control siRNA	-0.261111							p1	d0	Control siRNA	-1.17519
	p2	d0	Control siRNA	0.32769							p1	d0	Control siRNA	-1.24361
	p2	d0	Control siRNA	0.29824							p1	d0	Control siRNA	-1.31203
	p2	d0	Control siRNA	0.26879							p1	d0	Control siRNA	-1.38045
	p2	d0	Control siRNA	0.239341							p1	d0	Control siRNA	-1.44887
	p2	d0	Control siRNA	0.209891							p1	d0	Control siRNA	-1.51729
	p2	d0	Control siRNA	0.180441							p1	d0	Control siRNA	-1.58571
	p2	d0	Control siRNA	0.150992							p1	d0	Control siRNA	-1.65413
	p2	d0	Control siRNA	0.121542							p1	d0	Control siRNA	-1.72255
	p2	d0	Control siRNA	0.0920924							p1	d0	Control siRNA	-0.217299
	p2	d0	Control siRNA	0.0626427							p1	d0	Control siRNA	-0.28572
	p2	d0	Control siRNA	0.033193							p1	d0	Control siRNA	-0.354141
	p2	d0	Control siRNA	0.00374338							p1	d0	Control siRNA	-0.422561
	p2	d0	Control siRNA	-0.0257063							p1	d0	Control siRNA	-0.490982
	p2	d0	Control siRNA	-0.0551559							p1	d0	Control siRNA	-0.559403
	p2	d0	Control siRNA	-0.0846056							p1	d0	Control siRNA	-0.627823
	p2	d0	Control siRNA	-0.114055							p1	d0	Control siRNA	-0.696244
	p2	d0	Control siRNA	-0.143505							p1	d0	Control siRNA	-0.764665
	p2	d0	Control siRNA	-0.172955							p1	d0	Control siRNA	-0.833085
	p2	d0	Control siRNA	-0.202404							p1	d0	Control siRNA	-0.901506
	p2	d0	Control siRNA	-0.231854							p1	d0	Control siRNA	-0.969927
	p2	d0	Control siRNA	-0.261304							p1	d0	Control siRNA	-1.03835
	p2	d0	Control siRNA	0.327497							p1	d0	Control siRNA	-1.10677
	p2	d0	Control siRNA	0.298048							p1	d0	Control siRNA	-1.17519
	p2	d0	Control siRNA	0.268598							p1	d0	Control siRNA	-1.24361
	p2	d0	Control siRNA	0.239148							p1	d0	Control siRNA	-1.31203
	p2	d0	Control siRNA	0.209699							p1	d0	Control siRNA	-1.38045
	p2	d0	Control siRNA	0.180249							p1	d0	Control siRNA	-1.44887
	p2	d0	Control siRNA	0.150799							p1	d0	Control siRNA	-1.51729
	p2	d0	Control siRNA	0.12135							p1	d0	Control siRNA	-1.58571
	p2	d0	Control siRNA	0.0918999							p1	d0	Control siRNA	-1.65413
	p2	d0	Control siRNA	0.0624502							p1	d0	Control siRNA	-1.72255
	p2	d0	Control siRNA	0.0330006							p1	d0	Control siRNA	-0.217299
	p2	d0	Control siRNA	0.00355089							p1	d0	Control siRNA	-0.28572
	p2	d0	Control siRNA	-0.0258988							p1	d0	Control siRNA	-0.354141
	p2	d0	Control siRNA	-0.0553484							p1	d0	Control siRNA	-0.422561
	p2	d0	Control siRNA	-0.0847981							p1	d0	Control siRNA	-0.490982
	p2	d0	Control siRNA	-0.114248							p1	d0	Control siRNA	-0.559403
	p2	d0	Control siRNA	-0.143697							p1	d0	Control siRNA	-0.627823
	p2	d0	Control siRNA	-0.173147							p1	d0	Control siRNA	-0.696244
	p2	d0	Control siRNA	-0.202597							p1	d0	Control siRNA	-0.764665
	p2	d0	Control siRNA	-0.232046							p1	d0	Control siRNA	-0.833085
	p2	d0	Control siRNA	-0.261496							p1	d0	Control siRNA	-0.901506
	p2	d0	Control siRNA	0.327305							p1	d0	Control siRNA	-0.969927
	p2	d0	Control siRNA	0.297855							p1	d0	Control siRNA	-1.03835
	p2	d0	Control siRNA	0.268405							p1	d0	Control siRNA	-1.10677
	p2	d0	Control siRNA	0.238956							p1	d0	Control siRNA	-1.17519
	p2	d0	Control siRNA	0.209506							p1	d0	Control siRNA	-1.24361
	p2	d0	Control siRNA	0.180056							p1	d0	Control siRNA	-1.31203
	p2	d0	Control siRNA	0.150607							p1	d0	Control siRNA	-1.38045
	p2	d0	Control siRNA	0.121157							p1	d0	Control siRNA	-1.44887
	p2	d0	Control siRNA	0.0917074							p1	d0	Control siRNA	-1.51729
	p2	d0	Control siRNA	0.0622577							p1	d0	Control siRNA	-1.58571
	p2	d0	Control siRNA	0.0328081							p1	d0	Control siRNA	-1.65413
	p2	d0	Control siRNA	0.00335841							p1	d0	Control siRNA	-1.72255
	p2	d0	Control siRNA	-0.0260912							p1	d0	Control siRNA	-0.28572
	p2	d0	Control siRNA	-0.0555409							p1	d0	Control siRNA	-0.354141
	p2	d0	Control siRNA	-0.0849906							p1	d0	Control siRNA	-0.422561
	p2	d0	Control siRNA	-0.11444							p1	d0	Control siRNA	-0.490982
	p2	d0	Control siRNA	-0.14389							p1	d0	Control siRNA	-0.559403
	p2	d0	Control siRNA	-0.17334							p1	d0	Control siRNA	-0.627823
	p2	d0	Control siRNA	-0.202789							p1	d0	Control siRNA	-0.696244
	p2	d0	Control siRNA	-0.232239							p1	d0	Control siRNA	-0.764665
	p2	d0	Control siRNA	0.297663							p1	d0	Control siRNA	-0.833085
	p2	d0	Control siRNA	0.268213							p1	d0	Control siRNA	-0.901506
	p2	d0	Control siRNA	0.238763							p1	d0	Control siRNA	-0.969927
	p2	d0	Control siRNA	0.209314							p1	d0	Control siRNA	-1.03835
	p2	d0	Control siRNA	0.179864							p1	d0	Control siRNA	-1.10677
	p2	d0	Control siRNA	0.150414							p1	d0	Control siRNA	-1.17519
	p2	d0	Control siRNA	0.120965							p1	d0	Control siRNA	-1.24361
	p2	d0	Control siRNA	0.0915149							p1	d0	Control siRNA	-1.31203
	p2	d0	Control siRNA	0.0620653							p1	d0	Control siRNA	-1.38045
	p2	d0	Control siRNA	0.0326156							p1	d0	Control siRNA	-1.44887
	p2	d0	Control siRNA	0.00316593							p1	d0	Control siRNA	-1.51729
	p2	d0	Control siRNA	-0.0262837							p1	d0	Control siRNA	-1.58571
	p2	d0	Control siRNA	-0.0557334							p1	d0	Control siRNA	-1.65413
	p2	d0	Control siRNA	-0.0851831							p1	d0	Control siRNA	-1.72255
	p2	d0	Control siRNA	-0.114633							p1	d0	Control siRNA	-0.28572
	p2	d0	Control siRNA	-0.144082							p1	d0	Control siRNA	-0.354141
	p2	d0	Control siRNA	-0.173532							p1	d0	Control siRNA	-0.422561
	p2	d0	Control siRNA	-0.202982							p1	d0	Control siRNA	-0.490982
	p2	d0	Control siRNA	-0.232431							p1	d0	Control siRNA	-0.559403
	p2	d0	Control siRNA	0.29747							p1	d0	Control siRNA	-0.627823
	p2	d0	Control siRNA	0.26802							p1	d0	Control siRNA	-0.696244
	p2	d0	Control siRNA	0.238571							p1	d0	Control siRNA	-0.764665
	p2	d0	Control siRNA	0.209121							p1	d0	Control siRNA	-0.833085
	p2	d0	Control siRNA	0.179671							p1	d0	Control siRNA	-0.901506
	p2	d0	Control siRNA	0.150222							p1	d0	Control siRNA	-0.969927
	p2	d0	Control siRNA	0.120772							p1	d0	Control siRNA	-1.03835
	p2	d0	Control siRNA	0.0913224							p1	d0	Control siRNA	-1.10677
	p2	d0	Control siRNA	0.0618728							p1	d0	Control siRNA	-1.17519
	p2	d0	Control siRNA	0.0324231							p1	d0	Control siRNA	-1.24361
	p2	d0	Control siRNA	0.00297345							p1	d0	Control siRNA	-1.31203
	p2	d0	Control siRNA	-0.0264762							p1	d0	Control siRNA	-1.38045
	p2	d0	Control siRNA	-0.0559259							p1	d0	Control siRNA	-1.44887
	p2	d0	Control siRNA	-0.0853755							p1	d0	Control siRNA	-1.51729
	p2	d0	Control siRNA	-0.114825							p1	d0	Control siRNA	-1.58571
	p2	d0	Control siRNA	-0.144275							p1	d0	Control siRNA	-1.65413
	p2	d0	Control siRNA	-0.173725							p1	d0	Control siRNA	-1.72255
	p2	d0	Control siRNA	-0.203174							p1	d0	Control siRNA	-0.28572
	p2	d0	Control siRNA	-0.232624							p1	d0	Control siRNA	-0.354141
	p2	d0	Control siRNA	0.267828							p1	d0	Control siRNA	-0.422561
	p2	d0	Control siRNA	0.238378							p1	d0	Control siRNA	-0.490982
	p2	d0	Control siRNA	0.208929							p1	d0	Control siRNA	-0.559403
	p2	d0	Control siRNA	0.179479							p1	d0	Control siRNA	-0.627823
	p2	d0	Control siRNA	0.150029							p1	d0	Control siRNA	-0.696244
	p2	d0	Control siRNA	0.12058							p1	d0	Control siRNA	-0.764665
	p2	d0	Control siRNA	0.09113							p1	d0	Control siRNA	-0.833085
	p2	d0	Control siRNA	0.0616803							p1	d0	Control siRNA	-0.901506
	p2	d0	Control siRNA	0.0322306							p1	d0	Control siRNA	-0.969927
	p2	d0	Control siRNA	0.00278097							p1	d0	Control siRNA	-1.03835
	p2	d0	Control siRNA	-0.0266687							p1	d0	Control siRNA	-1.10677
	p2	d0	Control siRNA	-0.0561184							p1	d0	Control siRNA	-1.17519
	p2	d0	Control siRNA	-0.085568							p1	d0	Control siRNA	-1.24361
	p2	d0	Control siRNA	-0.115018							p1	d0	Control siRNA	-1.31203
	p2	d0	Control siRNA	-0.144467							p1	d0	Control siRNA	-1.38045
	p2	d0	Control siRNA	-0.173917							p1	d0	Control siRNA	-1.44887
	p2	d0	Control siRNA	-0.203367							p1	d0	Control siRNA	-1.51729
	p2	d0	Control siRNA	0.267635							p1	d0	Control siRNA	-1.58571
	p2	d0	Control siRNA	0.238186							p1	d0	Control siRNA	-1.65413
	p2	d0	Control siRNA	0.208736							p1	d0	Control siRNA	-1.72255
	p2	d0	Control siRNA	0.179286							p1	d0	Control siRNA	-0.28572
	p2	d0	Control siRNA	0.149837							p1	d0	Control siRNA	-0.354141
	p2	d0	Control siRNA	0.120387							p1	d0	Control siRNA	-0.422561
	p2	d0	Control siRNA	0.0909375							p1	d0	Control siRNA	-0.490982
	p2	d0	Control siRNA	0.0614878							p1	d0	Control siRNA	-0.559403
	p2	d0	Control siRNA	0.0320381							p1	d0	Control siRNA	-0.627823
	p2	d0	Control siRNA	0.00258849							p1	d0	Control siRNA	-0.696244
	p2	d0	Control siRNA	-0.0268612							p1	d0	Control siRNA	-0.764665
	p2	d0	Control siRNA	-0.0563108							p1	d0	Control siRNA	-0.833085
	p2	d0	Control siRNA	-0.0857605							p1	d0	Control siRNA	-0.901506
	p2	d0	Control siRNA	-0.11521							p1	d0	Control siRNA	-0.969927
	p2	d0	Control siRNA	-0.14466							p1	d0	Control siRNA	-1.03835
	p2	d0	Control siRNA	-0.174109							p1	d0	Control siRNA	-1.10677
	p2	d0	Control siRNA	-0.203559							p1	d0	Control siRNA	-1.17519
	p2	d0	Control siRNA	-0.763103							p1	d0	Control siRNA	-1.24361
	p2	d0	Control siRNA	-0.792552							p1	d0	Control siRNA	-1.31203
	p2	d0	Control siRNA	-0.822002							p1	d0	Control siRNA	-1.38045
	p2	d0	Control siRNA	-0.851452							p1	d0	Control siRNA	-1.44887
	p2	d0	Control siRNA	-0.880901							p1	d0	Control siRNA	-1.51729
	p2	d0	Control siRNA	-0.910351							p1	d0	Control siRNA	-1.58571
	p2	d0	Control siRNA	0.267443							p1	d0	Control siRNA	-1.65413
	p2	d0	Control siRNA	0.237993							p1	d0	Control siRNA	-1.72255
	p2	d0	Control siRNA	0.208544							p1	d0	Control siRNA	-0.28572
	p2	d0	Control siRNA	0.179094							p1	d0	Control siRNA	-0.354141
	p2	d0	Control siRNA	0.149644							p1	d0	Control siRNA	-0.422561
	p2	d0	Control siRNA	0.120195							p1	d0	Control siRNA	-0.490982
	p2	d0	Control siRNA	0.090745							p1	d0	Control siRNA	-0.559403
	p2	d0	Control siRNA	0.0612953							p1	d0	Control siRNA	-0.627823
	p2	d0	Control siRNA	0.0318457							p1	d0	Control siRNA	-0.696244
	p2	d0	Control siRNA	0.00239601							p1	d0	Control siRNA	-0.764665
	p2	d0	Control siRNA	-0.0270537							p1	d0	Control siRNA	-0.833085
	p2	d0	Control siRNA	-0.0565033							p1	d0	Control siRNA	-0.901506
	p2	d0	Control siRNA	-0.085953							p1	d0	Control siRNA	-0.969927
	p2	d0	Control siRNA	-0.115403							p1	d0	Control siRNA	-1.03835
	p2	d0	Control siRNA	-0.144852							p1	d0	Control siRNA	-1.10677
	p2	d0	Control siRNA	-0.174302							p1	d0	Control siRNA	-1.17519
	p2	d0	Control siRNA	-0.203752							p1	d0	Control siRNA	-1.24361
	p2	d0	Control siRNA	-0.733846							p1	d0	Control siRNA	-1.31203
	p2	d0	Control siRNA	-0.763295							p1	d0	Control siRNA	-1.38045
	p2	d0	Control siRNA	-0.792745							p1	d0	Control siRNA	-1.44887
	p2	d0	Control siRNA	-0.822195							p1	d0	Control siRNA	-1.51729
	p2	d0	Control siRNA	-0.851644							p1	d0	Control siRNA	-1.58571
	p2	d0	Control siRNA	-0.881094							p1	d0	Control siRNA	-1.65413
	p2	d0	Control siRNA	-0.910544							p1	d0	Control siRNA	-1.72255
	p2	d0	Control siRNA	-0.939993							p1	d0	Control siRNA	-0.28572
	p2	d0	Control siRNA	0.237801							p1	d0	Control siRNA	-0.354141
	p2	d0	Control siRNA	0.208351							p1	d0	Control siRNA	-0.422561
	p2	d0	Control siRNA	0.178901							p1	d0	Control siRNA	-0.490982
	p2	d0	Control siRNA	0.149452							p1	d0	Control siRNA	-0.559403
	p2	d0	Control siRNA	0.120002							p1	d0	Control siRNA	-0.627823
	p2	d0	Control siRNA	0.0905525							p1	d0	Control siRNA	-0.696244
	p2	d0	Control siRNA	0.0611028							p1	d0	Control siRNA	-0.764665
	p2	d0	Control siRNA	0.0316532							p1	d0	Control siRNA	-0.833085
	p2	d0	Control siRNA	0.00220352							p1	d0	Control siRNA	-0.901506
	p2	d0	Control siRNA	-0.0272461							p1	d0	Control siRNA	-0.969927
	p2	d0	Control siRNA	-0.0566958							p1	d0	Control siRNA	-1.03835
	p2	d0	Control siRNA	-0.0861455							p1	d0	Control siRNA	-1.10677
	p2	d0	Control siRNA	-0.115595							p1	d0	Control siRNA	-1.17519
	p2	d0	Control siRNA	-0.145045							p1	d0	Control siRNA	-1.24361
	p2	d0	Control siRNA	-0.174494							p1	d0	Control siRNA	-1.31203
	p2	d0	Control siRNA	-0.704588							p1	d0	Control siRNA	-1.38045
	p2	d0	Control siRNA	-0.734038							p1	d0	Control siRNA	-1.44887
	p2	d0	Control siRNA	-0.763488							p1	d0	Control siRNA	-1.51729
	p2	d0	Control siRNA	-0.792937							p1	d0	Control siRNA	-1.58571
	p2	d0	Control siRNA	-0.822387							p1	d0	Control siRNA	-1.65413
	p2	d0	Control siRNA	-0.851837							p1	d0	Control siRNA	-1.72255
	p2	d0	Control siRNA	-0.881286							p1	d0	Control siRNA	-0.28572
	p2	d0	Control siRNA	-0.910736							p1	d0	Control siRNA	-0.354141
	p2	d0	Control siRNA	-0.940186							p1	d0	Control siRNA	-0.422561
	p2	d0	Control siRNA	-0.969635							p1	d0	Control siRNA	-0.490982
	p2	d0	Control siRNA	0.267058							p1	d0	Control siRNA	-0.559403
	p2	d0	Control siRNA	0.237608							p1	d0	Control siRNA	-0.627823
	p2	d0	Control siRNA	0.208159							p1	d0	Control siRNA	-0.696244
	p2	d0	Control siRNA	0.178709							p1	d0	Control siRNA	-0.764665
	p2	d0	Control siRNA	0.149259							p1	d0	Control siRNA	-0.833085
	p2	d0	Control siRNA	0.11981							p1	d0	Control siRNA	-0.901506
	p2	d0	Control siRNA	0.09036							p1	d0	Control siRNA	-0.969927
	p2	d0	Control siRNA	0.0609104							p1	d0	Control siRNA	-1.03835
	p2	d0	Control siRNA	0.0314607							p1	d0	Control siRNA	-1.10677
	p2	d0	Control siRNA	0.00201104							p1	d0	Control siRNA	-1.17519
	p2	d0	Control siRNA	-0.0274386							p1	d0	Control siRNA	-1.24361
	p2	d0	Control siRNA	-0.0568883							p1	d0	Control siRNA	-1.31203
	p2	d0	Control siRNA	-0.0863379							p1	d0	Control siRNA	-1.38045
	p2	d0	Control siRNA	-0.115788							p1	d0	Control siRNA	-1.44887
	p2	d0	Control siRNA	-0.145237							p1	d0	Control siRNA	-1.51729
	p2	d0	Control siRNA	-0.174687							p1	d0	Control siRNA	-1.58571
	p2	d0	Control siRNA	-0.704781							p1	d0	Control siRNA	-1.65413
	p2	d0	Control siRNA	-0.73423							p1	d0	Control siRNA	-1.72255
	p2	d0	Control siRNA	-0.76368							p1	d0	Control siRNA	-0.28572
	p2	d0	Control siRNA	-0.79313							p1	d0	Control siRNA	-0.354141
	p2	d0	Control siRNA	-0.822579							p1	d0	Control siRNA	-0.422561
	p2	d0	Control siRNA	-0.852029							p1	d0	Control siRNA	-0.490982
	p2	d0	Control siRNA	-0.881479							p1	d0	Control siRNA	-0.559403
	p2	d0	Control siRNA	-0.910928							p1	d0	Control siRNA	-0.627823
	p2	d0	Control siRNA	-0.940378							p1	d0	Control siRNA	-0.696244
	p2	d0	Control siRNA	-0.969828							p1	d0	Control siRNA	-0.764665
	p2	d0	Control siRNA	0.266866							p1	d0	Control siRNA	-0.833085
	p2	d0	Control siRNA	0.237416							p1	d0	Control siRNA	-0.901506
	p2	d0	Control siRNA	0.207966							p1	d0	Control siRNA	-0.969927
	p2	d0	Control siRNA	0.178517							p1	d0	Control siRNA	-1.03835
	p2	d0	Control siRNA	0.149067							p1	d0	Control siRNA	-1.10677
	p2	d0	Control siRNA	0.119617							p1	d0	Control siRNA	-1.17519
	p2	d0	Control siRNA	0.0901675							p1	d0	Control siRNA	-1.24361
	p2	d0	Control siRNA	0.0607179							p1	d0	Control siRNA	-1.31203
	p2	d0	Control siRNA	0.0312682							p1	d0	Control siRNA	-1.38045
	p2	d0	Control siRNA	0.00181856							p1	d0	Control siRNA	-1.44887
	p2	d0	Control siRNA	-0.0276311							p1	d0	Control siRNA	-1.51729
	p2	d0	Control siRNA	-0.0570808							p1	d0	Control siRNA	-1.58571
	p2	d0	Control siRNA	-0.0865304							p1	d0	Control siRNA	-1.65413
	p2	d0	Control siRNA	-0.11598							p1	d0	Control siRNA	-1.72255
	p2	d0	Control siRNA	-0.14543							p1	d0	Control siRNA	-0.28572
	p2	d0	Control siRNA	-0.174879							p1	d0	Control siRNA	-0.354141
	p2	d0	Control siRNA	-0.734423							p1	d0	Control siRNA	-0.422561
	p2	d0	Control siRNA	-0.763873							p1	d0	Control siRNA	-0.490982
	p2	d0	Control siRNA	-0.793322							p1	d0	Control siRNA	-0.559403
	p2	d0	Control siRNA	-0.822772							p1	d0	Control siRNA	-0.627823
	p2	d0	Control siRNA	-0.852222							p1	d0	Control siRNA	-0.696244
	p2	d0	Control siRNA	-0.881671							p1	d0	Control siRNA	-0.764665
	p2	d0	Control siRNA	-0.911121							p1	d0	Control siRNA	-0.833085
	p2	d0	Control siRNA	-0.940571							p1	d0	Control siRNA	-0.901506
	p2	d0	Control siRNA	0.296123							p1	d0	Control siRNA	-0.969927
	p2	d0	Control siRNA	0.266673							p1	d0	Control siRNA	-1.03835
	p2	d0	Control siRNA	0.237223							p1	d0	Control siRNA	-1.10677
	p2	d0	Control siRNA	0.207774							p1	d0	Control siRNA	-1.17519
	p2	d0	Control siRNA	0.178324							p1	d0	Control siRNA	-1.24361
	p2	d0	Control siRNA	0.148874							p1	d0	Control siRNA	-1.31203
	p2	d0	Control siRNA	0.119425							p1	d0	Control siRNA	-1.38045
	p2	d0	Control siRNA	0.0899751							p1	d0	Control siRNA	-1.44887
	p2	d0	Control siRNA	0.0605254							p1	d0	Control siRNA	-1.51729
	p2	d0	Control siRNA	0.0310757							p1	d0	Control siRNA	-1.58571
	p2	d0	Control siRNA	0.00162608							p1	d0	Control siRNA	-1.65413
	p2	d0	Control siRNA	-0.0278236							p1	d0	Control siRNA	-1.72255
	p2	d0	Control siRNA	-0.0572732							p1	d0	Control siRNA	-0.28572
	p2	d0	Control siRNA	-0.0867229							p1	d0	Control siRNA	-0.354141
	p2	d0	Control siRNA	-0.116173							p1	d0	Control siRNA	-0.422561
	p2	d0	Control siRNA	-0.145622							p1	d0	Control siRNA	-0.490982
	p2	d0	Control siRNA	-0.410669							p1	d0	Control siRNA	-0.559403
	p2	d0	Control siRNA	-0.793515							p1	d0	Control siRNA	-0.627823
	p2	d0	Control siRNA	-0.822964							p1	d0	Control siRNA	-0.696244
	p2	d0	Control siRNA	-0.852414							p1	d0	Control siRNA	-0.764665
	p2	d0	Control siRNA	-0.881864							p1	d0	Control siRNA	-0.833085
	p2	d0	Control siRNA	0.32538							p1	d0	Control siRNA	-0.901506
	p2	d0	Control siRNA	0.29593							p1	d0	Control siRNA	-0.969927
	p2	d0	Control siRNA	0.266481							p1	d0	Control siRNA	-1.03835
	p2	d0	Control siRNA	0.237031							p1	d0	Control siRNA	-1.10677
	p2	d0	Control siRNA	0.207581							p1	d0	Control siRNA	-1.17519
	p2	d0	Control siRNA	0.178132							p1	d0	Control siRNA	-1.24361
	p2	d0	Control siRNA	0.148682							p1	d0	Control siRNA	-1.31203
	p2	d0	Control siRNA	0.119232							p1	d0	Control siRNA	-1.38045
	p2	d0	Control siRNA	0.0897826							p1	d0	Control siRNA	-1.44887
	p2	d0	Control siRNA	0.0603329							p1	d0	Control siRNA	-1.51729
	p2	d0	Control siRNA	0.0308833							p1	d0	Control siRNA	-1.58571
	p2	d0	Control siRNA	0.0014336							p1	d0	Control siRNA	-1.65413
	p2	d0	Control siRNA	-0.0280161							p1	d0	Control siRNA	-1.72255
	p2	d0	Control siRNA	-0.0574657							p1	d0	Control siRNA	-0.28572
	p2	d0	Control siRNA	-0.0869154							p1	d0	Control siRNA	-0.354141
	p2	d0	Control siRNA	-0.116365							p1	d0	Control siRNA	-0.422561
	p2	d0	Control siRNA	-0.145815							p1	d0	Control siRNA	-0.490982
	p2	d0	Control siRNA	0.325187							p1	d0	Control siRNA	-0.559403
	p2	d0	Control siRNA	0.295738							p1	d0	Control siRNA	-0.627823
	p2	d0	Control siRNA	0.266288							p1	d0	Control siRNA	-0.696244
	p2	d0	Control siRNA	0.236838							p1	d0	Control siRNA	-0.764665
	p2	d0	Control siRNA	0.207389							p1	d0	Control siRNA	-0.833085
	p2	d0	Control siRNA	0.177939							p1	d0	Control siRNA	-0.901506
	p2	d0	Control siRNA	0.148489							p1	d0	Control siRNA	-0.969927
	p2	d0	Control siRNA	0.11904							p1	d0	Control siRNA	-1.03835
	p2	d0	Control siRNA	0.0895901							p1	d0	Control siRNA	-1.10677
	p2	d0	Control siRNA	0.0601404							p1	d0	Control siRNA	-1.17519
	p2	d0	Control siRNA	0.0306908							p1	d0	Control siRNA	-1.24361
	p2	d0	Control siRNA	0.00124112							p1	d0	Control siRNA	-1.31203
	p2	d0	Control siRNA	-0.0282085							p1	d0	Control siRNA	-1.38045
	p2	d0	Control siRNA	-0.0576582							p1	d0	Control siRNA	-1.44887
	p2	d0	Control siRNA	-0.116558							p1	d0	Control siRNA	-1.51729
	p2	d0	Control siRNA	-0.146007							p1	d0	Control siRNA	-1.58571
	p2	d0	Control siRNA	-0.175457							p1	d0	Control siRNA	-1.65413
	p2	d0	Control siRNA	-0.204907							p1	d0	Control siRNA	-1.72255
	p2	d0	Control siRNA	0.324995							p1	d0	Control siRNA	-0.354141
	p2	d0	Control siRNA	0.295545							p1	d0	Control siRNA	-0.422561
	p2	d0	Control siRNA	0.266096							p1	d0	Control siRNA	-0.490982
	p2	d0	Control siRNA	0.236646							p1	d0	Control siRNA	-0.559403
	p2	d0	Control siRNA	0.207196							p1	d0	Control siRNA	-0.627823
	p2	d0	Control siRNA	0.177747							p1	d0	Control siRNA	-0.696244
	p2	d0	Control siRNA	0.148297							p1	d0	Control siRNA	-0.764665
	p2	d0	Control siRNA	0.118847							p1	d0	Control siRNA	-0.833085
	p2	d0	Control siRNA	0.0893976							p1	d0	Control siRNA	-0.901506
	p2	d0	Control siRNA	0.059948							p1	d0	Control siRNA	-0.969927
	p2	d0	Control siRNA	0.0304983							p1	d0	Control siRNA	-1.03835
	p2	d0	Control siRNA	0.00104864							p1	d0	Control siRNA	-1.10677
	p2	d0	Control siRNA	-0.028401							p1	d0	Control siRNA	-1.17519
	p2	d0	Control siRNA	-0.1462							p1	d0	Control siRNA	-1.24361
	p2	d0	Control siRNA	-0.175649							p1	d0	Control siRNA	-1.31203
	p2	d0	Control siRNA	-0.205099							p1	d0	Control siRNA	-1.38045
	p2	d0	Control siRNA	-0.234549							p1	d0	Control siRNA	-1.44887
	p2	d0	Control siRNA	-0.263998							p1	d0	Control siRNA	-1.51729
	p2	d0	Control siRNA	0.324802							p1	d0	Control siRNA	-1.58571
	p2	d0	Control siRNA	0.295353							p1	d0	Control siRNA	-1.65413
	p2	d0	Control siRNA	0.265903							p1	d0	Control siRNA	-1.72255
	p2	d0	Control siRNA	0.236453							p1	d0	Control siRNA	-0.28572
	p2	d0	Control siRNA	0.207004							p1	d0	Control siRNA	-0.354141
	p2	d0	Control siRNA	0.177554							p1	d0	Control siRNA	-0.422561
	p2	d0	Control siRNA	0.148104							p1	d0	Control siRNA	-0.490982
	p2	d0	Control siRNA	0.118655							p1	d0	Control siRNA	-0.559403
	p2	d0	Control siRNA	0.0892051							p1	d0	Control siRNA	-0.627823
	p2	d0	Control siRNA	0.0597555							p1	d0	Control siRNA	-0.696244
	p2	d0	Control siRNA	0.0303058							p1	d0	Control siRNA	-0.764665
	p2	d0	Control siRNA	-0.175842							p1	d0	Control siRNA	-0.833085
	p2	d0	Control siRNA	-0.205291							p1	d0	Control siRNA	-0.901506
	p2	d0	Control siRNA	-0.234741							p1	d0	Control siRNA	-0.969927
	p2	d0	Control siRNA	-0.264191							p1	d0	Control siRNA	-1.03835
	p2	d0	Control siRNA	-0.29364							p1	d0	Control siRNA	-1.10677
	p2	d0	Control siRNA	0.32461							p1	d0	Control siRNA	-1.17519
	p2	d0	Control siRNA	0.29516							p1	d0	Control siRNA	-1.24361
	p2	d0	Control siRNA	0.265711							p1	d0	Control siRNA	-1.31203
	p2	d0	Control siRNA	0.236261							p1	d0	Control siRNA	-1.38045
	p2	d0	Control siRNA	0.206811							p1	d0	Control siRNA	-1.44887
	p2	d0	Control siRNA	0.177362							p1	d0	Control siRNA	-1.51729
	p2	d0	Control siRNA	0.147912							p1	d0	Control siRNA	-1.58571
	p2	d0	Control siRNA	0.118462							p1	d0	Control siRNA	-1.65413
	p2	d0	Control siRNA	0.0890127							p1	d0	Control siRNA	-1.72255
	p2	d0	Control siRNA	0.059563							p1	d0	Control siRNA	-0.354141
	p2	d0	Control siRNA	0.0301133							p1	d0	Control siRNA	-0.422561
	p2	d0	Control siRNA	-0.028786							p1	d0	Control siRNA	-0.490982
	p2	d0	Control siRNA	-0.176034							p1	d0	Control siRNA	-0.559403
	p2	d0	Control siRNA	-0.205484							p1	d0	Control siRNA	-0.627823
	p2	d0	Control siRNA	-0.234934							p1	d0	Control siRNA	-0.696244
	p2	d0	Control siRNA	-0.264383							p1	d0	Control siRNA	-0.764665
	p2	d0	Control siRNA	-0.293833							p1	d0	Control siRNA	-0.833085
	p2	d0	Control siRNA	-0.323283							p1	d0	Control siRNA	-0.901506
	p2	d0	Control siRNA	0.294968							p1	d0	Control siRNA	-0.969927
	p2	d0	Control siRNA	0.265518							p1	d0	Control siRNA	-1.03835
	p2	d0	Control siRNA	0.236068							p1	d0	Control siRNA	-1.10677
	p2	d0	Control siRNA	0.206619							p1	d0	Control siRNA	-1.17519
	p2	d0	Control siRNA	0.177169							p1	d0	Control siRNA	-1.24361
	p2	d0	Control siRNA	0.14772							p1	d0	Control siRNA	-1.31203
	p2	d0	Control siRNA	0.11827							p1	d0	Control siRNA	-1.38045
	p2	d0	Control siRNA	0.0888202							p1	d0	Control siRNA	-1.44887
	p2	d0	Control siRNA	0.0593705							p1	d0	Control siRNA	-1.51729
	p2	d0	Control siRNA	0.0299209							p1	d0	Control siRNA	-1.58571
	p2	d0	Control siRNA	0.000471192							p1	d0	Control siRNA	-1.65413
	p2	d0	Control siRNA	-0.0289785							p1	d0	Control siRNA	-1.72255
	p2	d0	Control siRNA	-0.0584281							p1	d0	Control siRNA	-0.354141
	p2	d0	Control siRNA	-0.0878778							p1	d0	Control siRNA	-0.422561
	p2	d0	Control siRNA	-0.176227							p1	d0	Control siRNA	-0.490982
	p2	d0	Control siRNA	-0.205676							p1	d0	Control siRNA	-0.559403
	p2	d0	Control siRNA	-0.235126							p1	d0	Control siRNA	-0.627823
	p2	d0	Control siRNA	-0.264576							p1	d0	Control siRNA	-0.696244
	p2	d0	Control siRNA	-0.294025							p1	d0	Control siRNA	-0.764665
	p2	d0	Control siRNA	-0.323475							p1	d0	Control siRNA	-0.833085
	p2	d0	Control siRNA	0.294775							p1	d0	Control siRNA	-0.901506
	p2	d0	Control siRNA	0.265326							p1	d0	Control siRNA	-0.969927
	p2	d0	Control siRNA	0.235876							p1	d0	Control siRNA	-1.03835
	p2	d0	Control siRNA	0.206426							p1	d0	Control siRNA	-1.10677
	p2	d0	Control siRNA	0.176977							p1	d0	Control siRNA	-1.17519
	p2	d0	Control siRNA	0.147527							p1	d0	Control siRNA	-1.24361
	p2	d0	Control siRNA	0.118077							p1	d0	Control siRNA	-1.31203
	p2	d0	Control siRNA	0.0886277							p1	d0	Control siRNA	-1.38045
	p2	d0	Control siRNA	0.059178							p1	d0	Control siRNA	-1.44887
	p2	d0	Control siRNA	0.0297284							p1	d0	Control siRNA	-1.51729
	p2	d0	Control siRNA	0.00027871							p1	d0	Control siRNA	-1.58571
	p2	d0	Control siRNA	-0.029171							p1	d0	Control siRNA	-1.65413
	p2	d0	Control siRNA	-0.0586206							p1	d0	Control siRNA	-1.72255
	p2	d0	Control siRNA	-0.0880703							p1	d0	Control siRNA	-0.354141
	p2	d0	Control siRNA	-0.176419							p1	d0	Control siRNA	-0.422561
	p2	d0	Control siRNA	-0.205869							p1	d0	Control siRNA	-0.490982
	p2	d0	Control siRNA	-0.235319							p1	d0	Control siRNA	-0.559403
	p2	d0	Control siRNA	-0.264768							p1	d0	Control siRNA	-0.627823
	p2	d0	Control siRNA	-0.294218							p1	d0	Control siRNA	-0.696244
	p2	d0	Control siRNA	-0.323668							p1	d0	Control siRNA	-0.764665
	p2	d0	Control siRNA	-0.353117							p1	d0	Control siRNA	-0.833085
	p2	d0	Control siRNA	0.294583							p1	d0	Control siRNA	-0.901506
	p2	d0	Control siRNA	0.265133							p1	d0	Control siRNA	-0.969927
	p2	d0	Control siRNA	0.235684							p1	d0	Control siRNA	-1.03835
	p2	d0	Control siRNA	0.206234							p1	d0	Control siRNA	-1.10677
	p2	d0	Control siRNA	0.176784							p1	d0	Control siRNA	-1.17519
	p2	d0	Control siRNA	0.147335							p1	d0	Control siRNA	-1.24361
	p2	d0	Control siRNA	0.117885							p1	d0	Control siRNA	-1.31203
	p2	d0	Control siRNA	0.0884352							p1	d0	Control siRNA	-1.38045
	p2	d0	Control siRNA	0.0589856							p1	d0	Control siRNA	-1.44887
	p2	d0	Control siRNA	0.0295359							p1	d0	Control siRNA	-1.51729
	p2	d0	Control siRNA	8.62289e-05							p1	d0	Control siRNA	-1.58571
	p2	d0	Control siRNA	-0.0293634							p1	d0	Control siRNA	-1.65413
	p2	d0	Control siRNA	-0.0588131							p1	d0	Control siRNA	-1.72255
	p2	d0	Control siRNA	-0.0882628							p1	d0	Control siRNA	-0.354141
	p2	d0	Control siRNA	-0.176612							p1	d0	Control siRNA	-0.422561
	p2	d0	Control siRNA	-0.206061							p1	d0	Control siRNA	-0.490982
	p2	d0	Control siRNA	-0.235511							p1	d0	Control siRNA	-0.559403
	p2	d0	Control siRNA	-0.264961							p1	d0	Control siRNA	-0.627823
	p2	d0	Control siRNA	-0.29441							p1	d0	Control siRNA	-0.696244
	p2	d0	Control siRNA	-0.32386							p1	d0	Control siRNA	-0.764665
	p2	d0	Control siRNA	-0.35331							p1	d0	Control siRNA	-0.833085
	p2	d0	Control siRNA	-0.412209							p1	d0	Control siRNA	-0.901506
	p2	d0	Control siRNA	-0.441659							p1	d0	Control siRNA	-0.969927
	p2	d0	Control siRNA	-0.471108							p1	d0	Control siRNA	-1.03835
	p2	d0	Control siRNA	0.29439							p1	d0	Control siRNA	-1.10677
	p2	d0	Control siRNA	0.264941							p1	d0	Control siRNA	-1.17519
	p2	d0	Control siRNA	0.235491							p1	d0	Control siRNA	-1.24361
	p2	d0	Control siRNA	0.206041							p1	d0	Control siRNA	-1.31203
	p2	d0	Control siRNA	0.176592							p1	d0	Control siRNA	-1.38045
	p2	d0	Control siRNA	0.147142							p1	d0	Control siRNA	-1.44887
	p2	d0	Control siRNA	0.117692							p1	d0	Control siRNA	-1.51729
	p2	d0	Control siRNA	0.0882427							p1	d0	Control siRNA	-1.58571
	p2	d0	Control siRNA	0.0587931							p1	d0	Control siRNA	-1.65413
	p2	d0	Control siRNA	0.0293434							p1	d0	Control siRNA	-1.72255
	p2	d0	Control siRNA	-0.000106253							p1	d0	Control siRNA	-0.354141
	p2	d0	Control siRNA	-0.0295559							p1	d0	Control siRNA	-0.422561
	p2	d0	Control siRNA	-0.0590056							p1	d0	Control siRNA	-0.490982
	p2	d0	Control siRNA	-0.176804							p1	d0	Control siRNA	-0.559403
	p2	d0	Control siRNA	-0.206254							p1	d0	Control siRNA	-0.627823
	p2	d0	Control siRNA	-0.235704							p1	d0	Control siRNA	-0.696244
	p2	d0	Control siRNA	-0.265153							p1	d0	Control siRNA	-0.764665
	p2	d0	Control siRNA	-0.294603							p1	d0	Control siRNA	-0.833085
	p2	d0	Control siRNA	-0.324053							p1	d0	Control siRNA	-0.901506
	p2	d0	Control siRNA	-0.353502							p1	d0	Control siRNA	-0.969927
	p2	d0	Control siRNA	-0.382952							p1	d0	Control siRNA	-1.03835
	p2	d0	Control siRNA	-0.412402							p1	d0	Control siRNA	-1.10677
	p2	d0	Control siRNA	-0.441851							p1	d0	Control siRNA	-1.17519
	p2	d0	Control siRNA	-0.471301							p1	d0	Control siRNA	-1.24361
	p2	d0	Control siRNA	0.294198							p1	d0	Control siRNA	-1.31203
	p2	d0	Control siRNA	0.264748							p1	d0	Control siRNA	-1.38045
	p2	d0	Control siRNA	0.235299							p1	d0	Control siRNA	-1.44887
	p2	d0	Control siRNA	0.205849							p1	d0	Control siRNA	-1.51729
	p2	d0	Control siRNA	0.176399							p1	d0	Control siRNA	-1.58571
	p2	d0	Control siRNA	0.14695							p1	d0	Control siRNA	-1.65413
	p2	d0	Control siRNA	0.1175							p1	d0	Control siRNA	-1.72255
	p2	d0	Control siRNA	0.0880503							p1	d0	Control siRNA	-0.28572
	p2	d0	Control siRNA	0.0586006							p1	d0	Control siRNA	-0.354141
	p2	d0	Control siRNA	0.0291509							p1	d0	Control siRNA	-0.422561
	p2	d0	Control siRNA	-0.000298734							p1	d0	Control siRNA	-0.490982
	p2	d0	Control siRNA	-0.0297484							p1	d0	Control siRNA	-0.559403
	p2	d0	Control siRNA	-0.0591981							p1	d0	Control siRNA	-0.627823
	p2	d0	Control siRNA	-0.206446							p1	d0	Control siRNA	-0.696244
	p2	d0	Control siRNA	-0.235896							p1	d0	Control siRNA	-0.764665
	p2	d0	Control siRNA	-0.265346							p1	d0	Control siRNA	-0.833085
	p2	d0	Control siRNA	-0.294795							p1	d0	Control siRNA	-0.901506
	p2	d0	Control siRNA	-0.324245							p1	d0	Control siRNA	-0.969927
	p2	d0	Control siRNA	-0.353695							p1	d0	Control siRNA	-1.03835
	p2	d0	Control siRNA	-0.383144							p1	d0	Control siRNA	-1.10677
	p2	d0	Control siRNA	-0.412594							p1	d0	Control siRNA	-1.17519
	p2	d0	Control siRNA	-0.442044							p1	d0	Control siRNA	-1.24361
	p2	d0	Control siRNA	-0.471493							p1	d0	Control siRNA	-1.31203
	p2	d0	Control siRNA	0.294005							p1	d0	Control siRNA	-1.38045
	p2	d0	Control siRNA	0.264556							p1	d0	Control siRNA	-1.44887
	p2	d0	Control siRNA	0.235106							p1	d0	Control siRNA	-1.51729
	p2	d0	Control siRNA	0.205656							p1	d0	Control siRNA	-1.58571
	p2	d0	Control siRNA	0.176207							p1	d0	Control siRNA	-1.65413
	p2	d0	Control siRNA	0.146757							p1	d0	Control siRNA	-1.72255
	p2	d0	Control siRNA	0.117307							p1	d0	Control siRNA	-0.28572
	p2	d0	Control siRNA	0.0878578							p1	d0	Control siRNA	-0.354141
	p2	d0	Control siRNA	0.0584081							p1	d0	Control siRNA	-0.422561
	p2	d0	Control siRNA	0.0289584							p1	d0	Control siRNA	-0.490982
	p2	d0	Control siRNA	-0.000491215							p1	d0	Control siRNA	-0.559403
	p2	d0	Control siRNA	-0.0299409							p1	d0	Control siRNA	-0.627823
	p2	d0	Control siRNA	-0.0593905							p1	d0	Control siRNA	-0.696244
	p2	d0	Control siRNA	-0.0888402							p1	d0	Control siRNA	-0.764665
	p2	d0	Control siRNA	-0.236089							p1	d0	Control siRNA	-0.833085
[truncated: 224,169+ more rows]
